# Supplementary material for: OD (order–disorder) interpretation and diffuse scattering analysis of an organic polytype with allotwin character: a detailed how-to
Source: Acta Crystallogr B Struct Sci Cryst Eng Mater. 2025 Nov 11;81(Pt 6):550–64. doi: 10.1107/S205252062500914X (PMC12786389; doi:10.1107/S205252062500914X)
Supplement: Supplementary file 1 [file b-81-00550-sup1.cif]

data_I
#==============================================================================

# PROCESSING SUMMARY (IUCr Office Use Only)

_journal_date_recd_electronic      2025-07-02
_journal_date_to_coeditor         ?
_journal_date_from_coeditor       ?
_journal_date_accepted     ?
_journal_date_printers_first      ?
_journal_date_printers_final      ?
_journal_date_proofs_out          ?
_journal_date_proofs_in           ?
_journal_coeditor_name            ?
_journal_coeditor_code      DK5140
_journal_coeditor_notes
; ?
;
_journal_paper_category      FA
_journal_techeditor_code      ?
_iucr_compatibility_tag          ACTA95
_journal_techeditor_notes  
;
;
_journal_coden_ASTM               ?
_journal_name_full                ?
_journal_year                     ?
_journal_volume                   ?
_journal_issue                    ?
_journal_page_first               ?
_journal_page_last                ?
_journal_suppl_publ_number        ?
_journal_suppl_publ_pages         ?

#==============================================================================

 
# start Validation Reply Form
_vrf_PLAT097_I
;
PROBLEM: Large Reported Max.  (Positive) Residual Density       0.90 eA-3  
RESPONSE: This crystal is a mixture of different polytypes. Difference
electron density is most likely due to alternative domains.
;
# end Validation Reply Form


_audit_creation_method            'SHELXL-2014/7'
_shelx_SHELXL_version_number      '2014/7'
_chemical_name_systematic
'2,3-dihydroxy-1,3,4-trimethyl-6-oxo-1,4-cyclohexadiene-1-carboxylic acid'
_chemical_name_common             ?
_chemical_melting_point           ?
_chemical_formula_moiety          ?
_chemical_formula_sum
 'C10 H12 O5' 
_chemical_formula_weight          212.20

loop_
 _atom_type_symbol
 _atom_type_description
 _atom_type_scat_dispersion_real
 _atom_type_scat_dispersion_imag
 _atom_type_scat_source
 'C'  'C'   0.0015   0.0010
 'International Tables Vol C Tables 4.2.6.8 and 6.1.1.4'
 'H'  'H'   0.0000   0.0000
 'International Tables Vol C Tables 4.2.6.8 and 6.1.1.4'
 'O'  'O'   0.0061   0.0037
 'International Tables Vol C Tables 4.2.6.8 and 6.1.1.4'
 
_space_group_crystal_system       orthorhombic
_space_group_IT_number            33
_space_group_name_H-M_alt         'P n a 21'
_space_group_name_Hall            'P 2c -2n'
 
_shelx_space_group_comment
;
The symmetry employed for this shelxl refinement is uniquely defined
by the following loop, which should always be used as a source of
symmetry information in preference to the above space-group names.
They are only intended as comments.
;
 
loop_
 _space_group_symop_operation_xyz
 'x, y, z'
 '-x, -y, z+1/2'
 'x+1/2, -y+1/2, z'
 '-x+1/2, y+1/2, z+1/2'
 
_cell_length_a                    18.2995(2)
_cell_length_b                    6.58870(10)
_cell_length_c                    16.7828(2)
_cell_angle_alpha                 90
_cell_angle_beta                  90
_cell_angle_gamma                 90
_cell_volume                      2023.50(4)
_cell_formula_units_Z             8
_cell_measurement_temperature     170
_cell_measurement_reflns_used   28523
_cell_measurement_theta_min     2.0060
_cell_measurement_theta_max     29.5700
 
_exptl_crystal_description        'block'
_exptl_crystal_colour             'colorless'
_exptl_crystal_density_meas       ?
_exptl_crystal_density_method     ?
_exptl_crystal_density_diffrn     1.393          
_exptl_crystal_F_000              896
_exptl_transmission_factor_min    ?
_exptl_transmission_factor_max    ?
_exptl_crystal_size_max           0.21
_exptl_crystal_size_mid           0.14
_exptl_crystal_size_min           0.06
_exptl_absorpt_coefficient_mu     0.068
_exptl_absorpt_correction_T_min                   0.77937
_exptl_absorpt_correction_T_max                   1.00000
_exptl_absorpt_correction_type            multi-scan
_exptl_absorpt_process_details
;
CrysAlisPro 1.171.42.69a (Rigaku Oxford Diffraction, 2022)
Empirical absorption correction using spherical harmonics,
implemented in SCALE3 ABSPACK scaling algorithm.
;
_diffrn_ambient_temperature       170
_diffrn_source synchrotron
_diffrn_measurement_device 'Huber Eulerian Cradle'
_diffrn_measurement_device_type 'Eulerian Cradle'
_diffrn_radiation_probe x-ray
_diffrn_radiation_type synchrotron
_diffrn_radiation_wavelength 0.56000
_diffrn_radiation_monochromator synchrotron
_diffrn_detector_area_resol_mean  ?
_diffrn_reflns_number             66327
_diffrn_reflns_av_unetI/netI      0.0324
_diffrn_reflns_av_R_equivalents   0.0746
_diffrn_reflns_limit_h_min        -28
_diffrn_reflns_limit_h_max        32
_diffrn_reflns_limit_k_min        -11
_diffrn_reflns_limit_k_max        11
_diffrn_reflns_limit_l_min        -26
_diffrn_reflns_limit_l_max        30
_diffrn_reflns_theta_min          1.912
_diffrn_reflns_theta_max          30.316
_diffrn_reflns_theta_full         19.633
_diffrn_measured_fraction_theta_max   0.834
_diffrn_measured_fraction_theta_full  0.998
_diffrn_reflns_Laue_measured_fraction_max    0.834
_diffrn_reflns_Laue_measured_fraction_full   0.998
_diffrn_reflns_point_group_measured_fraction_max   0.835
_diffrn_reflns_point_group_measured_fraction_full  0.999
_reflns_number_total              9320
_reflns_number_gt                 7252
_reflns_threshold_expression      'I > 2\s(I)'
_reflns_Friedel_coverage          0.955
_reflns_Friedel_fraction_max      0.836
_reflns_Friedel_fraction_full     1.000
 
_reflns_special_details
;
 Reflections were merged by SHELXL according to the crystal
 class for the calculation of statistics and refinement.
 
 _reflns_Friedel_fraction is defined as the number of unique
 Friedel pairs measured divided by the number that would be
 possible theoretically, ignoring centric projections and
 systematic absences.
;
 
_computing_data_collection      ?
_computing_cell_refinement     'CrysAlisPro 1.171.42.69a (Rigaku OD, 2022)'
_computing_data_reduction      'CrysAlisPro 1.171.42.69a (Rigaku OD, 2022)'
_computing_structure_solution   'SHELXT-2014/7 (Sheldrick, 2014)'
_computing_structure_refinement 'SHELXL-2014/7 (Sheldrick, 2014)'
_computing_molecular_graphics    'Mercury'
_computing_publication_material   ?
_refine_special_details
;
 Modelled as a 2-component perfect inversion twin.
;
_refine_ls_structure_factor_coef  Fsqd
_refine_ls_matrix_type            full
_refine_ls_weighting_scheme       calc
_refine_ls_weighting_details
'w=1/[\s^2^(Fo^2^)+(0.1903P)^2^] where P=(Fo^2^+2Fc^2^)/3'
_atom_sites_solution_primary      ?
_atom_sites_solution_secondary    ?
_atom_sites_solution_hydrogens    mixed
_refine_ls_hydrogen_treatment     mixed
_refine_ls_extinction_method      none
_refine_ls_extinction_coef        .
_refine_ls_abs_structure_details
;
Modelled as perfect inversion twin.
;
_refine_ls_abs_structure_Flack    "0.5 (fixed)"
_chemical_absolute_configuration  ?
_refine_ls_number_reflns          9320
_refine_ls_number_parameters      386
_refine_ls_number_restraints      11
_refine_ls_R_factor_all           0.0926
_refine_ls_R_factor_gt            0.0816
_refine_ls_wR_factor_ref          0.2548
_refine_ls_wR_factor_gt           0.2324
_refine_ls_goodness_of_fit_ref    1.075
_refine_ls_restrained_S_all       1.075
_refine_ls_shift/su_max           0.005
_refine_ls_shift/su_mean          0.000
 
loop_
 _atom_site_label
 _atom_site_type_symbol
 _atom_site_fract_x
 _atom_site_fract_y
 _atom_site_fract_z
 _atom_site_U_iso_or_equiv
 _atom_site_adp_type
 _atom_site_occupancy
 _atom_site_site_symmetry_order  
 _atom_site_calc_flag
 _atom_site_refinement_flags_posn
 _atom_site_refinement_flags_adp
 _atom_site_refinement_flags_occupancy
 _atom_site_disorder_assembly
 _atom_site_disorder_group
O1 O 0.80667(10) 0.3827(3) 0.26218(12) 0.0331(4) Uani 0.8859(16) 1 d D . P A 1
H1 H 0.7673(19) 0.443(6) 0.280(3) 0.050 Uiso 0.8859(16) 1 d D U P A 1
O2 O 0.83212(11) 0.6657(3) 0.14415(14) 0.0350(4) Uani 0.8859(16) 1 d D . P A 1
H2 H 0.866(2) 0.631(7) 0.178(3) 0.053 Uiso 0.8859(16) 1 d D U P A 1
O3 O 0.61078(13) 0.4649(3) 0.03477(14) 0.0424(5) Uani 0.8859(16) 1 d . . P A 1
O4 O 0.53760(13) 0.1853(4) 0.08815(18) 0.0481(6) Uani 0.8859(16) 1 d D . P A 1
H4 H 0.556(3) 0.283(7) 0.060(3) 0.072 Uiso 0.8859(16) 1 d D U P A 1
O5 O 0.58056(13) -0.0111(4) 0.18229(18) 0.0468(5) Uani 0.8859(16) 1 d . . P A 1
O6 O 0.44988(10) -0.1148(3) 0.23652(12) 0.0325(3) Uani 0.8859(16) 1 d D . P A 1
H6 H 0.4909(18) -0.075(6) 0.215(3) 0.049 Uiso 0.8859(16) 1 d D U P A 1
O7 O 0.42233(11) 0.1618(3) 0.35654(15) 0.0382(4) Uani 0.8859(16) 1 d D . P A 1
H7 H 0.391(2) 0.125(8) 0.322(3) 0.057 Uiso 0.8859(16) 1 d D U P A 1
O8 O 0.64220(13) -0.0421(4) 0.46865(14) 0.0441(5) Uani 0.8859(16) 1 d . . P A 1
O9 O 0.71602(13) -0.3191(4) 0.41490(17) 0.0472(5) Uani 0.8859(16) 1 d D . P A 1
H9 H 0.694(3) -0.258(10) 0.455(3) 0.071 Uiso 0.8859(16) 1 d D U P A 1
O10 O 0.67617(13) -0.5069(4) 0.31626(17) 0.0471(5) Uani 0.8859(16) 1 d . . P A 1
C1 C 0.78555(12) 0.3348(4) 0.18228(16) 0.0279(4) Uani 0.8859(16) 1 d . . P A 1
C2 C 0.77905(13) 0.5295(3) 0.13504(16) 0.0289(4) Uani 0.8859(16) 1 d . . P A 1
C3 C 0.72361(13) 0.5684(4) 0.08358(16) 0.0301(4) Uani 0.8859(16) 1 d . . P A 1
C4 C 0.66329(13) 0.4299(4) 0.08072(16) 0.0311(4) Uani 0.8859(16) 1 d . . P A 1
C5 C 0.66101(14) 0.2513(6) 0.1341(3) 0.0295(6) Uani 0.8859(16) 1 d . . P A 1
C6 C 0.71649(12) 0.2050(4) 0.18341(16) 0.0294(4) Uani 0.8859(16) 1 d . . P A 1
C7 C 0.84768(13) 0.2098(4) 0.14533(18) 0.0339(5) Uani 0.8859(16) 1 d . . P A 1
H7A H 0.8340 0.1689 0.0912 0.051 Uiso 0.8859(16) 1 calc R U P A 1
H7B H 0.8564 0.0886 0.1778 0.051 Uiso 0.8859(16) 1 calc R U P A 1
H7C H 0.8923 0.2920 0.1434 0.051 Uiso 0.8859(16) 1 calc R U P A 1
C8 C 0.7224(3) 0.7557(5) 0.0304(4) 0.0399(9) Uani 0.8859(16) 1 d . . P A 1
H8A H 0.7479 0.7259 -0.0196 0.060 Uiso 0.8859(16) 1 calc R U P A 1
H8B H 0.7469 0.8682 0.0576 0.060 Uiso 0.8859(16) 1 calc R U P A 1
H8C H 0.6717 0.7933 0.0190 0.060 Uiso 0.8859(16) 1 calc R U P A 1
C9 C 0.59051(14) 0.1305(4) 0.13665(19) 0.0363(5) Uani 0.8859(16) 1 d . . P A 1
C10 C 0.71882(15) 0.0340(4) 0.2424(2) 0.0371(5) Uani 0.8859(16) 1 d . . P A 1
H10A H 0.7047 -0.0927 0.2160 0.056 Uiso 0.8859(16) 1 calc R U P A 1
H10B H 0.6848 0.0623 0.2861 0.056 Uiso 0.8859(16) 1 calc R U P A 1
H10C H 0.7685 0.0207 0.2636 0.056 Uiso 0.8859(16) 1 calc R U P A 1
C11 C 0.47024(13) -0.1657(4) 0.31618(16) 0.0293(4) Uani 0.8859(16) 1 d . . P A 1
C12 C 0.47615(13) 0.0278(4) 0.36446(17) 0.0300(4) Uani 0.8859(16) 1 d . . P A 1
C13 C 0.53051(14) 0.0640(4) 0.41745(17) 0.0325(4) Uani 0.8859(16) 1 d . . P A 1
C14 C 0.59081(14) -0.0747(4) 0.42050(16) 0.0318(4) Uani 0.8859(16) 1 d . . P A 1
C15 C 0.59584(12) -0.2508(5) 0.3650(2) 0.0274(5) Uani 0.8859(16) 1 d . . P A 1
C16 C 0.53914(13) -0.2934(4) 0.31552(17) 0.0303(4) Uani 0.8859(16) 1 d . . P A 1
C17 C 0.40676(14) -0.2933(5) 0.35130(19) 0.0355(5) Uani 0.8859(16) 1 d . . P A 1
H17A H 0.3615 -0.2140 0.3496 0.053 Uiso 0.8859(16) 1 calc R U P A 1
H17B H 0.4180 -0.3292 0.4066 0.053 Uiso 0.8859(16) 1 calc R U P A 1
H17C H 0.4006 -0.4175 0.3198 0.053 Uiso 0.8859(16) 1 calc R U P A 1
C18 C 0.5317(2) 0.2441(4) 0.4708(3) 0.0387(8) Uani 0.8859(16) 1 d . . P A 1
H18A H 0.5727 0.3320 0.4562 0.058 Uiso 0.8859(16) 1 calc R U P A 1
H18B H 0.5372 0.1995 0.5261 0.058 Uiso 0.8859(16) 1 calc R U P A 1
H18C H 0.4858 0.3194 0.4650 0.058 Uiso 0.8859(16) 1 calc R U P A 1
C19 C 0.66529(14) -0.3705(4) 0.36425(18) 0.0347(5) Uani 0.8859(16) 1 d . . P A 1
C20 C 0.53846(16) -0.4654(5) 0.2563(2) 0.0393(6) Uani 0.8859(16) 1 d . . P A 1
H20A H 0.4944 -0.4563 0.2233 0.059 Uiso 0.8859(16) 1 calc R U P A 1
H20B H 0.5388 -0.5951 0.2848 0.059 Uiso 0.8859(16) 1 calc R U P A 1
H20C H 0.5818 -0.4564 0.2222 0.059 Uiso 0.8859(16) 1 calc R U P A 1
O1' O 0.7919(8) 0.115(2) 0.2624(10) 0.0331(4) Uani 0.1141(16) 1 d . . P A 2
O2' O 0.8194(8) -0.167(2) 0.1427(11) 0.0350(4) Uani 0.1141(16) 1 d . . P A 2
O3' O 0.5977(10) 0.040(3) 0.0354(12) 0.0424(5) Uani 0.1141(16) 1 d . . P A 2
O4' O 0.5278(10) 0.307(4) 0.0880(14) 0.0481(6) Uani 0.1141(16) 1 d . . P A 2
O5' O 0.5690(9) 0.512(3) 0.1786(13) 0.0468(5) Uani 0.1141(16) 1 d . . P A 2
O6' O 0.4381(7) -0.383(2) 0.2363(9) 0.0325(3) Uani 0.1141(16) 1 d . . P A 2
O7' O 0.4092(9) -0.659(2) 0.3562(11) 0.0382(4) Uani 0.1141(16) 1 d . . P A 2
O8' O 0.6324(10) -0.470(3) 0.4675(11) 0.0441(5) Uani 0.1141(16) 1 d . . P A 2
O9' O 0.7042(11) -0.183(3) 0.4148(13) 0.0472(5) Uani 0.1141(16) 1 d . . P A 2
O10' O 0.6615(10) 0.004(3) 0.3182(13) 0.0471(5) Uani 0.1141(16) 1 d . . P A 2
C1' C 0.7735(9) 0.166(3) 0.1816(12) 0.0279(4) Uani 0.1141(16) 1 d . . P A 2
C2' C 0.7683(10) -0.028(3) 0.1342(12) 0.0289(4) Uani 0.1141(16) 1 d . . P A 2
C3' C 0.7135(10) -0.069(3) 0.0819(12) 0.0301(4) Uani 0.1141(16) 1 d . . P A 2
C4' C 0.6528(10) 0.077(3) 0.0790(12) 0.0311(4) Uani 0.1141(16) 1 d . . P A 2
C5' C 0.6451(16) 0.242(6) 0.135(3) 0.0295(6) Uani 0.1141(16) 1 d . . P A 2
C6' C 0.7027(10) 0.295(3) 0.1837(12) 0.0294(4) Uani 0.1141(16) 1 d . . P A 2
C7' C 0.8322(11) 0.292(3) 0.1494(14) 0.0339(5) Uani 0.1141(16) 1 d . . P A 2
H7BD H 0.8207 0.3293 0.0943 0.051 Uiso 0.1141(16) 1 calc R U P A 2
H7BE H 0.8370 0.4156 0.1817 0.051 Uiso 0.1141(16) 1 calc R U P A 2
H7BF H 0.8782 0.2163 0.1508 0.051 Uiso 0.1141(16) 1 calc R U P A 2
C8' C 0.714(3) -0.280(7) 0.031(4) 0.0399(9) Uani 0.1141(16) 1 d . . P A 2
H8BD H 0.6707 -0.2848 -0.0037 0.060 Uiso 0.1141(16) 1 calc R U P A 2
H8BE H 0.7581 -0.2855 -0.0023 0.060 Uiso 0.1141(16) 1 calc R U P A 2
H8BF H 0.7133 -0.3959 0.0672 0.060 Uiso 0.1141(16) 1 calc R U P A 2
C9' C 0.5799(11) 0.370(3) 0.1350(15) 0.0363(5) Uani 0.1141(16) 1 d . . P A 2
C10' C 0.7078(12) 0.465(3) 0.2482(15) 0.0371(5) Uani 0.1141(16) 1 d . . P A 2
H10D H 0.7565 0.4628 0.2724 0.056 Uiso 0.1141(16) 1 calc R U P A 2
H10E H 0.6992 0.5970 0.2233 0.056 Uiso 0.1141(16) 1 calc R U P A 2
H10F H 0.6709 0.4407 0.2894 0.056 Uiso 0.1141(16) 1 calc R U P A 2
C11' C 0.4597(9) -0.335(3) 0.3156(12) 0.0293(4) Uani 0.1141(16) 1 d D . P A 2
C12' C 0.4659(10) -0.531(3) 0.3644(13) 0.0300(4) Uani 0.1141(16) 1 d . . P A 2
C13' C 0.5165(11) -0.569(3) 0.4190(12) 0.0325(4) Uani 0.1141(16) 1 d . . P A 2
C14' C 0.5790(10) -0.429(3) 0.4191(12) 0.0318(4) Uani 0.1141(16) 1 d D . P A 2
C15' C 0.5799(13) -0.257(5) 0.366(2) 0.0274(5) Uani 0.1141(16) 1 d D . P A 2
C16' C 0.5220(10) -0.212(3) 0.3158(12) 0.0303(4) Uani 0.1141(16) 1 d D . P A 2
C17' C 0.3968(10) -0.207(4) 0.3548(14) 0.0355(5) Uani 0.1141(16) 1 d D . P A 2
H17D H 0.3518 -0.2880 0.3560 0.053 Uiso 0.1141(16) 1 calc R U P A 2
H17E H 0.4107 -0.1705 0.4093 0.053 Uiso 0.1141(16) 1 calc R U P A 2
H17F H 0.3886 -0.0837 0.3235 0.053 Uiso 0.1141(16) 1 calc R U P A 2
C18' C 0.520(2) -0.717(5) 0.473(2) 0.0387(8) Uani 0.1141(16) 1 d . . P A 2
H18D H 0.5645 -0.7026 0.5045 0.058 Uiso 0.1141(16) 1 calc R U P A 2
H18E H 0.4771 -0.7084 0.5082 0.058 Uiso 0.1141(16) 1 calc R U P A 2
H18F H 0.5199 -0.8488 0.4459 0.058 Uiso 0.1141(16) 1 calc R U P A 2
C19' C 0.6501(10) -0.128(3) 0.3627(14) 0.0347(5) Uani 0.1141(16) 1 d D . P A 2
C20' C 0.5279(13) -0.028(3) 0.2591(15) 0.0393(6) Uani 0.1141(16) 1 d . . P A 2
H20D H 0.4829 -0.0164 0.2278 0.059 Uiso 0.1141(16) 1 calc R U P A 2
H20E H 0.5351 0.0960 0.2903 0.059 Uiso 0.1141(16) 1 calc R U P A 2
H20F H 0.5695 -0.0475 0.2231 0.059 Uiso 0.1141(16) 1 calc R U P A 2
 
loop_
 _atom_site_aniso_label
 _atom_site_aniso_U_11
 _atom_site_aniso_U_22
 _atom_site_aniso_U_33
 _atom_site_aniso_U_23
 _atom_site_aniso_U_13
 _atom_site_aniso_U_12
O1 0.0299(8) 0.0373(9) 0.0322(8) -0.0013(6) -0.0007(6) -0.0011(6)
O2 0.0365(8) 0.0258(7) 0.0428(10) 0.0030(6) -0.0043(7) -0.0048(6)
O3 0.0420(9) 0.0437(10) 0.0414(11) 0.0050(8) -0.0120(8) -0.0030(7)
O4 0.0366(10) 0.0523(14) 0.0554(14) 0.0040(11) -0.0105(9) -0.0090(9)
O5 0.0369(9) 0.0466(12) 0.0570(14) 0.0107(10) 0.0022(9) -0.0118(8)
O6 0.0306(7) 0.0372(9) 0.0296(7) 0.0021(6) -0.0009(6) -0.0007(6)
O7 0.0382(9) 0.0290(8) 0.0474(11) -0.0072(7) -0.0087(8) 0.0076(6)
O8 0.0438(10) 0.0442(11) 0.0442(11) -0.0087(8) -0.0146(9) 0.0075(8)
O9 0.0415(10) 0.0480(13) 0.0522(13) -0.0062(9) -0.0121(9) 0.0117(8)
O10 0.0410(10) 0.0488(12) 0.0516(13) -0.0109(10) -0.0022(9) 0.0124(8)
C1 0.0295(9) 0.0244(8) 0.0300(9) 0.0010(6) 0.0001(7) -0.0003(6)
C2 0.0330(10) 0.0209(8) 0.0328(10) -0.0006(6) 0.0003(8) 0.0007(6)
C3 0.0335(9) 0.0242(9) 0.0328(10) 0.0006(7) -0.0012(8) 0.0014(7)
C4 0.0343(9) 0.0285(9) 0.0305(10) -0.0020(7) -0.0008(8) 0.0018(7)
C5 0.0274(13) 0.0292(11) 0.0317(13) -0.0014(7) 0.0022(13) -0.0032(12)
C6 0.0322(10) 0.0248(10) 0.0311(10) 0.0002(8) 0.0011(8) -0.0002(7)
C7 0.0319(10) 0.0289(10) 0.0409(13) -0.0008(10) 0.0042(9) 0.0062(8)
C8 0.046(2) 0.027(2) 0.0473(18) 0.0076(16) -0.0037(14) -0.0016(12)
C9 0.0336(10) 0.0363(12) 0.0390(12) -0.0048(9) 0.0023(9) -0.0041(8)
C10 0.0368(11) 0.0302(11) 0.0442(13) 0.0099(9) -0.0013(10) -0.0037(8)
C11 0.0321(10) 0.0261(9) 0.0297(9) 0.0001(7) -0.0014(8) 0.0001(6)
C12 0.0315(9) 0.0251(9) 0.0332(10) -0.0011(7) -0.0016(8) 0.0007(6)
C13 0.0369(10) 0.0273(9) 0.0333(10) -0.0036(7) -0.0028(8) 0.0010(7)
C14 0.0354(10) 0.0286(9) 0.0314(10) -0.0002(7) -0.0027(8) 0.0012(7)
C15 0.0296(12) 0.0232(9) 0.0294(12) 0.0009(6) 0.0004(13) 0.0017(10)
C16 0.0305(9) 0.0280(10) 0.0325(11) -0.0009(9) 0.0005(8) 0.0028(7)
C17 0.0346(10) 0.0304(11) 0.0415(13) 0.0015(10) 0.0036(9) -0.0009(9)
C18 0.0525(19) 0.0243(15) 0.0393(16) -0.0090(11) -0.0078(13) 0.0068(10)
C19 0.0349(10) 0.0334(10) 0.0358(11) 0.0032(9) -0.0003(9) 0.0061(7)
C20 0.0400(12) 0.0334(11) 0.0445(14) -0.0110(10) -0.0025(10) 0.0034(8)
O1' 0.0299(8) 0.0373(9) 0.0322(8) -0.0013(6) -0.0007(6) -0.0011(6)
O2' 0.0365(8) 0.0258(7) 0.0428(10) 0.0030(6) -0.0043(7) -0.0048(6)
O3' 0.0420(9) 0.0437(10) 0.0414(11) 0.0050(8) -0.0120(8) -0.0030(7)
O4' 0.0366(10) 0.0523(14) 0.0554(14) 0.0040(11) -0.0105(9) -0.0090(9)
O5' 0.0369(9) 0.0466(12) 0.0570(14) 0.0107(10) 0.0022(9) -0.0118(8)
O6' 0.0306(7) 0.0372(9) 0.0296(7) 0.0021(6) -0.0009(6) -0.0007(6)
O7' 0.0382(9) 0.0290(8) 0.0474(11) -0.0072(7) -0.0087(8) 0.0076(6)
O8' 0.0438(10) 0.0442(11) 0.0442(11) -0.0087(8) -0.0146(9) 0.0075(8)
O9' 0.0415(10) 0.0480(13) 0.0522(13) -0.0062(9) -0.0121(9) 0.0117(8)
O10' 0.0410(10) 0.0488(12) 0.0516(13) -0.0109(10) -0.0022(9) 0.0124(8)
C1' 0.0295(9) 0.0244(8) 0.0300(9) 0.0010(6) 0.0001(7) -0.0003(6)
C2' 0.0330(10) 0.0209(8) 0.0328(10) -0.0006(6) 0.0003(8) 0.0007(6)
C3' 0.0335(9) 0.0242(9) 0.0328(10) 0.0006(7) -0.0012(8) 0.0014(7)
C4' 0.0343(9) 0.0285(9) 0.0305(10) -0.0020(7) -0.0008(8) 0.0018(7)
C5' 0.0274(13) 0.0292(11) 0.0317(13) -0.0014(7) 0.0022(13) -0.0032(12)
C6' 0.0322(10) 0.0248(10) 0.0311(10) 0.0002(8) 0.0011(8) -0.0002(7)
C7' 0.0319(10) 0.0289(10) 0.0409(13) -0.0008(10) 0.0042(9) 0.0062(8)
C8' 0.046(2) 0.027(2) 0.0473(18) 0.0076(16) -0.0037(14) -0.0016(12)
C9' 0.0336(10) 0.0363(12) 0.0390(12) -0.0048(9) 0.0023(9) -0.0041(8)
C10' 0.0368(11) 0.0302(11) 0.0442(13) 0.0099(9) -0.0013(10) -0.0037(8)
C11' 0.0321(10) 0.0261(9) 0.0297(9) 0.0001(7) -0.0014(8) 0.0001(6)
C12' 0.0315(9) 0.0251(9) 0.0332(10) -0.0011(7) -0.0016(8) 0.0007(6)
C13' 0.0369(10) 0.0273(9) 0.0333(10) -0.0036(7) -0.0028(8) 0.0010(7)
C14' 0.0354(10) 0.0286(9) 0.0314(10) -0.0002(7) -0.0027(8) 0.0012(7)
C15' 0.0296(12) 0.0232(9) 0.0294(12) 0.0009(6) 0.0004(13) 0.0017(10)
C16' 0.0305(9) 0.0280(10) 0.0325(11) -0.0009(9) 0.0005(8) 0.0028(7)
C17' 0.0346(10) 0.0304(11) 0.0415(13) 0.0015(10) 0.0036(9) -0.0009(9)
C18' 0.0525(19) 0.0243(15) 0.0393(16) -0.0090(11) -0.0078(13) 0.0068(10)
C19' 0.0349(10) 0.0334(10) 0.0358(11) 0.0032(9) -0.0003(9) 0.0061(7)
C20' 0.0400(12) 0.0334(11) 0.0445(14) -0.0110(10) -0.0025(10) 0.0034(8)
 
_geom_special_details
;
 All esds (except the esd in the dihedral angle between two l.s. planes)
 are estimated using the full covariance matrix.  The cell esds are taken
 into account individually in the estimation of esds in distances, angles
 and torsion angles; correlations between esds in cell parameters are only
 used when they are defined by crystal symmetry.  An approximate (isotropic)
 treatment of cell esds is used for estimating esds involving l.s. planes.
;
 
loop_
 _geom_bond_atom_site_label_1
 _geom_bond_atom_site_label_2
 _geom_bond_distance
 _geom_bond_site_symmetry_2
 _geom_bond_publ_flag
O1 C1 1.431(3) . ?
O1 H1 0.88(2) . ?
O2 C2 1.331(3) . ?
O2 H2 0.87(2) . ?
O3 C4 1.253(3) . ?
O4 C9 1.316(4) . ?
O4 H4 0.87(3) . ?
O5 C9 1.221(4) . ?
O6 C11 1.428(3) . ?
O6 H6 0.87(2) . ?
O7 C12 1.330(3) . ?
O7 H7 0.85(2) . ?
O8 C14 1.258(3) . ?
O9 C19 1.304(4) . ?
O9 H9 0.89(3) . ?
O10 C19 1.223(4) . ?
C1 C2 1.513(3) . ?
C1 C6 1.526(3) . ?
C1 C7 1.535(3) . ?
C2 C3 1.357(3) . ?
C3 C4 1.433(3) . ?
C3 C8 1.523(5) . ?
C4 C5 1.479(5) . ?
C5 C6 1.345(4) . ?
C5 C9 1.516(3) . ?
C6 C10 1.500(4) . ?
C7 H7A 0.9800 . ?
C7 H7B 0.9800 . ?
C7 H7C 0.9800 . ?
C8 H8A 0.9800 . ?
C8 H8B 0.9800 . ?
C8 H8C 0.9800 . ?
C10 H10A 0.9800 . ?
C10 H10B 0.9800 . ?
C10 H10C 0.9800 . ?
C11 C12 1.515(4) . ?
C11 C16 1.516(4) . ?
C11 C17 1.550(4) . ?
C12 C13 1.356(4) . ?
C13 C14 1.434(3) . ?
C13 C18 1.486(4) . ?
C14 C15 1.490(5) . ?
C15 C16 1.359(4) . ?
C15 C19 1.496(4) . ?
C16 C20 1.507(4) . ?
C17 H17A 0.9800 . ?
C17 H17B 0.9800 . ?
C17 H17C 0.9800 . ?
C18 H18A 0.9800 . ?
C18 H18B 0.9800 . ?
C18 H18C 0.9800 . ?
C20 H20A 0.9800 . ?
C20 H20B 0.9800 . ?
C20 H20C 0.9800 . ?
O1' C1' 1.44(2) . ?
O2' C2' 1.32(2) . ?
O3' C4' 1.27(2) . ?
O4' C9' 1.31(3) . ?
O5' C9' 1.20(3) . ?
O6' C11' 1.42(2) . ?
O7' C12' 1.34(2) . ?
O8' C14' 1.30(2) . ?
O9' C19' 1.37(3) . ?
O10' C19' 1.17(3) . ?
C1' C7' 1.46(3) . ?
C1' C2' 1.51(2) . ?
C1' C6' 1.55(3) . ?
C2' C3' 1.36(3) . ?
C3' C4' 1.47(2) . ?
C3' C8' 1.63(6) . ?
C4' C5' 1.44(5) . ?
C5' C6' 1.38(4) . ?
C5' C9' 1.46(4) . ?
C6' C10' 1.56(3) . ?
C7' H7BD 0.9800 . ?
C7' H7BE 0.9800 . ?
C7' H7BF 0.9800 . ?
C8' H8BD 0.9800 . ?
C8' H8BE 0.9800 . ?
C8' H8BF 0.9800 . ?
C10' H10D 0.9800 . ?
C10' H10E 0.9800 . ?
C10' H10F 0.9800 . ?
C11' C16' 1.40(3) . ?
C11' C12' 1.53(3) . ?
C11' C17' 1.57(2) . ?
C12' C13' 1.33(3) . ?
C13' C18' 1.33(4) . ?
C13' C14' 1.47(3) . ?
C14' C15' 1.44(2) . ?
C15' C16' 1.39(2) . ?
C15' C19' 1.54(2) . ?
C16' C20' 1.54(3) . ?
C17' H17D 0.9800 . ?
C17' H17E 0.9800 . ?
C17' H17F 0.9800 . ?
C18' H18D 0.9800 . ?
C18' H18E 0.9800 . ?
C18' H18F 0.9800 . ?
C20' H20D 0.9800 . ?
C20' H20E 0.9800 . ?
C20' H20F 0.9800 . ?
 
loop_
 _geom_angle_atom_site_label_1
 _geom_angle_atom_site_label_2
 _geom_angle_atom_site_label_3
 _geom_angle
 _geom_angle_site_symmetry_1
 _geom_angle_site_symmetry_3
 _geom_angle_publ_flag
C1 O1 H1 102(4) . . ?
C2 O2 H2 115(3) . . ?
C9 O4 H4 105(4) . . ?
C11 O6 H6 103(3) . . ?
C12 O7 H7 112(3) . . ?
C19 O9 H9 107(4) . . ?
O1 C1 C2 109.00(19) . . ?
O1 C1 C6 109.6(2) . . ?
C2 C1 C6 114.63(19) . . ?
O1 C1 C7 107.3(2) . . ?
C2 C1 C7 107.6(2) . . ?
C6 C1 C7 108.5(2) . . ?
O2 C2 C3 119.4(2) . . ?
O2 C2 C1 117.0(2) . . ?
C3 C2 C1 123.6(2) . . ?
C2 C3 C4 118.5(2) . . ?
C2 C3 C8 122.5(3) . . ?
C4 C3 C8 119.0(3) . . ?
O3 C4 C3 119.6(2) . . ?
O3 C4 C5 119.8(2) . . ?
C3 C4 C5 120.5(2) . . ?
C6 C5 C4 122.1(2) . . ?
C6 C5 C9 120.4(3) . . ?
C4 C5 C9 117.3(3) . . ?
C5 C6 C10 126.7(2) . . ?
C5 C6 C1 119.4(2) . . ?
C10 C6 C1 113.9(2) . . ?
C1 C7 H7A 109.5 . . ?
C1 C7 H7B 109.5 . . ?
H7A C7 H7B 109.5 . . ?
C1 C7 H7C 109.5 . . ?
H7A C7 H7C 109.5 . . ?
H7B C7 H7C 109.5 . . ?
C3 C8 H8A 109.5 . . ?
C3 C8 H8B 109.5 . . ?
H8A C8 H8B 109.5 . . ?
C3 C8 H8C 109.5 . . ?
H8A C8 H8C 109.5 . . ?
H8B C8 H8C 109.5 . . ?
O5 C9 O4 119.2(3) . . ?
O5 C9 C5 123.1(3) . . ?
O4 C9 C5 117.7(3) . . ?
C6 C10 H10A 109.5 . . ?
C6 C10 H10B 109.5 . . ?
H10A C10 H10B 109.5 . . ?
C6 C10 H10C 109.5 . . ?
H10A C10 H10C 109.5 . . ?
H10B C10 H10C 109.5 . . ?
O6 C11 C12 108.8(2) . . ?
O6 C11 C16 109.9(2) . . ?
C12 C11 C16 114.3(2) . . ?
O6 C11 C17 106.7(2) . . ?
C12 C11 C17 107.9(2) . . ?
C16 C11 C17 109.0(2) . . ?
O7 C12 C13 119.5(2) . . ?
O7 C12 C11 116.9(2) . . ?
C13 C12 C11 123.5(2) . . ?
C12 C13 C14 118.4(2) . . ?
C12 C13 C18 123.1(2) . . ?
C14 C13 C18 118.5(3) . . ?
O8 C14 C13 119.3(2) . . ?
O8 C14 C15 119.2(2) . . ?
C13 C14 C15 121.4(2) . . ?
C16 C15 C14 119.7(2) . . ?
C16 C15 C19 122.3(3) . . ?
C14 C15 C19 117.9(3) . . ?
C15 C16 C20 124.4(3) . . ?
C15 C16 C11 121.1(3) . . ?
C20 C16 C11 114.5(2) . . ?
C11 C17 H17A 109.5 . . ?
C11 C17 H17B 109.5 . . ?
H17A C17 H17B 109.5 . . ?
C11 C17 H17C 109.5 . . ?
H17A C17 H17C 109.5 . . ?
H17B C17 H17C 109.5 . . ?
C13 C18 H18A 109.5 . . ?
C13 C18 H18B 109.5 . . ?
H18A C18 H18B 109.5 . . ?
C13 C18 H18C 109.5 . . ?
H18A C18 H18C 109.5 . . ?
H18B C18 H18C 109.5 . . ?
O10 C19 O9 120.3(2) . . ?
O10 C19 C15 122.1(3) . . ?
O9 C19 C15 117.5(3) . . ?
C16 C20 H20A 109.5 . . ?
C16 C20 H20B 109.5 . . ?
H20A C20 H20B 109.5 . . ?
C16 C20 H20C 109.5 . . ?
H20A C20 H20C 109.5 . . ?
H20B C20 H20C 109.5 . . ?
O1' C1' C7' 108.1(16) . . ?
O1' C1' C2' 108.2(14) . . ?
C7' C1' C2' 109.5(16) . . ?
O1' C1' C6' 107.7(15) . . ?
C7' C1' C6' 108.3(15) . . ?
C2' C1' C6' 115.0(15) . . ?
O2' C2' C3' 116.9(16) . . ?
O2' C2' C1' 119.1(16) . . ?
C3' C2' C1' 124.0(16) . . ?
C2' C3' C4' 116.3(17) . . ?
C2' C3' C8' 121(2) . . ?
C4' C3' C8' 123(2) . . ?
O3' C4' C5' 116(2) . . ?
O3' C4' C3' 119.2(17) . . ?
C5' C4' C3' 123(2) . . ?
C6' C5' C4' 120(3) . . ?
C6' C5' C9' 118(3) . . ?
C4' C5' C9' 121(3) . . ?
C5' C6' C1' 119(2) . . ?
C5' C6' C10' 130(2) . . ?
C1' C6' C10' 111.0(16) . . ?
C1' C7' H7BD 109.5 . . ?
C1' C7' H7BE 109.5 . . ?
H7BD C7' H7BE 109.5 . . ?
C1' C7' H7BF 109.5 . . ?
H7BD C7' H7BF 109.5 . . ?
H7BE C7' H7BF 109.5 . . ?
C3' C8' H8BD 109.5 . . ?
C3' C8' H8BE 109.5 . . ?
H8BD C8' H8BE 109.5 . . ?
C3' C8' H8BF 109.5 . . ?
H8BD C8' H8BF 109.5 . . ?
H8BE C8' H8BF 109.5 . . ?
O5' C9' O4' 120(2) . . ?
O5' C9' C5' 126(2) . . ?
O4' C9' C5' 114(2) . . ?
C6' C10' H10D 109.5 . . ?
C6' C10' H10E 109.5 . . ?
H10D C10' H10E 109.5 . . ?
C6' C10' H10F 109.5 . . ?
H10D C10' H10F 109.5 . . ?
H10E C10' H10F 109.5 . . ?
C16' C11' O6' 111.0(16) . . ?
C16' C11' C12' 115.4(15) . . ?
O6' C11' C12' 109.5(15) . . ?
C16' C11' C17' 106.4(16) . . ?
O6' C11' C17' 107.9(15) . . ?
C12' C11' C17' 106.3(16) . . ?
C13' C12' O7' 119.3(18) . . ?
C13' C12' C11' 125.5(17) . . ?
O7' C12' C11' 114.6(15) . . ?
C12' C13' C18' 130(2) . . ?
C12' C13' C14' 115.1(18) . . ?
C18' C13' C14' 115(2) . . ?
O8' C14' C15' 122.7(19) . . ?
O8' C14' C13' 117.1(17) . . ?
C15' C14' C13' 120.1(17) . . ?
C16' C15' C14' 122.4(19) . . ?
C16' C15' C19' 119.8(19) . . ?
C14' C15' C19' 117.7(18) . . ?
C15' C16' C11' 119.9(19) . . ?
C15' C16' C20' 119.4(18) . . ?
C11' C16' C20' 120.7(17) . . ?
C11' C17' H17D 109.5 . . ?
C11' C17' H17E 109.5 . . ?
H17D C17' H17E 109.5 . . ?
C11' C17' H17F 109.5 . . ?
H17D C17' H17F 109.5 . . ?
H17E C17' H17F 109.5 . . ?
C13' C18' H18D 109.5 . . ?
C13' C18' H18E 109.5 . . ?
H18D C18' H18E 109.5 . . ?
C13' C18' H18F 109.5 . . ?
H18D C18' H18F 109.5 . . ?
H18E C18' H18F 109.5 . . ?
O10' C19' O9' 118.5(19) . . ?
O10' C19' C15' 126(2) . . ?
O9' C19' C15' 115.8(19) . . ?
C16' C20' H20D 109.5 . . ?
C16' C20' H20E 109.5 . . ?
H20D C20' H20E 109.5 . . ?
C16' C20' H20F 109.5 . . ?
H20D C20' H20F 109.5 . . ?
H20E C20' H20F 109.5 . . ?
 
_refine_diff_density_max    0.903
_refine_diff_density_min   -0.315
_refine_diff_density_rms    0.103

_shelx_res_file
;
TITL
CELL 0.56 18.2995 6.5887 16.7828 90 90 90
ZERR 8 0.0002 0.0001 0.0002 0 0 0
LATT -1
SYMM -x,-y,z+1/2
SYMM x+1/2,-y+1/2,z
SYMM -x+1/2,y+1/2,z+1/2
SFAC  C H O
DISP $C  0.00149  0.00098  7.41845
DISP $H -0.00002  0.00000  0.66048
DISP $O  0.00611  0.00366 18.13108
UNIT 80 96 40
L.S. 10
FMAP 2
TWIN
ACTA
PLAN 60
LIST 6
BOND $H
EADP C1 C1'
EADP C2 C2'
EADP C3 C3'
EADP C4 C4'
EADP C5 C5'
EADP C6 C6'
EADP C7 C7'
EADP C8 C8'
EADP C9 C9'
EADP C10 C10'
EADP C11 C11'
EADP C12 C12'
EADP C13 C13'
EADP C14 C14'
EADP C15 C15'
EADP C16 C16'
EADP C17 C17'
EADP C18 C18'
EADP C19 C19'
EADP C20 C20'
EADP O1 O1'
EADP O2 O2'
EADP O3 O3'
EADP O4 O4'
EADP O5 O5'
EADP O6 O6'
EADP O7 O7'
EADP O8 O8'
EADP O9 O9'
EADP O10 O10'
TEMP -103
DFIX 1.54 C11' C17'
DFIX 1.5 C19' C15'
DFIX 1.38 C16' C15'
DFIX 1.40 C14' C15'
ACTA
DFIX 0.87 O1 H1 O2 H2 O4 H4 O6 H6 O7 H7 O9 H9
WGHT    0.190300
FVAR       2.06346   0.88593
PART 1
O1    3    0.806668    0.382729    0.262184    21.00000    0.02990    0.03729 =
         0.03218   -0.00132   -0.00073   -0.00111
H1    2    0.767337    0.442975    0.280327    21.00000   -1.50000
O2    3    0.832119    0.665691    0.144148    21.00000    0.03654    0.02578 =
         0.04276    0.00303   -0.00426   -0.00475
H2    2    0.865886    0.631466    0.177657    21.00000   -1.50000
O3    3    0.610784    0.464900    0.034772    21.00000    0.04201    0.04373 =
         0.04137    0.00499   -0.01197   -0.00295
O4    3    0.537603    0.185347    0.088147    21.00000    0.03656    0.05226 =
         0.05535    0.00401   -0.01053   -0.00898
H4    2    0.556312    0.283201    0.059687    21.00000   -1.50000
O5    3    0.580564   -0.011143    0.182288    21.00000    0.03691    0.04660 =
         0.05702    0.01075    0.00216   -0.01183
O6    3    0.449875   -0.114832    0.236521    21.00000    0.03060    0.03724 =
         0.02963    0.00208   -0.00092   -0.00072
H6    2    0.490868   -0.075322    0.215012    21.00000   -1.50000
O7    3    0.422331    0.161843    0.356541    21.00000    0.03817    0.02904 =
         0.04735   -0.00718   -0.00866    0.00761
H7    2    0.390999    0.124896    0.321803    21.00000   -1.50000
O8    3    0.642200   -0.042093    0.468654    21.00000    0.04380    0.04418 =
         0.04419   -0.00867   -0.01464    0.00745
O9    3    0.716020   -0.319065    0.414904    21.00000    0.04153    0.04800 =
         0.05218   -0.00617   -0.01213    0.01173
H9    2    0.693958   -0.258245    0.455307    21.00000   -1.50000
O10   3    0.676170   -0.506915    0.316258    21.00000    0.04104    0.04880 =
         0.05156   -0.01091   -0.00220    0.01243
C1    1    0.785551    0.334844    0.182282    21.00000    0.02948    0.02438 =
         0.02996    0.00101    0.00011   -0.00029
C2    1    0.779048    0.529521    0.135043    21.00000    0.03301    0.02092 =
         0.03283   -0.00063    0.00029    0.00066
C3    1    0.723607    0.568430    0.083579    21.00000    0.03352    0.02415 =
         0.03277    0.00062   -0.00124    0.00145
C4    1    0.663292    0.429911    0.080722    21.00000    0.03430    0.02853 =
         0.03048   -0.00203   -0.00085    0.00184
C5    1    0.661006    0.251328    0.134105    21.00000    0.02745    0.02925 =
         0.03171   -0.00143    0.00218   -0.00324
C6    1    0.716489    0.204978    0.183409    21.00000    0.03219    0.02485 =
         0.03110    0.00016    0.00111   -0.00016
C7    1    0.847675    0.209758    0.145329    21.00000    0.03185    0.02893 =
         0.04088   -0.00079    0.00422    0.00615
AFIX 137
H7A   2    0.834023    0.168875    0.091194    21.00000   -1.50000
H7B   2    0.856397    0.088561    0.177816    21.00000   -1.50000
H7C   2    0.892267    0.291979    0.143385    21.00000   -1.50000
AFIX   0
C8    1    0.722409    0.755668    0.030408    21.00000    0.04578    0.02662 =
         0.04725    0.00765   -0.00365   -0.00160
AFIX 137
H8A   2    0.747851    0.725924   -0.019630    21.00000   -1.50000
H8B   2    0.746935    0.868243    0.057635    21.00000   -1.50000
H8C   2    0.671669    0.793338    0.018998    21.00000   -1.50000
AFIX   0
C9    1    0.590513    0.130516    0.136654    21.00000    0.03358    0.03633 =
         0.03898   -0.00485    0.00227   -0.00410
C10   1    0.718824    0.033995    0.242400    21.00000    0.03683    0.03024 =
         0.04420    0.00993   -0.00134   -0.00367
AFIX 137
H10A  2    0.704659   -0.092677    0.215977    21.00000   -1.50000
H10B  2    0.684849    0.062313    0.286147    21.00000   -1.50000
H10C  2    0.768490    0.020668    0.263606    21.00000   -1.50000
AFIX   0
C11   1    0.470241   -0.165742    0.316182    21.00000    0.03207    0.02614 =
         0.02966    0.00005   -0.00144    0.00006
C12   1    0.476153    0.027763    0.364461    21.00000    0.03149    0.02512 =
         0.03325   -0.00106   -0.00158    0.00067
C13   1    0.530515    0.064044    0.417454    21.00000    0.03694    0.02726 =
         0.03327   -0.00358   -0.00280    0.00097
C14   1    0.590809   -0.074705    0.420503    21.00000    0.03544    0.02859 =
         0.03139   -0.00020   -0.00273    0.00117
C15   1    0.595837   -0.250782    0.365015    21.00000    0.02963    0.02315 =
         0.02939    0.00086    0.00038    0.00166
C16   1    0.539136   -0.293439    0.315516    21.00000    0.03047    0.02803 =
         0.03250   -0.00091    0.00047    0.00279
C17   1    0.406762   -0.293327    0.351298    21.00000    0.03459    0.03038 =
         0.04148    0.00154    0.00364   -0.00088
AFIX 137
H17A  2    0.361490   -0.213983    0.349633    21.00000   -1.50000
H17B  2    0.418022   -0.329178    0.406624    21.00000   -1.50000
H17C  2    0.400646   -0.417474    0.319836    21.00000   -1.50000
AFIX   0
C18   1    0.531661    0.244072    0.470751    21.00000    0.05251    0.02430 =
         0.03930   -0.00903   -0.00777    0.00677
AFIX 137
H18A  2    0.572741    0.332041    0.456234    21.00000   -1.50000
H18B  2    0.537218    0.199522    0.526133    21.00000   -1.50000
H18C  2    0.485781    0.319398    0.465040    21.00000   -1.50000
AFIX   0
C19   1    0.665290   -0.370512    0.364246    21.00000    0.03495    0.03343 =
         0.03584    0.00322   -0.00029    0.00605
C20   1    0.538462   -0.465374    0.256275    21.00000    0.04004    0.03340 =
         0.04447   -0.01104   -0.00246    0.00340
AFIX 137
H20A  2    0.494369   -0.456348    0.223325    21.00000   -1.50000
H20B  2    0.538764   -0.595143    0.284810    21.00000   -1.50000
H20C  2    0.581815   -0.456419    0.222174    21.00000   -1.50000
AFIX   0
PART 2
O1'   3    0.791889    0.114545    0.262361   -21.00000    0.02990    0.03729 =
         0.03218   -0.00132   -0.00073   -0.00111
O2'   3    0.819410   -0.166814    0.142733   -21.00000    0.03654    0.02578 =
         0.04276    0.00303   -0.00426   -0.00475
O3'   3    0.597744    0.039602    0.035430   -21.00000    0.04201    0.04373 =
         0.04137    0.00499   -0.01197   -0.00295
O4'   3    0.527759    0.307057    0.088039   -21.00000    0.03656    0.05226 =
         0.05535    0.00401   -0.01053   -0.00898
O5'   3    0.569025    0.511853    0.178559   -21.00000    0.03691    0.04660 =
         0.05702    0.01075    0.00216   -0.01183
O6'   3    0.438096   -0.383186    0.236260   -21.00000    0.03060    0.03724 =
         0.02963    0.00208   -0.00092   -0.00072
O7'   3    0.409223   -0.658853    0.356174   -21.00000    0.03817    0.02904 =
         0.04735   -0.00718   -0.00866    0.00761
O8'   3    0.632432   -0.470019    0.467521   -21.00000    0.04380    0.04418 =
         0.04419   -0.00867   -0.01464    0.00745
O9'   3    0.704189   -0.182778    0.414830   -21.00000    0.04153    0.04800 =
         0.05218   -0.00617   -0.01213    0.01173
O10'  3    0.661460    0.003755    0.318164   -21.00000    0.04104    0.04880 =
         0.05156   -0.01091   -0.00220    0.01243
C1'   1    0.773506    0.166229    0.181573   -21.00000    0.02948    0.02438 =
         0.02996    0.00101    0.00011   -0.00029
C2'   1    0.768277   -0.027574    0.134174   -21.00000    0.03301    0.02092 =
         0.03283   -0.00063    0.00029    0.00066
C3'   1    0.713454   -0.069410    0.081881   -21.00000    0.03352    0.02415 =
         0.03277    0.00062   -0.00124    0.00145
C4'   1    0.652793    0.077401    0.078999   -21.00000    0.03430    0.02853 =
         0.03048   -0.00203   -0.00085    0.00184
C5'   1    0.645052    0.241520    0.135049   -21.00000    0.02745    0.02925 =
         0.03171   -0.00143    0.00218   -0.00324
C6'   1    0.702656    0.294729    0.183734   -21.00000    0.03219    0.02485 =
         0.03110    0.00016    0.00111   -0.00016
C7'   1    0.832187    0.292216    0.149447   -21.00000    0.03185    0.02893 =
         0.04088   -0.00079    0.00422    0.00615
AFIX  33
H7BD  2    0.820749    0.329282    0.094289   -21.00000   -1.50000
H7BE  2    0.836960    0.415577    0.181653   -21.00000   -1.50000
H7BF  2    0.878228    0.216330    0.150843   -21.00000   -1.50000
AFIX   0
C8'   1    0.713957   -0.279926    0.030673   -21.00000    0.04578    0.02662 =
         0.04725    0.00765   -0.00365   -0.00160
AFIX  33
H8BD  2    0.670698   -0.284808   -0.003696   -21.00000   -1.50000
H8BE  2    0.758140   -0.285471   -0.002253   -21.00000   -1.50000
H8BF  2    0.713336   -0.395933    0.067212   -21.00000   -1.50000
AFIX   0
C9'   1    0.579932    0.370365    0.134971   -21.00000    0.03358    0.03633 =
         0.03898   -0.00485    0.00227   -0.00410
C10'  1    0.707780    0.464559    0.248188   -21.00000    0.03683    0.03024 =
         0.04420    0.00993   -0.00134   -0.00367
AFIX  33
H10D  2    0.756530    0.462799    0.272351   -21.00000   -1.50000
H10E  2    0.699170    0.596958    0.223290   -21.00000   -1.50000
H10F  2    0.670863    0.440667    0.289436   -21.00000   -1.50000
AFIX   0
C11'  1    0.459727   -0.335230    0.315550   -21.00000    0.03207    0.02614 =
         0.02966    0.00005   -0.00144    0.00006
C12'  1    0.465867   -0.530654    0.364393   -21.00000    0.03149    0.02512 =
         0.03325   -0.00106   -0.00158    0.00067
C13'  1    0.516517   -0.568968    0.418988   -21.00000    0.03694    0.02726 =
         0.03327   -0.00358   -0.00280    0.00097
C14'  1    0.578994   -0.428974    0.419114   -21.00000    0.03544    0.02859 =
         0.03139   -0.00020   -0.00273    0.00117
C15'  1    0.579926   -0.257038    0.366046   -21.00000    0.02963    0.02315 =
         0.02939    0.00086    0.00038    0.00166
C16'  1    0.521965   -0.211543    0.315806   -21.00000    0.03047    0.02803 =
         0.03250   -0.00091    0.00047    0.00279
C17'  1    0.396773   -0.207301    0.354773   -21.00000    0.03459    0.03038 =
         0.04148    0.00154    0.00364   -0.00088
AFIX  33
H17D  2    0.351788   -0.287950    0.355953   -21.00000   -1.50000
H17E  2    0.410675   -0.170503    0.409283   -21.00000   -1.50000
H17F  2    0.388608   -0.083695    0.323537   -21.00000   -1.50000
AFIX   0
C18'  1    0.519723   -0.716968    0.472989   -21.00000    0.05251    0.02430 =
         0.03930   -0.00903   -0.00777    0.00677
AFIX  33
H18D  2    0.564505   -0.702612    0.504512   -21.00000   -1.50000
H18E  2    0.477144   -0.708372    0.508244   -21.00000   -1.50000
H18F  2    0.519877   -0.848766    0.445924   -21.00000   -1.50000
AFIX   0
C19'  1    0.650115   -0.128296    0.362748   -21.00000    0.03495    0.03343 =
         0.03584    0.00322   -0.00029    0.00605
C20'  1    0.527884   -0.028164    0.259071   -21.00000    0.04004    0.03340 =
         0.04447   -0.01104   -0.00246    0.00340
AFIX  33
H20D  2    0.482851   -0.016429    0.227807   -21.00000   -1.50000
H20E  2    0.535086    0.095960    0.290273   -21.00000   -1.50000
H20F  2    0.569477   -0.047489    0.223079   -21.00000   -1.50000
PART 0
AFIX   0
HKLF 4


END

WGHT      0.1916      0.0000

Q1    1   0.7412  0.2971  0.1818  11.00000  0.05    0.90
Q2    1   0.5530 -0.2578  0.3610  11.00000  0.05    0.81
Q3    1   0.7007  0.2436  0.1382  11.00000  0.05    0.78
Q4    1   0.4971 -0.3104  0.3169  11.00000  0.05    0.73
Q5    1   0.6200  0.2422  0.1327  11.00000  0.05    0.69
Q6    1   0.6367 -0.2579  0.3654  11.00000  0.05    0.68
Q7    1   0.6343  0.0450  0.0329  11.00000  0.05    0.67
Q8    1   0.5693 -0.2146  0.3202  11.00000  0.05    0.67
Q9    1   0.4885  0.2478  0.4709  11.00000  0.05    0.63
Q10   1   0.8584 -0.1652  0.1439  11.00000  0.05    0.61
Q11   1   0.7668 -0.2433  0.0287  11.00000  0.05    0.60
Q12   1   0.7009  0.0025  0.3132  11.00000  0.05    0.59
Q13   1   0.8365  0.1139  0.2628  11.00000  0.05    0.58
Q14   1   0.4333 -0.6629  0.3586  11.00000  0.05    0.57
Q15   1   0.4797 -0.3916  0.2338  11.00000  0.05    0.56
Q16   1   0.6832  0.2788  0.1794  11.00000  0.05    0.56
Q17   1   0.7474 -0.1905  0.4136  11.00000  0.05    0.56
Q18   1   0.4414 -0.2201  0.3481  11.00000  0.05    0.54
Q19   1   0.6742  0.2214  0.1779  11.00000  0.05    0.53
Q20   1   0.5776  0.2512  0.4710  11.00000  0.05    0.53
Q21   1   0.5535 -0.5556  0.4179  11.00000  0.05    0.52
Q22   1   0.6171 -0.4470  0.4662  11.00000  0.05    0.52
Q23   1   0.6103  0.5236  0.1820  11.00000  0.05    0.51
Q24   1   0.6720 -0.4555  0.4705  11.00000  0.05    0.50
Q25   1   0.5013 -0.5365  0.3652  11.00000  0.05    0.49
Q26   1   0.8102  0.2659  0.1493  11.00000  0.05    0.49
Q27   1   0.6799 -0.1525  0.4185  11.00000  0.05    0.48
Q28   1   0.5621  0.3139  0.0903  11.00000  0.05    0.48
Q29   1   0.6843  0.7519  0.0291  11.00000  0.05    0.47
Q30   1   0.7441 -0.0573  0.0851  11.00000  0.05    0.47
Q31   1   0.5534  0.4983  0.1863  11.00000  0.05    0.46
Q32   1   0.4157 -0.3888  0.2371  11.00000  0.05    0.46
Q33   1   0.7672  0.5591  0.0882  11.00000  0.05    0.46
Q34   1   0.5600  0.4672  0.0360  11.00000  0.05    0.46
Q35   1   0.7993  0.1774  0.1777  11.00000  0.05    0.46
Q36   1   0.6097 -0.4309  0.4196  11.00000  0.05    0.45
Q37   1   0.7388  0.4752  0.2422  11.00000  0.05    0.45
Q38   1   0.6872 -0.1304  0.3640  11.00000  0.05    0.44
Q39   1   0.4917  0.1866  0.0888  11.00000  0.05    0.43
Q40   1   0.5753  0.0367  0.0343  11.00000  0.05    0.43
Q41   1   0.5664 -0.0308  0.2575  11.00000  0.05    0.43
Q42   1   0.6033 -0.0464  0.4657  11.00000  0.05    0.42
Q43   1   0.6808  0.0634  0.0775  11.00000  0.05    0.42
Q44   1   0.7417  0.5463  0.1308  11.00000  0.05    0.42
Q45   1   0.3747  0.1594  0.3599  11.00000  0.05    0.41
Q46   1   0.8117 -0.0312  0.1335  11.00000  0.05    0.41
Q47   1   0.6198  0.4286  0.0767  11.00000  0.05    0.40
Q48   1   0.4041 -0.1146  0.2353  11.00000  0.05    0.40
Q49   1   0.6402  0.0267  0.3175  11.00000  0.05    0.40
Q50   1   0.6534  0.4626  0.0382  11.00000  0.05    0.40
Q51   1   0.4926  0.0567  0.4110  11.00000  0.05    0.39
Q52   1   0.7967 -0.1658  0.1482  11.00000  0.05    0.39
Q53   1   0.4970  0.3093  0.0853  11.00000  0.05    0.39
Q54   1   0.7705  0.0997  0.2686  11.00000  0.05    0.39
Q55   1   0.8809  0.6649  0.1424  11.00000  0.05    0.39
Q56   1   0.7881  0.6502  0.1430  11.00000  0.05    0.38
Q57   1   0.6309 -0.5063  0.3171  11.00000  0.05    0.37
Q58   1   0.5004 -0.1081  0.2381  11.00000  0.05    0.37
Q59   1   0.7594  0.3841  0.2617  11.00000  0.05    0.37
Q60   1   0.5372 -0.0184  0.1813  11.00000  0.05    0.37
;
_shelx_res_checksum   96824

_shelx_hkl_file
;
   0   1   0    0.59    4.65   1
   0  -1   0    1.12    4.23   1
   0   1   0    3.59    6.04   1
   0  -1   0   -1.59    2.45   1
   0   1   0   -0.55    2.48   1
   0  -1   0    0.65    3.23   1
   0   2   0   17.94    4.08   1
   0  -2   0   22.14    5.44   1
   0  -2   0   23.19    6.50   1
   0   2   0   19.28    9.83   1
   0   2   0   18.33    6.97   1
   0  -2   0   22.56    3.96   1
   0   2   0   25.00    3.58   1
   0  -2   0   22.13    5.47   1
   0   3   0    0.09    3.46   1
   0  -3   0   -3.65    7.07   1
   0   3   0  -12.04   13.31   1
   0   3   0    0.11    4.57   1
   0   3   0   -2.65    9.82   1
   0  -3   0    0.05    5.36   1
   0  -3   0   -0.77    5.26   1
   0  -4   0 7344.21  189.68   1
   0   4   0 7197.28  191.50   1
   0  -4   0 6840.80  187.32   1
   0   5   0    1.90    8.85   1
   0   5   0  -17.62   18.77   1
   0  -5   0    3.99   14.32   1
   0  -5   0   -3.30    9.39   1
   0   6   0  735.27   24.65   1
   0   6   0  708.39   26.88   1
   0  -6   0  782.63   30.06   1
   0  -6   0  783.68   31.98   1
   0   6   0  739.17   37.51   1
   0  -6   0  718.26   27.21   1
   0  -7   0   -3.70   18.66   1
   0  -7   0   -3.94   15.43   1
   0   7   0   -1.85    7.53   1
   0  -7   0    1.66   10.12   1
   0   7   0    4.62   15.27   1
   0   7   0    1.29   11.59   1
   0   8   0   70.56    9.33   1
   0  -8   0   87.86   11.69   1
   0  -8   0   82.34   19.91   1
   0   8   0  105.28   16.32   1
   0   9   0    0.31    8.96   1
   0  -9   0    1.90   10.50   1
   0   9   0    0.12   15.07   1
   0  -9   0    2.93   19.81   1
   0  -9   0    4.01   13.53   1
   0   9   0   11.90   30.39   1
   0 -10   0  440.57   23.81   1
   0   1  -137106.70  842.33   1
   0  -1  -130486.40  841.55   1
   0  -1   132018.60  841.60   1
   0  -1   129444.10  841.24   1
   0   1  -128290.20  841.22   1
   0   1   133757.00  842.60   1
   0   1  -136083.90  842.03   1
   0  -1   134116.20  841.99   1
   0   1   126804.60  841.35   1
   0  -1  -128610.70  841.29   1
   0   1   128488.00  841.51   1
   0  -1  -130536.90  841.71   1
   0  -2  -1   12.04    5.75   1
   0   2   1    6.99    7.49   1
   0   2   1   10.75   11.81   1
   0  -2   1   14.35    5.31   1
   0   2  -1    8.45    4.30   1
   0   2  -1   24.20    7.24   1
   0   2   1    9.74    3.60   1
   0  -2  -1   16.28    5.69   1
   0   2  -1   15.29    8.97   1
   0  -2   1    9.24    6.19   1
   0  -2  -1    9.56    8.02   1
   0  -2  -1    7.56    4.36   1
   0  -2   1    7.91    4.54   1
   0   2   1   11.44    2.77   1
   0   2  -1   12.80    2.91   1
   0   3   1   45.61    9.50   1
   0   3   1   53.00   15.02   1
   0   3   1   48.36    4.91   1
   0  -3   1   50.23    7.18   1
   0   3  -1   55.23    5.92   1
   0  -3  -1   41.06    7.11   1
   0  -3   1   44.19    6.40   1
   0   3  -1   38.04   10.23   1
   0  -3  -1   49.23    7.53   1
   0  -3   1   58.07    7.65   1
   0  -3  -1   40.39    5.80   1
   0  -3  -1   53.96    8.32   1
   0   3  -1   45.72   11.63   1
   0  -3   1   53.91    5.51   1
   0   3  -1   56.99    4.07   1
   0   3   1   49.60    3.85   1
   0   4   1    4.80   17.79   1
   0  -4  -1    4.37    8.26   1
   0   4  -1    2.72    6.92   1
   0   4   1    1.63    6.55   1
   0  -4   1   -0.67    7.92   1
   0   4  -1   -5.06   15.31   1
   0  -4  -1    2.53   11.44   1
   0  -4   1    4.55   10.86   1
   0   5  -1   -8.71   17.61   1
   0   5   1    9.16   20.83   1
   0  -5   1    2.35    8.53   1
   0  -5  -1   -2.13    9.37   1
   0  -5   1    0.98    7.02   1
   0  -5   1    4.19   14.38   1
   0  -5  -1    7.59   14.26   1
   0   5   1   -1.42    8.70   1
   0   5  -1    2.78    8.91   1
   0  -6   1   20.43   13.70   1
   0  -6  -1   77.27   13.26   1
   0   6  -1   12.32   10.15   1
   0   6   1    9.98    9.84   1
   0   6   1   15.54   22.00   1
   0  -6   1   19.27   10.41   1
   0  -6  -1   15.05   10.21   1
   0   6  -1   20.09   14.70   1
   0  -6  -1   26.46    9.90   1
   0  -6  -1   33.41   17.29   1
   0  -6   1   24.95   16.34   1
   0   6   1   12.75    7.67   1
   0  -7   1   98.91   19.98   1
   0   7  -1   90.03   17.58   1
   0   7   1   90.23   14.26   1
   0   7   1   99.00    8.82   1
   0   7  -1   93.30   25.40   1
   0   7   1   65.74   12.21   1
   0  -7  -1   89.97   16.49   1
   0  -7   1  102.57   17.90   1
   0   7  -1   87.24    8.58   1
   0  -7   1   81.01   10.53   1
   0  -7  -1   84.67   10.46   1
   0   8  -1   -7.57   12.57   1
   0  -8  -1   -4.70    9.90   1
   0  -8   1   -4.93   10.64   1
   0   8  -1    0.53    7.95   1
   0   8   1   -0.43    8.51   1
   0  -8   1   -6.99   17.58   1
   0  -8  -1    4.02   17.40   1
   0   8   1    0.52   13.21   1
   0   8  -1    2.10   16.36   1
   0  -8   1   -4.60   13.08   1
   0   9  -1  222.62   34.82   1
   0   9   1  186.69   32.69   1
   0   9  -1  211.97   19.31   1
   0   9   1  216.04   18.28   1
   0  -9   1   80.62   18.95   1
   0   9  -1   95.53   11.54   1
   0   9   1   79.59   11.31   1
   0  -9  -1  135.89   22.75   1
   0  -9   1  219.58   14.38   1
   0  -9  -1  216.81   14.02   1
   0  -9  -1  204.88   18.71   1
   0  -9   1  236.43   16.85   1
   0  10   1   14.42   31.70   1
   0 -10   1   -6.89   16.10   1
   0   0  -229204.60  871.92   1
   0   0   232151.70  871.88   1
   0   0  -230331.90  871.66   1
   0  -1  -2    3.78    3.45   1
   0   1  -2    0.80    6.56   1
   0  -1  -2    3.86    5.74   1
   0   1   2    0.74    2.14   1
   0   1  -2   -0.31    2.58   1
   0  -1   2    3.27    2.54   1
   0  -1   2    3.07    4.32   1
   0   1  -2    3.33    5.19   1
   0  -1  -2   -1.24    3.59   1
   0   1   2    4.17    4.57   1
   0  -1   2    0.28    3.39   1
   0   1  -2    3.74    3.08   1
   0  -1  -2    1.84    2.46   1
   0   1   2   -0.37    6.99   1
   0  -2   2 5794.47  155.84   1
   0   2  -2 5334.33  156.39   1
   0   2   2 5445.61  157.50   1
   0  -2   2 5235.28  156.02   1
   0  -2   2 5716.07  156.71   1
   0   2  -2 5834.84  157.06   1
   0   2  -2 5296.76  155.17   1
   0  -2   2 5634.13  155.21   1
   0  -2  -2 5360.97  157.55   1
   0   2   2 4972.88  155.28   1
   0  -2  -2 5137.53  155.24   1
   0   2   2 6615.71  155.95   1
   0  -2  -2 5914.70  155.82   1
   0  -2  -2 5433.13  156.24   1
   0   2   2 5530.28  155.83   1
   0   2  -2 5961.69  155.77   1
   0  -3   2    9.52    7.00   1
   0   3  -2   10.75    5.74   1
   0   3  -2   16.58   11.25   1
   0  -3   2    3.81    6.20   1
   0  -3  -2    9.27   10.45   1
   0   3  -2    8.94    9.31   1
   0  -3   2   15.37    5.64   1
   0   3   2    8.35   14.74   1
   0  -3  -2    4.91    7.68   1
   0  -3  -2   18.63    6.72   1
   0   3   2    9.99    3.71   1
   0  -3  -2   11.81    5.43   1
   0   3  -2   13.80    3.59   1
   0   3   2    9.18    3.04   1
   0  -4   2 3081.38   90.01   1
   0   4   2 3002.79   89.60   1
   0   4  -2 2807.92   89.83   1
   0   4   2 2908.51   94.46   1
   0  -4  -2 3106.62   92.02   1
   0   4  -2 3507.88   92.83   1
   0  -4  -2 3420.19   90.19   1
   0  -4   2 3153.01   91.52   1
   0  -4   2 3218.42   92.38   1
   0  -5  -2   -5.62   11.16   1
   0   5   2    0.33   10.16   1
   0  -5   2   -2.02    6.49   1
   0   5  -2   -1.61    5.59   1
   0   5  -2    0.60   18.10   1
   0  -5  -2   14.00   14.53   1
   0  -5   2    1.39   14.07   1
   0  -5  -2   -3.75    9.16   1
   0   5   2    2.45   19.91   1
   0   5   2    1.01    8.11   1
   0   5  -2    3.43    9.19   1
   0  -5   2    4.38    8.89   1
   0   6   2 3069.66  100.36   1
   0  -6   2 3493.97   95.87   1
   0   6  -2 3097.79   95.27   1
   0  -6   2 3178.16   96.64   1
   0  -6  -2 3307.94   91.69   1
   0   6  -2 2913.05   92.61   1
   0   6   2 2961.96   91.68   1
   0  -6   2 3700.93   93.41   1
   0   6   2 2826.37   92.61   1
   0   6  -2 3116.79   98.68   1
   0  -6  -2 3253.12   96.61   1
   0  -7   2   -1.72   18.78   1
   0   7  -2    9.29   24.67   1
   0   7   2    3.12   10.86   1
   0   7   2    5.65   12.35   1
   0   7  -2  -11.32   16.72   1
   0   7  -2    0.40    7.13   1
   0   7   2    1.38    8.52   1
   0  -7  -2   -2.40    9.04   1
   0  -7   2    7.76    9.54   1
   0  -7  -2    4.82   14.35   1
   0  -7   2    0.13   15.57   1
   0  -7  -2    3.55   12.50   1
   0   8  -2  142.94   14.24   1
   0  -8  -2  164.12   12.30   1
   0  -8   2  186.55   13.00   1
   0   8   2  151.65   28.92   1
   0  -8  -2  149.77   22.61   1
   0   8   2  100.27   10.53   1
   0  -8   2  183.51   15.57   1
   0  -8  -2  148.59   19.80   1
   0  -8   2  121.81   17.79   1
   0   8  -2  142.95   10.97   1
   0   8   2  215.80   16.64   1
   0   8  -2  194.57   20.57   1
   0   9  -2   -5.39    9.58   1
   0   9  -2  -16.58   30.48   1
   0   9   2   20.65   28.05   1
   0  -9  -2   -2.49   19.68   1
   0   9   2   -1.91    9.59   1
   0  -9  -2    5.30   10.60   1
   0  -9   2   -1.51   12.09   1
   0  -9  -2   -1.37   13.17   1
   0  -9   2   -4.10   13.39   1
   0  -9   2   -1.47   17.87   1
   0   9   2   -5.05   15.56   1
   0   9  -2    0.60   18.18   1
   0 -10   2  196.28   17.91   1
   0  10   2  191.85   33.14   1
   0   0  -3    4.26    4.30   1
   0   0   3   63.53    5.99   1
   0   0   3   63.41    4.97   1
   0   0  -3    2.65    4.33   1
   0   0  -3   21.29    4.19   1
   0   0   3    6.95    3.05   1
   0   0  -3   22.80    3.70   1
   0  -1  -374645.90 2223.04   1
   0   1   383642.40 2223.31   1
   0  -1   378650.90 2222.52   1
   0   1  -377415.50 2223.10   1
   0  -1  -386664.50 2222.84   1
   0   1  -378330.20 2222.73   1
   0  -1   390972.90 2223.45   1
   0   1  -392004.90 2223.78   1
   0  -1  -386490.20 2223.76   1
   0   1   392499.70 2223.94   1
   0   1   376296.20 2222.54   1
   0  -1   380061.90 2222.80   1
   0  -1  -368123.60 2222.34   1
   0   1  -382578.60 2222.82   1
   0   2   3    1.34    3.39   1
   0   2  -3    5.29    4.36   1
   0  -2  -3   -1.71    4.94   1
   0  -2   3    1.50    3.71   1
   0   2   3    5.99    9.95   1
   0  -2  -3    3.99   10.50   1
   0  -2  -3    0.32    4.07   1
   0   2   3    0.78    2.53   1
   0   2   3    4.38    6.14   1
   0  -2  -3   -3.03    5.05   1
   0  -2   3    1.48    5.67   1
   0   2  -3    2.21    9.67   1
   0   2  -3    3.55    3.33   1
   0  -2   3   -2.27    5.35   1
   0   2  -3    1.97    7.64   1
   0  -2   3    2.61    4.75   1
   0   3  -370120.40 1715.87   1
   0  -3   371179.00 1715.71   1
   0   3  -376240.20 1717.31   1
   0  -3   368669.30 1716.46   1
   0   3  -355036.30 1714.17   1
   0   3   358727.20 1714.23   1
   0  -3  -357223.70 1714.40   1
   0  -3  -359708.90 1714.13   1
   0  -3   359807.50 1714.87   1
   0   3   357256.50 1714.50   1
   0   3   365800.00 1717.26   1
   0  -3  -361403.00 1717.00   1
   0  -4  -3   -2.49   14.52   1
   0   4  -3   -2.87   13.11   1
   0   4  -3   -3.82    7.38   1
   0   4   3    1.81    4.40   1
   0   4   3    1.22    6.22   1
   0  -4  -3    0.93    7.21   1
   0  -4   3    0.16   10.40   1
   0  -4   3   -2.63    7.91   1
   0   4   3    3.07   16.28   1
   0  -4   3   -2.37    7.86   1
   0  -5  -3   15.98   12.65   1
   0   5   3   12.77    9.92   1
   0   5  -3   23.23   15.28   1
   0  -5  -3    5.50   14.07   1
   0   5  -3   11.60    8.46   1
   0  -5   3   16.26    6.83   1
   0  -5  -3   10.18    8.70   1
   0   5   3   28.15   19.29   1
   0   5   3   17.17    8.43   1
   0  -5   3   22.30    9.38   1
   0  -5   3   12.22   14.65   1
   0   5  -3   11.69    6.31   1
   0   6  -3   15.27   14.66   1
   0  -6   3   14.46   12.55   1
   0  -6   3   24.59   16.99   1
   0   6  -3   20.92    9.29   1
   0   6   3   23.76    8.26   1
   0   6   3   17.69   21.36   1
   0  -6  -3   32.40   10.38   1
   0  -6  -3   29.98    8.14   1
   0   6  -3   32.31   20.10   1
   0  -6  -3   21.02   16.74   1
   0   6   3   23.28    9.70   1
   0  -6   3   17.81   10.35   1
   0  -7  -3 2486.21   78.77   1
   0   7  -3 2390.63   79.44   1
   0  -7   3 3015.48   79.98   1
   0   7   3 2425.64   76.80   1
   0  -7   3 2962.53   75.59   1
   0   7   3 2403.40   75.29   1
   0   7  -3 2686.21   84.63   1
   0  -7  -3 2493.83   76.23   1
   0  -7  -3 2636.52   75.17   1
   0   7   3 2171.09   76.31   1
   0   7  -3 2410.79   74.39   1
   0  -7   3 2513.62   81.10   1
   0   8  -3    4.48   11.00   1
   0  -8   3    3.32   16.09   1
   0   8  -3    5.33    8.22   1
   0   8  -3    6.83   18.34   1
   0   8   3    3.98   13.47   1
   0   8   3   -1.68    9.57   1
   0  -8  -3    4.44   16.54   1
   0  -8  -3    8.82   20.68   1
   0   8   3    7.06   24.82   1
   0  -8   3    1.53   10.83   1
   0  -8  -3    4.66    9.44   1
   0  -8   3   11.32   12.53   1
   0   9   3  106.53   16.65   1
   0   9  -3   97.26   20.71   1
   0  -9  -3  103.39   11.90   1
   0  -9   3    2.55   18.19   1
   0  -9  -3   42.63   19.85   1
   0   9  -3  106.17   34.18   1
   0   9   3  120.43   28.10   1
   0  -9  -3  109.84   15.59   1
   0   9  -3   31.69    9.59   1
   0 -10   3    3.42   15.53   1
   0  10   3  -15.98   27.06   1
   0   0  -443837.80 1305.23   1
   0   0   449091.90 1305.38   1
   0   0   451994.80 1306.05   1
   0   0  -445258.80 1305.57   1
   0   0  -452031.30 1305.62   1
   0   0   444814.80 1305.57   1
   0   0  -442821.00 1305.66   1
   0   1   4    1.00    6.19   1
   0  -1  -4   -4.17    5.95   1
   0   1  -4    0.26    6.67   1
   0  -1  -4    1.34    4.54   1
   0   1  -4   -3.41    5.11   1
   0  -1   4   -3.84    4.32   1
   0  -1   4    0.79    4.75   1
   0  -1   4    1.15    4.49   1
   0  -1  -4   -0.14    3.40   1
   0   1   4   -0.03    2.15   1
   0   1  -4   -3.69    6.93   1
   0   1  -4   -0.15    5.07   1
   0   1   4    5.56    8.42   1
   0  -1  -4    3.12    7.71   1
   0   2   434570.80  950.18   1
   0  -2  -436108.80  950.37   1
   0  -2   438150.70  950.15   1
   0   2  -424414.10  950.02   1
   0  -2  -433020.80  951.95   1
   0   2   436967.70  952.40   1
   0  -2   439804.80  952.71   1
   0   2  -440604.00  952.24   1
   0   2   435799.10  950.65   1
   0   2   430461.80  951.03   1
   0  -2  -427446.90  950.37   1
   0  -2   436839.70  950.51   1
   0   2  -432724.40  950.54   1
   0  -2  -434934.00  950.58   1
   0   2  -436998.30  951.29   1
   0  -2   442205.50  952.28   1
   0   3   4    4.79   11.95   1
   0  -3  -4   -1.45   13.18   1
   0  -3   4    4.30    5.24   1
   0  -3  -4    3.03    6.48   1
   0   3  -4    1.21    5.74   1
   0  -3   4    2.97    7.24   1
   0   3   4    3.75    3.57   1
   0  -3  -4    5.70    5.15   1
   0   3   4    2.98    3.22   1
   0   3  -4    6.49   11.91   1
   0  -3   4    0.21    6.33   1
   0   3  -4    3.69    9.88   1
   0   4   4   39.68   15.04   1
   0  -4  -4   31.99   16.21   1
   0  -4   4   41.85    8.65   1
   0  -4   4   45.09   11.20   1
   0   4  -4   79.90   10.99   1
   0   4  -4   37.58    7.64   1
   0  -4   4   49.35    9.21   1
   0   4   4   35.43    6.90   1
   0  -4  -4   39.45    7.82   1
   0   4   4   41.65    5.35   1
   0   4  -4   34.78   14.22   1
   0   5   4   -0.13   17.18   1
   0  -5  -4   -0.69   12.11   1
   0   5  -4    0.96    5.74   1
   0  -5   4   -3.33    9.06   1
   0   5   4   -1.88    7.94   1
   0  -5   4   -0.42   13.73   1
   0  -5  -4    7.53   16.28   1
   0   5  -4   -7.05   16.52   1
   0  -5  -4   -6.72    9.29   1
   0   5  -4    3.11    7.66   1
   0   5   4   -1.01   10.55   1
   0  -5   4    2.29    7.74   1
   0   6   4 1044.18   40.86   1
   0  -6   4 1188.27   36.95   1
   0   6   4 1015.62   34.01   1
   0  -6   4 1014.10   38.61   1
   0  -6  -4 1167.56   38.37   1
   0   6  -4 1013.60   39.27   1
   0  -6  -4 1028.83   32.67   1
   0  -6  -4 1026.14   34.30   1
   0   6  -4  997.75   32.96   1
   0   6   4  907.59   32.12   1
   0   6  -4 1131.43   38.51   1
   0  -6  -4  884.88   35.20   1
   0  -7   4    3.98   14.75   1
   0  -7  -4    6.04   14.35   1
   0  -7   4    5.87   18.20   1
   0   7   4    5.53   11.04   1
   0   7   4    1.01    9.43   1
   0  -7   4    1.60    8.42   1
   0   7  -4    7.79   17.04   1
   0   7   4   -0.28   12.65   1
   0  -7  -4    3.73    8.84   1
   0  -7  -4    1.29   11.36   1
   0   7  -4   11.53   23.09   1
   0  -8   4    3.76   17.56   1
   0   8   4  309.42   27.20   1
   0   8  -4  229.38   12.78   1
   0  -8   4  287.02   17.37   1
   0   8   4  272.02   18.03   1
   0  -8  -4  266.54   13.71   1
   0  -8   4  326.40   15.03   1
   0   8   4    1.17   11.92   1
   0  -8  -4  236.75   19.66   1
   0   8  -4  290.61   23.02   1
   0   8  -4  251.59   14.88   1
   0   9  -4    8.80   19.91   1
   0   9  -4    9.06   30.48   1
   0   9   4    5.71   24.13   1
   0  -9  -4   -0.17   18.43   1
   0  -9   4    2.60   19.59   1
   0   9   4    2.15    9.84   1
   0  -9  -4    2.16    9.59   1
   0  -9  -4   -1.06   13.45   1
   0  -9   4   -0.64   14.98   1
   0  10   4    6.69   27.12   1
   0 -10   4   21.04   15.47   1
   0   0  -5   35.31    6.35   1
   0   0  -5   47.79    5.40   1
   0   0   5   19.56    3.85   1
   0   0   5  166.01    8.41   1
   0   0  -5    5.12    5.86   1
   0   0   5  144.61    7.36   1
   0   0  -5    5.22    6.71   1
   0   1  -514303.30  414.45   1
   0  -1   514929.50  414.05   1
   0  -1   514754.60  414.42   1
   0   1  -514391.50  414.27   1
   0   1   513264.10  414.07   1
   0  -1  -513072.00  414.42   1
   0   1   515853.00  413.55   1
   0  -1   513785.00  413.97   1
   0   1  -514115.50  414.03   1
   0  -1  -515664.90  414.20   1
   0   1  -515778.30  414.63   1
   0   1   513976.90  414.92   1
   0  -1  -513615.50  415.22   1
   0  -2   5    0.80    5.24   1
   0   2  -5    1.27    8.35   1
   0   2   5    1.27   11.26   1
   0  -2  -5    4.99   10.06   1
   0  -2   5    0.94    5.08   1
   0   2  -5    2.00    6.14   1
   0  -2  -5   -1.07    4.32   1
   0   2  -5    2.42   10.19   1
   0  -2   5    2.35    5.27   1
   0   2   5    2.31    2.49   1
   0  -2  -5   10.18    6.39   1
   0   2   5    1.52    3.00   1
   0  -3   5 1847.39   53.13   1
   0   3  -5 1758.44   52.53   1
   0   3  -5 1941.77   54.68   1
   0  -3   5 1833.61   53.85   1
   0  -3  -5 1768.95   52.72   1
   0   3   5 1924.03   52.92   1
   0   3   5 1744.89   51.98   1
   0  -3  -5 1708.34   52.08   1
   0  -3   5 1888.51   55.07   1
   0   3  -5 2100.29   55.86   1
   0  -3  -5 1587.84   56.25   1
   0   3   5 1674.65   55.63   1
   0   4   5    3.90    6.70   1
   0   4  -5    2.61    7.27   1
   0  -4  -5    2.67    7.32   1
   0   4  -5    8.20   11.57   1
   0   4   5    6.03   14.62   1
   0  -4  -5    4.01   16.97   1
   0  -4   5    2.02    8.92   1
   0  -4   5    6.20   11.19   1
   0  -4   5    3.54    5.63   1
   0  -4  -5   31.23    5.96   1
   0   4   5    3.14    4.96   1
   0   4   5    2.41    9.04   1
   0   4  -5    0.39    5.87   1
   0  -4   5    2.87    8.06   1
   0   4  -5    5.42   13.23   1
   0   5   5   22.83   10.19   1
   0  -5  -5   29.22   13.25   1
   0   5  -5   33.54    8.74   1
   0  -5   5   37.29    7.74   1
   0   5   5   44.20   17.23   1
   0  -5  -5   29.56   17.10   1
   0  -5  -5   37.08    9.03   1
   0  -5   5   28.87    9.62   1
   0   5  -5   35.09   16.15   1
   0   5  -5   31.87    6.49   1
   0   6  -5   -7.19   17.63   1
   0  -6   5   11.19   17.38   1
   0   6  -5   40.72    6.61   1
   0  -6  -5    3.25    9.85   1
   0   6   5    0.83    9.53   1
   0   6   5    5.40    7.03   1
   0   6  -5   12.67   15.47   1
   0  -6  -5    3.02   14.53   1
   0  -6  -5    6.07    7.12   1
   0   7  -5 2409.25   76.78   1
   0  -7  -5 3140.10   77.61   1
   0  -7   5 2560.97   77.34   1
   0  -7  -5 2757.50   72.02   1
   0   7   5 2682.41   74.13   1
   0  -7   5 2742.34   80.48   1
   0   7  -5 2206.54   79.35   1
   0   7  -5 2352.32   71.12   1
   0  -7  -5 2416.17   73.11   1
   0  -7   5 2348.71   71.30   1
   0   7   5 2035.21   72.01   1
   0   7   5 1932.77   72.65   1
   0   8   5   15.29   10.96   1
   0   8  -5   17.42   19.30   1
   0   8   5    8.19   13.51   1
   0   8  -5   25.69    9.10   1
   0  -8   5    6.26   17.06   1
   0  -8   5   26.89   12.29   1
   0  -8  -5   17.40   16.61   1
   0  -8  -5   24.45    9.40   1
   0  -8  -5   20.89   20.25   1
   0   8   5   25.82   23.85   1
   0   8  -5    7.96   11.25   1
   0  -9  -5   49.46   13.82   1
   0  -9   5   26.76   20.96   1
   0   9  -5   47.40   21.03   1
   0   9   5   41.06   25.48   1
   0   9  -5   49.77   30.87   1
   0  -9  -5   47.97   11.08   1
   0   9   5   26.35   11.59   1
   0  -9   5   47.05   13.81   1
   0 -10   5    5.72   14.94   1
   0   0  -6 3281.73  105.18   1
   0   0  -6 4207.65  105.70   1
   0   0   6 3404.64  105.34   1
   0   0  -6 3513.08  105.75   1
   0   0  -6 4054.08  105.11   1
   0   0   6 3791.11  104.80   1
   0  -1   6   89.56    5.91   1
   0   1  -6  105.90    7.96   1
   0   1   6   76.71    4.04   1
   0  -1  -6   83.09    5.60   1
   0  -1  -6   55.26    7.03   1
   0  -1   6   57.54    6.67   1
   0   1  -6   63.29    7.05   1
   0  -1  -6   82.94    7.62   1
   0   1  -6  103.55    9.13   1
   0  -1  -6   76.42    9.89   1
   0   1   6   64.33    9.93   1
   0  -2  -624675.10  629.28   1
   0   2   622073.10  628.57   1
   0  -2  -622564.20  630.77   1
   0  -2   623491.90  630.30   1
   0   2  -623181.20  630.96   1
   0   2   622409.50  628.94   1
   0  -2   623608.90  629.99   1
   0  -2   621782.30  628.83   1
   0  -2  -622011.00  628.45   1
   0   2   621217.10  631.12   1
   0   2  -621568.20  629.26   1
   0   2  -622786.90  630.02   1
   0   3  -6   17.25   11.91   1
   0  -3   6    7.80    6.94   1
   0  -3  -6    2.83    5.93   1
   0  -3   6   10.78    5.41   1
   0   3  -6    6.92    9.19   1
   0  -3   6    8.99    6.61   1
   0   3  -6    1.57    7.62   1
   0   3   6    7.41    3.49   1
   0   3   6    5.88    2.78   1
   0   3   6   12.67   13.76   1
   0  -3  -6    8.24    7.79   1
   0  -3  -6    1.91   14.25   1
   0   4  -6 9652.44  239.78   1
   0  -4   6 9299.12  239.91   1
   0  -4  -6 8460.63  240.04   1
   0  -4   6 9525.65  238.56   1
   0   4  -6 8717.42  238.12   1
   0  -4   6 8326.38  236.61   1
   0   4  -6 8088.05  235.91   1
   0   4   6 7873.50  235.81   1
   0  -4  -6 8422.70  235.51   1
   0  -4  -6 8472.80  236.21   1
   0   4   6 7840.04  236.30   1
   0  -4  -6 6783.35  236.65   1
   0   4   6 7632.51  237.04   1
   0  -4   6 9440.57  235.42   1
   0   4  -6 8297.05  235.68   1
   0   4   6 8255.24  239.39   1
   0   5   6    3.84    8.84   1
   0  -5  -6    3.75   12.89   1
   0  -5  -6    2.23    8.71   1
   0   5  -6    4.11   16.46   1
   0  -5   6   -3.33   15.07   1
   0  -5   6   -3.95    7.40   1
   0   5  -6    3.96    6.55   1
   0   5  -6    2.15    8.40   1
   0   5   6   -5.61   10.03   1
   0   5   6   12.77   17.63   1
   0  -5   6   -4.35    9.19   1
   0  -5  -6   -0.53   18.13   1
   0  -6   6 3389.32   98.66   1
   0  -6   6 3140.63   91.81   1
   0   6  -6 2912.13   97.23   1
   0   6   6 3733.42   94.11   1
   0   6  -6 3077.86   91.23   1
   0  -6  -6 3279.11   92.36   1
   0   6   6 2694.24   92.20   1
   0   6  -6 2933.34   94.91   1
   0  -6  -6 2797.10   94.09   1
   0  -6  -6 3502.21   91.92   1
   0  -7  -6    0.87   11.06   1
   0   7  -6   -4.87   19.48   1
   0  -7  -6   10.76   16.99   1
   0  -7   6   -4.59   20.02   1
   0   7   6    3.12   11.79   1
   0  -7   6    0.97   11.45   1
   0  -7   6    2.24    7.96   1
   0   7   6    0.08    9.22   1
   0   7  -6   -3.39   10.29   1
   0  -7  -6   14.47   16.24   1
   0   7  -6   -5.73   17.75   1
   0  -7  -6    0.48    8.94   1
   0   7   6   -6.61   22.04   1
   0  -7   6    3.83   17.42   1
   0   7  -6   -1.21    8.04   1
   0   7   6    1.53   12.78   1
   0  -8  -6  352.40   16.93   1
   0  -8  -6  311.78   25.69   1
   0   8  -6  327.38   15.79   1
   0   8   6  347.69   29.90   1
   0  -8   6  366.55   18.58   1
   0  -8   6  179.29   23.63   1
   0  -8  -6  351.27   22.42   1
   0   8  -6  406.72   23.89   1
   0   8  -6  314.74   17.31   1
   0   8   6  159.52   16.04   1
   0  -8   6  372.05   15.60   1
   0   8   6  400.34   20.84   1
   0   9  -6  -14.68   29.44   1
   0  -9   6   -0.49   14.05   1
   0  -9  -6   -2.04   11.27   1
   0   9   6    2.46   12.18   1
   0   9   6   -6.76   26.23   1
   0  -9  -6    1.89   13.65   1
   0  10   6    7.87   28.43   1
   0 -10   6   -4.94   15.90   1
   0   0  -7   21.64    7.68   1
   0   0  -7    5.06    9.70   1
   0   0  -7   24.74    5.92   1
   0   0   7    8.36    3.32   1
   0   0   7   19.13    7.44   1
   0  -1   7   74.31    7.09   1
   0   1   7   54.53    9.83   1
   0  -1  -7   63.61   10.41   1
   0  -1  -7   62.43    8.25   1
   0   1  -7   61.03    8.51   1
   0   1  -7   55.47    9.63   1
   0  -1  -7   60.70    5.79   1
   0   1   7   67.64    3.98   1
   0   1  -7   71.80    8.05   1
   0  -2   7    3.41    5.25   1
   0   2  -7    0.11    9.71   1
   0  -2  -7   -0.82   12.31   1
   0   2   7    1.99   11.62   1
   0  -2   7    6.18    6.73   1
   0   2   7    3.57    2.90   1
   0  -2  -7    3.79    5.34   1
   0   2  -7    1.74   11.54   1
   0   2   7    3.60    3.29   1
   0  -2  -7    3.46    6.76   1
   0  -2   7    4.23    4.64   1
   0   2  -7    0.69    7.59   1
   0   3  -7   19.22   10.02   1
   0  -3   7   15.86    6.10   1
   0  -3  -7    9.80   13.08   1
   0   3   7   -0.09   13.58   1
   0  -3   7    9.68    5.09   1
   0  -3  -7    8.23    8.03   1
   0   3   7    9.09    2.71   1
   0   3   7   10.78    3.59   1
   0  -3   7    9.66    6.46   1
   0   3  -7   12.14    8.01   1
   0  -3   7    9.99    6.23   1
   0   3  -7    5.30   12.22   1
   0   3   7   11.45   10.84   1
   0  -3  -7    9.63    5.54   1
   0  -4  -7    2.52   18.30   1
   0  -4  -7    0.70    8.74   1
   0   4  -7    1.29    9.16   1
   0  -4   7    1.41    8.18   1
   0   4   7   -2.31    6.11   1
   0   4   7   -1.12    4.78   1
   0  -4  -7   -0.76    8.67   1
   0   4  -7    7.24   15.02   1
   0   4   7  -16.70   16.26   1
   0  -4   7    0.48    8.57   1
   0   4  -7    7.44    6.89   1
   0  -4   7    6.83   12.34   1
   0  -4   7    1.86    5.57   1
   0   4   7   -3.77   11.24   1
   0   4  -7   -4.73   12.53   1
   0  -4  -7   -4.65    7.22   1
   0  -5  -7  614.85   26.01   1
   0   5  -7  646.10   22.88   1
   0  -5   7  634.14   21.59   1
   0   5   7  663.00   29.62   1
   0   5  -7  617.79   22.11   1
   0   5   7  623.67   23.82   1
   0   5   7  711.49   25.95   1
   0   6  -7   -0.98    8.16   1
   0  -6   7    7.25    8.55   1
   0   6  -7    9.18   19.02   1
   0  -6  -7    3.67    8.09   1
   0  -6  -7    1.56   13.76   1
   0   6  -7    3.89   14.66   1
   0   6   7    5.66    9.83   1
   0   6   7   -0.46   13.33   1
   0  -6  -7   -7.99    9.91   1
   0  -6   7    4.29   18.80   1
   0  -7  -7 4270.38  107.68   1
   0   7   7 4021.53  115.69   1
   0  -7   7 2830.37  113.18   1
   0  -7  -7 4284.03  114.12   1
   0   7  -7 4165.46  108.38   1
   0   7  -7 3695.74  107.16   1
   0  -7   7 3261.19  112.20   1
   0  -7  -7 3995.13  109.02   1
   0   7   7 3910.78  110.21   1
   0  -7  -7 3716.94  111.80   1
   0   7  -7 3781.53  112.28   1
   0   7   7 2951.59  107.91   1
   0   7   7 3065.30  106.70   1
   0  -7   7 3834.62  107.36   1
   0   8   7    7.38   24.15   1
   0  -8  -7   -2.41    9.50   1
   0  -8   7   -4.78   19.06   1
   0   8  -7   -7.26    9.43   1
   0  -8   7    4.30   11.97   1
   0   8   7   -0.10   11.15   1
   0  -8   7    3.11    8.66   1
   0   8   7   -6.34   15.41   1
   0   8  -7    3.42   10.97   1
   0   8  -7   -8.10   18.98   1
   0  -8  -7   10.14   16.78   1
   0   9   7    8.09   26.76   1
   0  -9   7   -5.12   13.32   1
   0  -9  -7   -0.86   13.76   1
   0   9  -7   16.47   29.78   1
   0 -10   7    3.56   14.08   1
   0  10   7   -3.76   28.14   1
   0   0  -8 1162.35   34.43   1
   0   0  -8 1202.92   33.58   1
   0   0   8 1085.88   32.90   1
   0   0   8 1090.55   34.13   1
   0   1   8    7.51    3.04   1
   0   1   8    1.11   10.38   1
   0  -1  -8    6.75   10.52   1
   0   1  -8    5.56    7.79   1
   0  -1  -8   12.46    6.00   1
   0  -1   8    6.24    4.02   1
   0   1  -8    4.85    8.90   1
   0  -1  -8   11.20    7.96   1
   0   1  -8    6.21    8.47   1
   0  -1   8    6.36    6.95   1
   0   2  -8 1318.68   36.61   1
   0  -2   8 1179.36   35.45   1
   0  -2  -8 1001.18   37.88   1
   0   2  -8 1131.20   37.50   1
   0  -2   8 1185.66   35.39   1
   0   2   8  988.92   37.02   1
   0  -2   8 1095.75   34.75   1
   0   2  -8 1002.25   34.92   1
   0   2   8 1083.47   33.58   1
   0  -2  -8 1444.11   35.65   1
   0  -2  -8 1053.36   35.21   1
   0   2   8 1213.58   34.35   1
   0   3  -8    7.98    8.25   1
   0  -3   8   -0.85    6.77   1
   0   3   8    1.38   11.85   1
   0   3   8    0.70    3.19   1
   0  -3   8    0.07    5.46   1
   0  -3   8   -0.53    4.91   1
   0   3   8   -0.20    2.63   1
   0  -3  -8    1.24    7.54   1
   0   3  -8   10.20    8.15   1
   0   3  -8    0.32    9.78   1
   0  -3  -8   -0.08   14.01   1
   0  -3  -8    3.61    8.12   1
   0   3   8   12.59   15.23   1
   0   3  -8   -2.76   12.68   1
   0  -3   8    3.49    4.88   1
   0  -3  -8    0.03    5.51   1
   0   4  -8  551.01   19.61   1
   0  -4   8  411.81   17.76   1
   0   4  -8  488.33   23.70   1
   0   4   8  481.61   18.37   1
   0  -4   8  508.30   21.56   1
   0  -4  -8  526.68   19.47   1
   0  -4   8  554.86   21.14   1
   0   4  -8  484.57   18.03   1
   0   4   8  536.06   17.07   1
   0  -4  -8  459.11   16.97   1
   0  -4   8  500.72   16.54   1
   0   4   8  464.68   21.32   1
   0  -4  -8  527.30   19.17   1
   0  -4  -8  404.36   26.06   1
   0   4   8  468.35   25.58   1
   0   4  -8  467.77   21.34   1
   0  -5   8    8.03   16.23   1
   0   5  -8    8.09   16.77   1
   0   5   8   -0.89    8.94   1
   0   5   8    0.80   12.75   1
   0  -5   8    3.47    6.24   1
   0  -5  -8    1.78   10.04   1
   0   5  -8   -4.07    7.62   1
   0  -5  -8    0.87   11.98   1
   0   6  -8  514.78   19.17   1
   0  -6  -8  494.84   19.26   1
   0  -6  -8  496.81   23.80   1
   0   6   8  408.65   20.17   1
   0  -6  -8  486.45   20.68   1
   0  -6   8  464.23   18.35   1
   0  -6   8  577.10   29.53   1
   0   6   8  423.68   23.23   1
   0   6  -8  461.61   26.81   1
   0   7  -8   16.74   21.83   1
   0  -7  -8   -2.44   20.20   1
   0  -7  -8    3.54   11.91   1
   0  -7  -8    6.20   15.63   1
   0   7  -8    5.91   16.53   1
   0  -7   8   12.32   22.64   1
   0  -7   8   10.06   18.30   1
   0   7   8   20.87   21.99   1
   0   7  -8    3.11   10.27   1
   0   7   8   -1.41    8.53   1
   0  -7   8   -0.21    9.07   1
   0  -7   8   -3.33   11.48   1
   0   7   8   -0.39   10.97   1
   0   7   8    1.61   14.68   1
   0   7  -8    2.35    9.90   1
   0  -7  -8    6.16    9.72   1
   0   8   8 1611.17   48.36   1
   0  -8  -8 1553.41   34.58   1
   0  -8  -8 1125.88   40.15   1
   0   8  -8 1170.48   33.68   1
   0   8  -8 1516.94   43.87   1
   0  -8  -8 1251.95   39.96   1
   0  -8   8 1586.41   36.33   1
   0   9   8   -1.38   18.72   1
   0   9   8   17.18   26.10   1
   0  -9   8   -0.11   12.71   1
   0   9  -8   -9.02   11.54   1
   0  -9   8   -1.02    9.75   1
   0   9  -8    1.86   28.94   1
   0  -9  -8    1.73   15.21   1
   0 -10   8  172.51   18.01   1
   0   0  -9    3.32    8.33   1
   0   0   9    3.00    3.40   1
   0   0  -9    2.40    7.20   1
   0   0  -9    2.42   10.88   1
   0   0   9    8.21    7.85   1
   0  -1  -9 4143.00  123.74   1
   0  -1   9 4004.90  123.99   1
   0   1  -9 4134.00  124.29   1
   0  -1   9 4284.62  123.93   1
   0  -1  -9 3784.65  125.11   1
   0   1   9 4221.08  124.47   1
   0  -1   9 4580.36  123.83   1
   0  -1  -9 4440.42  123.67   1
   0   1  -9 4733.52  124.89   1
   0   1   9 4041.52  125.16   1
   0   1  -9 4031.89  124.42   1
   0   2  -9   35.57    8.59   1
   0  -2   9   27.05    7.86   1
   0  -2  -9   31.30    9.92   1
   0   2   9   32.15    8.78   1
   0   2   9   40.94    4.40   1
   0  -2  -9   42.85    8.00   1
   0  -2   9   34.35    5.17   1
   0   2  -9   50.87   11.01   1
   0  -2   9   33.10    6.50   1
   0   2  -9   45.47   11.39   1
   0  -2  -9   20.70   13.90   1
   0   2  -9   56.00   10.43   1
   0   2   9   14.73   12.31   1
   0  -2  -9   45.67    7.11   1
   0   2   9   43.34    3.42   1
   0  -2   9   44.67    5.95   1
   0   3  -9  744.08   26.94   1
   0  -3   9  820.73   26.00   1
   0   3   9  895.27   29.09   1
   0   3   9  804.40   25.09   1
   0   3  -9  751.90   28.40   1
   0  -3  -9  819.01   26.80   1
   0   3  -9  865.77   30.65   1
   0   3  -9  880.81   27.26   1
   0  -3   9  740.77   26.51   1
   0  -3  -9  673.48   30.57   1
   0   3   9  772.31   24.73   1
   0  -3  -9  908.50   25.63   1
   0  -3  -9  851.25   26.85   1
   0   3   9  708.87   29.97   1
   0  -3   9  756.56   24.78   1
   0  -3   9  891.64   27.95   1
   0   4   9   22.13    6.66   1
   0   4   9    6.17   15.34   1
   0  -4  -9    4.81    9.88   1
   0   4  -9   -3.92    8.99   1
   0  -4   9   -0.72    5.90   1
   0  -4   9   33.20   10.19   1
   0   4   9    2.22    5.24   1
   0  -4   9    3.48    7.59   1
   0   4  -9    4.50    9.22   1
   0  -4  -9   38.91    6.71   1
   0  -4  -9    1.10    9.30   1
   0   4   9    0.46   13.33   1
   0  -4  -9    6.76   16.78   1
   0   4  -9    1.30   14.12   1
   0   4  -9    8.73   11.39   1
   0  -4   9    7.19    9.79   1
   0  -5   9   15.44    6.26   1
   0   5   9   20.31   14.07   1
   0   5  -9   17.67    8.64   1
   0  -5  -9   15.12   11.01   1
   0  -5  -9   13.53   12.23   1
   0   5   9   16.60    9.24   1
   0   5  -9   16.12   17.33   1
   0  -5   9    9.45   14.51   1
   0   6   9   11.62   10.43   1
   0  -6  -9    4.94   14.36   1
   0  -6  -9    2.55   11.26   1
   0  -6  -9   -2.81    8.90   1
   0   6  -9   -3.01   19.29   1
   0  -6   9    8.23   20.26   1
   0  -6  -9    2.58   21.00   1
   0   6  -9    7.73   11.17   1
   0  -6   9    5.75    7.94   1
   0  -6   9    3.10   10.16   1
   0   6   9    2.22   14.16   1
   0   6   9    1.78   21.37   1
   0   6  -9    0.26    8.70   1
   0  -7   9    9.85   11.54   1
   0   7   9   -0.89   11.35   1
   0  -7  -9    5.21   12.91   1
   0   7  -9   11.23   16.81   1
   0  -7  -9    9.65   20.55   1
   0   7  -9   -0.90   21.13   1
   0   7  -9   12.74    9.54   1
   0   7   9   -6.52   22.68   1
   0   7   9    4.62   15.77   1
   0  -7   9    0.80   22.80   1
   0  -7  -9    2.45   10.73   1
   0   7   9    0.08    9.13   1
   0  -7   9    4.42    9.18   1
   0   7  -9    2.98   12.29   1
   0  -7   9   -0.78   16.83   1
   0  -7  -9    1.16   15.94   1
   0  -8   9    3.01   12.65   1
   0  -8  -9   -1.60   19.38   1
   0   8  -9    5.72   20.09   1
   0   8  -9    6.00   13.17   1
   0  -8  -9    7.81   12.06   1
   0   8   9   12.18   10.10   1
   0   8   9   -2.09   24.33   1
   0  -8   9    3.86   20.41   1
   0  -9  -9   12.59   17.80   1
   0   9   9  109.73   20.49   1
   0   9  -9    6.65   10.94   1
   0  -9   9  132.92   14.83   1
   0  -9   9  123.39   11.35   1
   0   9   9  157.69   28.87   1
   0   0 -1021143.10  606.24   1
   0   0 -1020250.70  606.99   1
   0   0  1022810.60  606.40   1
   0   0 -1022608.90  605.98   1
   0   0  1022930.10  605.59   1
   0   0  1022374.50  606.78   1
   0   0 -1019120.80  606.01   1
   0   1  10   34.79    4.73   1
   0   1  10   24.80    9.98   1
   0   1 -10   32.67   10.44   1
   0  -1  10   38.37    5.48   1
   0  -1 -10   26.71    7.80   1
   0  -1  10   23.65    8.21   1
   0  -1  10   28.79    7.68   1
   0   1 -10   46.75    9.31   1
   0   1 -10   32.26   11.31   1
   0   1  10   28.85    9.05   1
   0   1 -10   36.93    9.83   1
   0  -1  10   43.63    4.56   1
   0  -1 -10   36.48    7.67   1
   0  -1 -10   26.09   12.56   1
   0   1  10   60.32    6.28   1
   0  -1 -10   31.11    9.74   1
   0  -2 -10   24.90   14.62   1
   0  -2  10   23.50    7.87   1
   0  -2 -10   30.90   11.21   1
   0   2  10   24.95   10.42   1
   0   2  10   25.11    4.15   1
   0   2 -10   15.70    9.00   1
   0  -2 -10   34.46    9.91   1
   0  -2  10   27.54    5.67   1
   0  -2  10   31.88    5.35   1
   0   2 -10   28.44   11.82   1
   0   2 -10   33.12   11.21   1
   0   2  10   27.96    3.27   1
   0  -2  10   24.51    6.94   1
   0  -2 -10   29.36    6.49   1
   0   2 -10   25.96   11.16   1
   0   2  10   22.58   12.53   1
   0   3  10   -2.60   10.68   1
   0  -3 -10    3.75    9.06   1
   0   3 -10    4.94   14.16   1
   0  -3 -10   -0.83    9.56   1
   0   3  10    2.05    3.84   1
   0   3 -10   -5.51    9.75   1
   0   3 -10    9.64   11.48   1
   0  -3  10   -0.07    4.89   1
   0   3  10   -0.39   14.76   1
   0  -3 -10    8.87   14.80   1
   0  -3  10    0.80    5.57   1
   0  -3  10    2.43    5.77   1
   0  -3  10    3.65    7.34   1
   0  -3 -10   -2.34    8.51   1
   0   3  10    1.85    2.72   1
   0   3 -10    1.36   10.09   1
   0   4  10   21.48    5.70   1
   0   4 -10   55.06   12.05   1
   0  -4 -10   21.24   10.09   1
   0   4 -10   25.29   15.28   1
   0  -4 -10   22.62    9.99   1
   0   4  10   13.61   13.23   1
   0   4  10   17.64    7.52   1
   0  -4  10   20.23   10.77   1
   0  -4  10   18.94    5.90   1
   0   4 -10   20.22   10.22   1
   0  -5 -10   -1.90   11.37   1
   0   5 -10    2.69   10.65   1
   0  -5  10   -0.56    6.24   1
   0   5  10    1.50    8.89   1
   0   5 -10   -2.15   17.05   1
   0  -5  10    8.75   14.59   1
   0  -5 -10    5.63   10.92   1
   0   5  10  -15.97   14.63   1
   0   6  10    2.21   10.88   1
   0  -6 -10    7.43   21.45   1
   0  -6 -10   -2.35   12.14   1
   0   6 -10    8.38   10.32   1
   0  -6  10    4.72   17.42   1
   0   6 -10   14.90   19.23   1
   0   6  10    1.68   21.29   1
   0  -6  10    3.93   10.18   1
   0   6  10   11.62   15.74   1
   0  -6 -10    1.91    8.47   1
   0   6 -10    2.30   12.08   1
   0  -6 -10    1.97   14.59   1
   0  -6  10    6.12    7.28   1
   0  -7 -10   -1.38   16.69   1
   0  -7 -10    5.02    9.51   1
   0   7 -10   -2.21   12.29   1
   0  -7  10  -11.25   11.67   1
   0   7  10    1.05   11.75   1
   0  -7 -10    2.25   13.40   1
   0  -7  10    3.80    9.26   1
   0  -7  10   -6.28   20.19   1
   0   7 -10   -0.98   10.14   1
   0   7 -10   -6.42   16.76   1
   0   7  10    2.25   16.78   1
   0   7  10   -2.33   23.12   1
   0  -7 -10    4.94   22.27   1
   0   7 -10   -2.16   21.78   1
   0  -7  10    6.52   18.72   1
   0   7  10   -3.99    9.57   1
   0   8  10  417.08   32.83   1
   0   8  10  231.77   17.07   1
   0  -8  10  459.12   20.80   1
   0   8 -10  330.37   20.14   1
   0  -8 -10  300.30   27.35   1
   0   8 -10  475.60   27.44   1
   0  -8  10  263.39   27.32   1
   0  -8 -10  526.41   19.55   1
   0  -9 -10   -1.18   18.51   1
   0   9  10   14.56   27.23   1
   0   9  10    0.48   19.86   1
   0   9 -10    4.43   11.50   1
   0  -9  10    1.70    9.87   1
   0   0 -11   11.06   11.91   1
   0   0 -11    2.98    8.04   1
   0   0  11   20.95    3.70   1
   0   0  11    0.78   10.36   1
   0   0  11    8.23    8.89   1
   0   0  11   20.71    4.97   1
   0   0 -11    7.19    9.02   1
   0   0 -11    6.25    9.60   1
   0   1  1111284.80  302.84   1
   0  -1 -1110269.80  304.03   1
   0  -1  1112328.70  303.42   1
   0  -1 -1110461.40  302.35   1
   0  -1  1110003.80  302.57   1
   0  -1  1110369.80  302.40   1
   0   1 -1110466.50  302.91   1
   0   1 -1110831.20  304.38   1
   0   1  1112179.70  303.82   1
   0  -1  1110751.10  302.51   1
   0  -1 -11 9415.80  302.07   1
   0   1 -11 9463.22  303.03   1
   0   1  11 9851.62  303.06   1
   0  -1 -1110163.50  302.60   1
   0   1 -1110342.60  303.04   1
   0   2  11    3.65   12.35   1
   0   2 -11    3.53    9.68   1
   0  -2  11    4.99    7.90   1
   0  -2 -11    0.65   11.12   1
   0   2  11    1.34   10.55   1
   0   2  11    3.48    3.86   1
   0  -2  11    3.73    4.90   1
   0  -2 -11    2.10   10.27   1
   0   2 -11    2.78   12.08   1
   0   2 -11   -1.05   11.64   1
   0  -2 -11    7.76    6.72   1
   0   2  11    3.85    2.78   1
   0   2 -11   -0.08   11.36   1
   0  -2 -11    3.98   14.39   1
   0  -2  11   -0.05    7.38   1
   0  -2  11    2.98    4.89   1
   0   3  11   73.07   11.28   1
   0   3 -11   97.86   16.50   1
   0  -3 -11   78.19   11.08   1
   0   3 -11   79.32   12.61   1
   0   3 -11   77.38   12.54   1
   0   3  11   76.84    5.13   1
   0  -3  11   90.83    8.09   1
   0   3 -11   82.70   10.71   1
   0  -3 -11   85.38    9.19   1
   0  -3  11   82.62    7.67   1
   0  -3 -11   70.00   15.87   1
   0  -3 -11   80.07   11.06   1
   0  -4  11    5.07   10.70   1
   0   4  11    4.77   13.34   1
   0   4  11    5.59    7.82   1
   0   4 -11    8.35   15.75   1
   0  -4 -11    5.65    9.69   1
   0   4 -11    7.28   10.33   1
   0  -4  11    5.88    6.15   1
   0  -4 -11   10.75   10.13   1
   0   4  11    5.75    5.52   1
   0  -4  11   20.06   12.91   1
   0   5 -11 3343.77  101.77   1
   0  -5  11 3653.62   99.33   1
   0  -5  11 3845.36  105.43   1
   0  -5  11 3103.35  100.99   1
   0   5 -11 3333.48  105.56   1
   0   5 -11 3456.57  101.75   1
   0  -5 -11 3926.58  102.26   1
   0   5  11 3709.27  104.02   1
   0   5  11 3488.91  102.04   1
   0  -5 -11 3187.99  101.08   1
   0  -5 -11 2894.11  105.94   1
   0  -6  11    6.60   11.09   1
   0   6  11    0.40   11.43   1
   0  -6 -11    2.98   13.31   1
   0  -6 -11   -5.24   14.52   1
   0   6 -11    0.09   11.37   1
   0   6 -11    6.55   11.32   1
   0  -6 -11    1.44   22.82   1
   0   6  11    0.64   16.51   1
   0   6 -11   -2.64   20.12   1
   0   6  11   15.72   20.45   1
   0  -6 -11    1.67    8.60   1
   0  -6  11    1.35   17.04   1
   0  -6  11    3.31    6.81   1
   0  -7  11  275.32   29.32   1
   0   7  11  802.85   36.77   1
   0  -7  11  296.70   30.50   1
   0  -7 -11  904.77   30.90   1
   0   7 -11  809.20   30.87   1
   0   7 -11  817.77   27.04   1
   0  -7 -11  923.61   29.37   1
   0  -7  11  810.99   26.96   1
   0   7 -11  823.03   35.35   1
   0  -7 -11  691.69   34.33   1
   0  -7 -11  941.02   25.15   1
   0  -8 -11    5.26   10.93   1
   0   8 -11    1.55   13.51   1
   0   8  11   11.17   24.72   1
   0  -8  11    4.70   10.30   1
   0   8  11    4.59   10.51   1
   0  -8  11   -2.85   22.94   1
   0  -8 -11   -7.48   22.08   1
   0   8  11   -1.37   19.55   1
   0   8 -11   18.69   19.42   1
   0  -8  11   -0.52   12.39   1
   0  -9  11  147.84   15.55   1
   0  -9 -11   18.98   19.56   1
   0   9  11  148.76   22.59   1
   0   9  11  153.86   30.40   1
   0  -9  11  134.39   11.61   1
   0   9 -11   11.30   13.45   1
   0   0 -12 4067.32  107.66   1
   0   0  12 4119.57  108.07   1
   0   0 -12 3422.27  108.40   1
   0   0 -12 3883.86  107.13   1
   0   0  12 3762.81  106.26   1
   0   0  12 3411.80  107.81   1
   0   0 -12 3276.72  107.36   1
   0  -1  12   -1.74    7.92   1
   0   1  12    3.45    4.49   1
   0  -1 -12   11.46    9.27   1
   0  -1  12    1.21    4.39   1
   0  -1  12    1.82    8.96   1
   0   1  12    2.18    4.03   1
   0   1 -12    0.72   10.21   1
   0   1  12   -2.62   10.88   1
   0   1 -12   -1.04   11.81   1
   0  -1 -12   -7.51   13.57   1
   0   1  12    2.74   10.05   1
   0   1 -12   -0.97   11.04   1
   0   1 -12    4.21   10.74   1
   0  -1 -12    4.25    8.67   1
   0  -1  12    2.42    4.09   1
   0  -1 -12    4.30    9.84   1
   0  -2 -12  650.37   25.25   1
   0  -2  12  707.10   23.65   1
   0  -2  12  650.27   22.92   1
   0   2  12  701.91   21.42   1
   0   2 -12  723.76   26.15   1
   0   2  12  672.99   22.57   1
   0  -2 -12  635.24   26.39   1
   0  -2 -12  656.43   27.79   1
   0  -2  12  759.23   23.54   1
   0  -2 -12  717.92   23.03   1
   0   2 -12  681.22   26.32   1
   0   2  12  566.59   24.33   1
   0   2 -12  640.47   26.26   1
   0   2 -12  663.44   24.90   1
   0   3  12   18.71    4.22   1
   0   3  12   12.24   11.09   1
   0   3  12   21.71    5.73   1
   0  -3 -12   26.50   10.47   1
   0  -3  12   18.68    6.91   1
   0   3 -12    8.60   15.59   1
   0  -3  12   15.27    6.63   1
   0  -3  12   21.50    7.79   1
   0  -3 -12   24.46   11.47   1
   0  -3 -12   21.49    7.88   1
   0   3 -12   19.39   13.29   1
   0   3 -12   28.15   12.77   1
   0  -4  12 1644.09   49.04   1
   0   4 -12 1438.11   48.43   1
   0  -4  12 1868.49   50.67   1
   0   4  12 1373.79   48.11   1
   0   4 -12 1561.90   51.65   1
   0  -4 -12 1534.15   48.00   1
   0  -4  12 1347.29   44.44   1
   0   4  12 1659.16   45.32   1
   0   4  12 1553.06   46.45   1
   0  -4 -12 1375.49   46.54   1
   0   5 -12   17.48   19.03   1
   0   5 -12   37.13   11.58   1
   0  -5 -12   14.06   10.46   1
   0  -5 -12   15.33   20.51   1
   0   5  12   14.06   10.84   1
   0   5  12    3.44   19.19   1
   0   5  12   17.24   14.66   1
   0  -5 -12   24.11   11.74   1
   0  -5  12   11.04    8.74   1
   0  -5  12   29.84   16.42   1
   0   5 -12   11.66   11.47   1
   0  -6  12    5.22   11.19   1
   0   6  12    2.20   11.74   1
   0  -6  12    7.54    7.24   1
   0  -6 -12    6.28   12.16   1
   0  -6 -12   -1.06   22.57   1
   0   6 -12   11.98   12.21   1
   0   6 -12   13.93   12.31   1
   0  -6  12   -6.47   17.61   1
   0   6 -12    8.27   20.08   1
   0  -6 -12    9.19    8.36   1
   0   6  12    0.99   15.88   1
   0   6 -12    7.91   17.29   1
   0   6  12    3.71   22.32   1
   0   7  12    3.71   12.87   1
   0  -7 -12    2.30   14.97   1
   0  -7  12   -1.62   18.96   1
   0   7 -12  -10.54   12.31   1
   0   7  12   -5.73   22.80   1
   0   7 -12    9.32   23.66   1
   0   7  12    6.50   10.66   1
   0  -7  12   -3.75   11.47   1
   0   7 -12   -6.01   17.71   1
   0  -7 -12    1.79    9.54   1
   0  -7 -12  -13.91   23.48   1
   0  -7  12    2.97   20.37   1
   0   8  12 1572.38   58.89   1
   0  -8 -12 1652.18   53.52   1
   0   8 -12 1351.93   49.67   1
   0  -8  12 1510.74   47.67   1
   0   8  12 1364.18   54.03   1
   0  -8  12 1552.76   49.32   1
   0   9  12  -15.02   27.04   1
   0  -9  12   -0.24    9.95   1
   0  -9  12   -7.87   13.49   1
   0   0 -13    6.20   11.47   1
   0   0  13    4.54    5.31   1
   0   0  13    3.67    3.27   1
   0   0  13    4.14   10.87   1
   0  -1  13  582.34   19.31   1
   0  -1 -13  503.32   20.00   1
   0   1  13  499.92   22.87   1
   0   1 -13  573.47   22.70   1
   0  -1 -13  521.62   20.81   1
   0  -1 -13  447.74   20.95   1
   0  -1  13  470.96   20.70   1
   0   1 -13  523.00   21.81   1
   0   1 -13  538.70   21.44   1
   0   2  13    0.86    4.13   1
   0   2  13    7.33   11.16   1
   0  -2 -13   -0.53    9.54   1
   0   2 -13   -1.05   13.10   1
   0  -2  13    1.24    5.33   1
   0  -2  13   -1.06    8.66   1
   0   2  13   -0.09    2.72   1
   0  -2 -13   -2.21   12.72   1
   0   2 -13    6.22   12.10   1
   0  -2 -13    3.26    8.36   1
   0  -2  13    0.83    4.14   1
   0   2 -13   -2.37   11.48   1
   0   3  13 2275.47   63.89   1
   0   3  13 2072.53   64.24   1
   0  -3 -13 2129.36   66.23   1
   0  -3  13 2345.54   66.98   1
   0   3 -13 2234.61   67.54   1
   0   3 -13 2260.77   67.61   1
   0  -3  13 2065.07   63.36   1
   0   3 -13 2201.66   69.29   1
   0  -3  13 2408.22   66.84   1
   0  -3 -13 2168.32   66.23   1
   0   3  13 1912.53   65.68   1
   0  -3 -13 2133.12   63.89   1
   0   4  13   32.16    8.49   1
   0   4 -13   28.91   16.38   1
   0   4  13   22.39   11.53   1
   0  -4 -13   28.88   11.91   1
   0  -4  13   42.82   13.41   1
   0  -4  13   29.29    8.29   1
   0   4 -13   35.82   13.90   1
   0   4  13   17.42   16.04   1
   0  -4 -13   25.61   10.69   1
   0  -4  13   27.33    6.41   1
   0  -4 -13   65.29   16.85   1
   0   5 -13  649.66   25.34   1
   0  -5  13  616.60   28.91   1
   0   5 -13  597.75   24.66   1
   0  -5  13  599.37   20.50   1
   0  -5 -13  622.46   24.07   1
   0   5  13  733.09   27.00   1
   0  -5 -13  662.00   24.98   1
   0   5 -13  669.03   30.02   1
   0   5  13  483.61   22.70   1
   0  -5 -13  568.63   31.05   1
   0  -5  13  581.74   22.63   1
   0  -6 -13    6.60   13.41   1
   0   6 -13    5.91   12.60   1
   0   6 -13   -0.32   13.19   1
   0   6  13    3.84   16.18   1
   0   6  13    8.16   21.20   1
   0   6 -13  -15.55   21.46   1
   0   6 -13    9.88   17.63   1
   0   6  13    5.64   12.07   1
   0  -6  13   -2.21   18.27   1
   0  -6  13   -3.58   11.10   1
   0  -6 -13    1.53    9.94   1
   0  -7 -13  278.86   18.61   1
   0   7  13  110.82   14.83   1
   0  -7  13  128.86   21.10   1
   0   7 -13  261.65   22.35   1
   0   7 -13  259.25   27.90   1
   0  -7 -13  292.44   14.37   1
   0  -7 -13  193.98   26.60   1
   0   7  13  206.44   28.47   1
   0   7 -13  215.75   17.25   1
   0  -7  13  297.03   16.80   1
   0  -7  13  152.46   22.71   1
   0  -8 -13   -2.02   18.02   1
   0  -8  13   -2.40   10.14   1
   0   8  13   -2.24   20.06   1
   0   8  13   13.90   26.58   1
   0  -8  13    0.65   12.41   1
   0   8 -13   -4.09   14.44   1
   0   0 -14   24.43   10.77   1
   0   0 -14   25.80   11.81   1
   0   0  14   26.42    5.80   1
   0   0 -14   23.01   11.46   1
   0   0  14   21.81   11.27   1
   0   0  14   26.99    4.16   1
   0   1 -14   -0.23   10.46   1
   0  -1  14   -4.63   10.40   1
   0   1 -14    2.92   11.69   1
   0   1  14    0.28   12.97   1
   0   1  14    3.12    5.82   1
   0  -1 -14   -7.53   11.00   1
   0  -1 -14    6.79    9.43   1
   0  -1  14   -0.70    4.36   1
   0   1 -14    0.08   11.26   1
   0  -1 -14   -0.54   10.65   1
   0   2 -14  769.82   30.35   1
   0  -2  14  761.98   27.86   1
   0  -2  14  964.64   28.92   1
   0  -2 -14  853.52   28.92   1
   0   2  14  926.61   28.45   1
   0   2  14  775.86   29.83   1
   0   2 -14  950.90   32.44   1
   0   2  14  901.18   26.53   1
   0   2 -14  770.83   31.20   1
   0  -2 -14  715.98   31.50   1
   0  -2  14  942.95   30.32   1
   0  -2 -14  786.84   28.89   1
   0   3  14   -7.48   14.38   1
   0   3 -14   -7.45   11.50   1
   0  -3  14   -4.46    8.93   1
   0  -3 -14   -2.25   12.56   1
   0   3  14   -1.04   12.04   1
   0  -3 -14   -1.80   16.96   1
   0   3  14   -2.56    7.68   1
   0  -3 -14   -0.76   12.87   1
   0  -3  14   -2.87    9.73   1
   0   3 -14   10.01   16.93   1
   0  -3  14    1.04    6.95   1
   0  -3 -14    1.62    8.19   1
   0  -3  14    4.24    9.86   1
   0   3  14   -0.06    5.85   1
   0   3 -14    4.40   14.09   1
   0   3 -14    1.28   12.95   1
   0  -4  14 1020.79   30.89   1
   0   4  14  751.96   30.93   1
   0  -4 -14  943.46   33.74   1
   0   4  14  823.70   32.64   1
   0   4 -14  932.73   32.68   1
   0   4 -14 1053.06   36.28   1
   0  -4 -14  949.62   36.95   1
   0   4  14  860.00   37.24   1
   0  -4  14  934.77   35.55   1
   0  -4 -14 1018.29   32.62   1
   0   4 -14  933.29   37.44   1
   0  -4  14  999.21   29.43   1
   0  -5  14   -7.71   15.52   1
   0   5 -14   -1.00   13.73   1
   0   5  14   -5.94   12.93   1
   0  -5 -14    4.69   14.11   1
   0   5  14    0.44    9.70   1
   0   5 -14   10.24   17.76   1
   0   5 -14    4.01   11.93   1
   0  -5  14    1.14    6.65   1
   0  -5 -14   -1.66   19.89   1
   0   5  14   15.25   18.59   1
   0  -5  14    1.71    9.72   1
   0  -5 -14    6.41   11.12   1
   0  -6 -14  234.72   17.10   1
   0  -6 -14  188.95   26.28   1
   0   6  14  201.26   23.22   1
   0   6 -14  229.55   21.76   1
   0   6  14    6.83   10.72   1
   0  -6  14   22.16   20.25   1
   0  -6 -14  235.96   13.91   1
   0  -6  14  210.94   14.97   1
   0   6 -14  202.93   24.57   1
   0   6 -14  218.89   16.52   1
   0   7  14    1.77   11.43   1
   0  -7 -14    4.80   14.98   1
   0   7 -14    8.69   13.42   1
   0   7 -14   16.75   14.13   1
   0  -7 -14    3.79   11.34   1
   0   7 -14   14.00   23.97   1
   0   7 -14   20.63   19.40   1
   0  -7  14    1.04    8.20   1
   0  -7 -14   11.89   16.76   1
   0   7  14    4.24   21.18   1
   0   7  14    8.69   18.61   1
   0  -7 -14   23.37   24.56   1
   0  -7  14    2.09   19.41   1
   0  -8  14   19.47   10.17   1
   0   8  14   10.36   19.08   1
   0   8 -14   14.69   15.30   1
   0   8  14    0.23   25.45   1
   0  -8  14    7.09   12.79   1
   0  -8 -14   19.68   18.28   1
   0   0 -15   -1.78   11.05   1
   0   0 -15   -1.34   11.99   1
   0   0 -15   -4.01   12.06   1
   0   0  15    0.24    3.57   1
   0   0  15   -1.14    5.37   1
   0   0  15    5.78   11.66   1
   0   1 -15 2586.79   83.42   1
   0  -1 -15 2677.88   83.50   1
   0  -1 -15 2615.67   84.31   1
   0  -1  15 2925.90   83.05   1
   0  -1  15 2925.83   82.84   1
   0  -1 -15 2864.55   83.13   1
   0   1 -15 2924.53   84.46   1
   0   1  15 2928.92   83.37   1
   0  -1  15 2405.88   82.29   1
   0   1  15 2226.33   83.30   1
   0   1 -15 2777.06   83.98   1
   0   2  15    4.22    7.10   1
   0  -2 -15   -9.43   16.37   1
   0  -2  15   -3.63    8.14   1
   0  -2 -15    8.87   10.60   1
   0  -2  15    0.34    6.34   1
   0  -2 -15    2.13   10.03   1
   0  -2  15    0.50    8.81   1
   0  -2  15    6.13    8.88   1
   0   2 -15   -0.37   12.28   1
   0  -2 -15   -0.21   14.25   1
   0   2 -15   -1.32   13.79   1
   0   2  15   -0.10   12.26   1
   0   2 -15    0.27   12.79   1
   0   2  15    1.50   11.70   1
   0   2 -15   -2.99   15.80   1
   0   2  15   -1.69    4.18   1
   0   3  15  747.70   25.83   1
   0   3  15  692.09   29.64   1
   0  -3  15  825.64   28.66   1
   0  -3 -15  676.29   28.51   1
   0  -3  15  749.76   25.61   1
   0  -3  15  742.41   27.38   1
   0  -3 -15  731.31   25.36   1
   0   3 -15  668.47   28.34   1
   0   3 -15  687.19   29.45   1
   0   3  15  676.95   26.87   1
   0  -3 -15  718.16   28.02   1
   0   3 -15  664.78   31.94   1
   0  -3  15  698.96   23.59   1
   0   3  15  734.32   24.79   1
   0   4  15    3.61    8.81   1
   0  -4 -15    2.36   13.25   1
   0  -4  15   12.95   13.43   1
   0   4  15    8.09   12.74   1
   0  -4  15    8.34    8.29   1
   0   4 -15    9.33   11.85   1
   0   4  15  -11.52   18.30   1
   0   4 -15   36.69   15.06   1
   0  -4 -15   -4.81   17.95   1
   0   4 -15   -3.14   18.92   1
   0  -4 -15   10.12   11.18   1
   0  -5 -15    4.58   19.83   1
   0  -5 -15   21.41   14.42   1
   0   5 -15   23.35   11.81   1
   0   5 -15   35.85   16.05   1
   0  -5 -15   23.27   11.66   1
   0  -5  15   15.52    9.19   1
   0  -5  15    1.81   15.78   1
   0   5  15   19.47   18.57   1
   0   5 -15   29.59   19.64   1
   0   5  15    4.81   11.07   1
   0   6  15    2.05   12.16   1
   0   6  15    6.28   20.30   1
   0  -6 -15   -5.32   15.61   1
   0   6 -15    1.73   13.45   1
   0   6 -15    8.61   22.06   1
   0  -6 -15   -0.16   19.46   1
   0  -6 -15  -10.07   23.98   1
   0  -6  15    3.28   18.34   1
   0   6  15    2.07    9.84   1
   0  -6  15   -0.83   11.13   1
   0   6 -15   -5.59   18.93   1
   0   7 -15 2545.52   93.68   1
   0   7  15 2793.98   92.69   1
   0  -7  15 2680.91   83.09   1
   0   7  15 2349.50   87.70   1
   0   7 -15 3580.29   89.14   1
   0  -7 -15 2935.02   88.86   1
   0  -7 -15 3086.57   89.28   1
   0  -7  15 2961.45   86.07   1
   0  -8  15    0.24   10.03   1
   0   8  15  -15.23   23.40   1
   0   8  15   12.11   19.34   1
   0   8 -15    3.83   14.49   1
   0  -8  15   -0.23   13.26   1
   0  -9  15   -2.07   13.19   1
   0   0 -16  285.36   18.00   1
   0   0  16  303.22   16.04   1
   0   0 -16  341.60   17.38   1
   0   0 -16  300.72   17.57   1
   0   0  16  253.18   17.27   1
   0   0 -16  269.99   20.02   1
   0   0  16  346.17   15.23   1
   0   0  16  334.48   12.67   1
   0  -1  16   -1.83    6.67   1
   0   1  16    4.97    7.47   1
   0  -1  16   -0.22   10.23   1
   0   1  16   11.39   12.52   1
   0   1 -16    3.89   15.16   1
   0   1 -16    1.06   11.96   1
   0  -1 -16    6.67   12.63   1
   0  -1 -16    8.22   12.61   1
   0  -1  16   -2.04    5.59   1
   0  -1 -16   -3.38    9.56   1
   0  -1 -16    0.11   16.11   1
   0   1 -16    1.36   13.12   1
   0   1  16    6.07    6.03   1
   0   1 -16   -3.52   12.43   1
   0   2  16   87.19   10.17   1
   0  -2 -16   90.39   17.96   1
   0  -2  16   91.14   11.34   1
   0  -2 -16   81.23   12.42   1
   0   2 -16   91.91   14.51   1
   0  -2  16   86.47    9.88   1
   0  -2  16   69.81    9.71   1
   0   2 -16   82.25   15.47   1
   0  -2 -16   92.77   15.70   1
   0  -2 -16   95.75   12.15   1
   0  -2  16   97.08   10.18   1
   0   2 -16  110.62   17.15   1
   0   2  16  106.82   14.11   1
   0   2  16   98.54    7.10   1
   0   2  16   74.74   13.88   1
   0   2 -16   93.94   14.76   1
   0   3  16   15.80   16.51   1
   0   3 -16    8.77   12.65   1
   0  -3 -16   19.30   13.30   1
   0   3  16   12.46   12.24   1
   0  -3 -16   20.03   18.35   1
   0   3  16   23.35    9.62   1
   0  -3  16    3.78    9.85   1
   0   3 -16   15.14   14.73   1
   0   3  16   15.24    7.76   1
   0   3 -16   41.56   14.53   1
   0  -3 -16   47.66   10.21   1
   0  -3  16    8.45   10.72   1
   0  -3  16   10.89    6.88   1
   0   3 -16   18.05   17.80   1
   0  -3  16   10.06   12.80   1
   0   4  16   -2.49    8.79   1
   0  -4 -16   -7.43   14.32   1
   0  -4  16    5.52    8.53   1
   0   4 -16   -1.21   15.67   1
   0  -4 -16    7.18   18.40   1
   0   4 -16   -7.41   12.95   1
   0   4 -16   -2.43   20.42   1
   0  -4  16   -1.15    6.22   1
   0   4  16   -1.53   13.09   1
   0  -4 -16    4.41   11.32   1
   0  -4  16   11.62   13.66   1
   0   5  16    4.01   11.68   1
   0  -5 -16    7.96   19.56   1
   0   5 -16   11.44   20.26   1
   0  -5  16  -10.10   16.82   1
   0  -5  16    0.14    8.85   1
   0   5 -16    0.92   12.47   1
   0   5  16    6.74   18.96   1
   0  -5 -16   -5.04   14.97   1
   0   6  16  417.36   21.23   1
   0   6  16  102.30   16.56   1
   0  -6 -16  529.71   24.28   1
   0  -6 -16  470.20   20.70   1
   0   6 -16  478.70   21.64   1
   0   6 -16  524.92   25.72   1
   0  -6  16  395.06   19.36   1
   0  -6  16  463.27   16.09   1
   0  -6  16  131.00   23.80   1
   0   6  16  474.92   28.21   1
   0   6 -16  395.70   29.68   1
   0   6 -16  512.47   27.55   1
   0  -6 -16  506.95   22.22   1
   0  -6 -16  320.21   29.15   1
   0  -7 -16   11.16   16.51   1
   0  -7  16    6.20   12.41   1
   0   7  16   23.39   22.30   1
   0  -7  16    7.08    7.85   1
   0   7 -16    3.53   16.16   1
   0   7  16    1.40   16.28   1
   0   8  16   66.11   19.46   1
   0  -8  16  104.23   11.12   1
   0  -8 -16   58.27   19.01   1
   0   8 -16   73.40   16.56   1
   0  -9  16   -5.40   13.34   1
   0   9  16    7.31   26.75   1
   0   0  17   35.06    6.33   1
   0   0  17   17.46   10.28   1
   0   0 -17   32.88   13.29   1
   0   0 -17   30.04   12.46   1
   0   0 -17   41.17   13.66   1
   0   0  17   23.51   12.43   1
   0   0  17   26.63    9.59   1
   0  -1 -17    8.18   13.03   1
   0   1 -17    3.93   12.21   1
   0  -1 -17    2.20   12.70   1
   0  -1  17    7.23   10.85   1
   0   1  17    9.88   11.32   1
   0   1 -17    9.20   13.55   1
   0   1  17    1.42   12.57   1
   0  -1  17    3.35   10.11   1
   0  -1  17    5.60    8.69   1
   0   1 -17    6.10   12.91   1
   0  -1  17    2.99    7.17   1
   0  -1 -17    6.73   11.21   1
   0   1  17    0.78    9.15   1
   0   1  17    3.97    7.37   1
   0   2 -17    3.17   14.74   1
   0   2  17   -0.54   13.75   1
   0  -2 -17    3.11   11.29   1
   0  -2  17    0.21    9.88   1
   0   2  17    9.16   10.07   1
   0  -2 -17    0.38   12.57   1
   0  -2  17    4.61   10.65   1
   0   2 -17    7.30   13.52   1
   0   2  17   -5.84   12.96   1
   0  -2  17    7.89    8.90   1
   0   2 -17    5.48   15.14   1
   0   2  17    0.06    6.27   1
   0   2 -17    0.42   13.83   1
   0  -2  17    2.16    9.00   1
   0  -2 -17   -2.15   17.19   1
   0  -2 -17   -1.92   14.92   1
   0  -3  17  702.37   20.96   1
   0  -3 -17  884.33   24.17   1
   0  -3 -17  653.68   27.91   1
   0   3  17  661.95   23.10   1
   0   3 -17  930.03   27.45   1
   0   3  17  787.95   26.97   1
   0   3 -17  764.15   25.08   1
   0  -3 -17  790.14   24.66   1
   0  -3  17  712.95   18.55   1
   0   3 -17  800.40   31.37   1
   0  -4 -17   -1.32   15.95   1
   0   4 -17   -1.18   19.81   1
   0  -4 -17   -4.40   18.31   1
   0  -4  17    6.07    9.12   1
   0   4 -17   -0.40   13.31   1
   0   4  17   -2.97   10.01   1
   0  -4  17    4.84   14.36   1
   0   4  17  -11.00   16.94   1
   0  -5 -17    1.41   16.44   1
   0   5  17   -1.89   18.24   1
   0   5 -17    7.50   20.49   1
   0   5 -17    4.03   13.15   1
   0   5  17    5.12   12.11   1
   0  -5  17    5.20    9.03   1
   0  -5 -17   10.72   19.42   1
   0  -5  17   -8.11   17.44   1
   0  -6 -17    4.12   15.90   1
   0  -6 -17    1.45   11.97   1
   0   6  17   -1.06   20.94   1
   0  -6  17    0.43    7.04   1
   0   6  17    2.18   14.73   1
   0   6 -17    1.36   18.27   1
   0  -6 -17    9.79   12.71   1
   0  -6  17    4.41   11.23   1
   0   6 -17   12.74   24.16   1
   0  -7  17  174.83   11.34   1
   0   7  17  194.46   25.57   1
   0  -7  17  214.05   15.61   1
   0   7  17  169.68   17.68   1
   0   7 -17  165.25   20.43   1
   0   8 -17    4.41   17.60   1
   0   8  17    3.92   16.59   1
   0  -8  17   -0.30    9.58   1
   0   0 -1824613.30  634.91   1
   0   0  1823607.50  633.91   1
   0   0  1824985.90  633.03   1
   0   0 -1826431.70  636.75   1
   0   0  1816543.30  632.89   1
   0   0 -1827437.00  634.57   1
   0   0 -1825725.90  635.20   1
   0   0  1817526.30  631.54   1
   0   1  18   -1.63    9.76   1
   0  -1 -18    0.46   11.73   1
   0  -1  18   -3.69    8.22   1
   0   1 -18  -12.50   15.00   1
   0  -1  18    1.69   11.40   1
   0   1 -18    6.16   13.34   1
   0  -1 -18    5.75   13.55   1
   0   1  18   -3.65   13.28   1
   0  -1  18    1.60    9.81   1
   0  -1  18   -1.20   10.62   1
   0   1  18    0.91   12.29   1
   0   1  18   -0.49    7.90   1
   0   1 -18   -6.66   16.04   1
   0  -1 -18    7.74   13.23   1
   0   1 -18    0.68   13.09   1
   0  -1 -18    1.57   17.09   1
   0  -2 -18    2.34   13.82   1
   0  -2  18    5.07   10.85   1
   0  -2 -18    8.30   12.16   1
   0  -2  18    5.49   11.11   1
   0   2  18    5.27    6.60   1
   0  -2 -18   35.83   13.25   1
   0  -2 -18   -0.92   17.62   1
   0  -2  18    2.61    9.23   1
   0   2 -18    0.80   14.28   1
   0   2  18    7.21   13.97   1
   0   2 -18    1.22   14.39   1
   0   2  18    3.25   10.58   1
   0   2 -18   -5.88   15.96   1
   0  -3  18    0.42   14.05   1
   0  -3 -18    0.83   17.98   1
   0   3 -18    7.25   14.51   1
   0   3  18   -1.18   11.08   1
   0   3 -18   -2.72   21.27   1
   0  -3 -18    3.43   12.46   1
   0   4  18  472.69   24.37   1
   0   4 -18  447.31   20.99   1
   0  -4  18   40.51   18.96   1
   0  -4 -18  395.62   25.33   1
   0  -4 -18  396.04   21.83   1
   0   4 -18  444.40   28.10   1
   0  -4  18  456.99   16.45   1
   0  -5 -18   -0.57   12.22   1
   0  -5  18    3.37    8.85   1
   0  -5 -18    2.30   17.89   1
   0   5 -18   -5.26   21.30   1
   0  -5  18   -2.20    6.93   1
   0   5 -18    6.75   17.50   1
   0   5  18    5.31   17.98   1
   0   5  18    5.15   14.69   1
   0  -6 -18  152.96   14.55   1
   0  -6  18  147.61   12.58   1
   0  -6  18  121.66    9.53   1
   0   6  18  132.94   23.39   1
   0   6 -18  159.33   19.91   1
   0   6  18  121.48   17.09   1
   0  -7  18   -0.60    7.75   1
   0  -7 -18    1.20   15.60   1
   0   7  18    0.73   15.11   1
   0   7 -18    4.57   19.06   1
   0  -8  18    8.48   12.80   1
   0   0  19   61.44    9.99   1
   0   0 -19  149.14   15.87   1
   0   0 -19  116.78   16.21   1
   0   0  19   58.16   12.38   1
   0   0  19  105.71   12.00   1
   0   0 -19  104.38   19.19   1
   0   1  19  646.65   27.53   1
   0   1  19 1083.65   31.54   1
   0   1 -19  897.48   33.87   1
   0   1 -19 1133.98   33.68   1
   0   1 -19 1079.96   35.21   1
   0  -1 -19 1109.96   33.57   1
   0  -1  19  541.86   31.01   1
   0  -1  19  855.70   29.67   1
   0   1  19  518.69   28.39   1
   0  -1 -19 1133.55   32.88   1
   0  -1  19  523.23   27.49   1
   0  -1 -19  805.97   34.32   1
   0  -2  19    0.95   11.74   1
   0  -2  19   -0.15    9.36   1
   0   2  19    3.36   13.37   1
   0   2 -19    1.88   16.35   1
   0  -2 -19    1.69   14.74   1
   0  -2  19   -5.95   11.85   1
   0   2  19   10.29   11.52   1
   0   2  19    1.07    7.28   1
   0   3  19   -5.70   12.69   1
   0   3 -19  253.08   18.60   1
   0   3  19  225.18   17.35   1
   0  -3  19  212.16   13.51   1
   0  -3 -19  197.46   21.63   1
   0   3 -19  232.11   27.08   1
   0  -3  19   11.08   15.03   1
   0  -3 -19  263.28   17.79   1
   0   4  19   -0.22   11.40   1
   0  -4 -19    0.12   14.32   1
   0  -4  19    1.35    8.90   1
   0   4 -19   -3.57   17.14   1
   0  -4  19    6.92   18.36   1
   0  -4 -19   -1.02   19.19   1
   0  -4  19    2.09    7.02   1
   0  -4 -19   -5.51   12.72   1
   0   4 -19    0.96   21.80   1
   0   4  19   -0.76   14.13   1
   0   4  19   12.56   18.52   1
   0   4 -19   -1.96   15.64   1
   0  -5 -19   34.81   12.47   1
   0   5  19   20.78   15.18   1
   0  -5  19   27.27    9.91   1
   0   5 -19   30.12   23.29   1
   0  -5  19   21.89    7.39   1
   0   5  19   41.27   18.76   1
   0   5 -19   47.68   19.31   1
   0  -5 -19   34.32   19.34   1
   0   6 -19   13.97   17.94   1
   0   6  19   14.94   16.43   1
   0  -6 -19    7.12   12.74   1
   0   6  19   11.79   19.91   1
   0  -6  19    1.54    7.49   1
   0  -6  19   -6.17   10.68   1
   0  -7 -19   86.47   16.44   1
   0   7 -19   91.46   20.82   1
   0   7  19   79.49   17.26   1
   0  -7  19   91.04    9.32   1
   0   8  19    2.16   24.62   1
   0  -8  19   -1.31   12.72   1
   0   0 -20 1671.25   38.98   1
   0   0  20 1535.40   32.33   1
   0   0 -20 1774.89   40.04   1
   0   0 -20 1695.39   36.93   1
   0   1 -20   -5.68   17.24   1
   0  -1  20    2.11   14.22   1
   0   1  20   -5.71   11.00   1
   0  -1  20    2.13    9.67   1
   0   2  20   17.43   12.50   1
   0  -2  20   12.95   12.56   1
   0  -2 -20   82.13   17.80   1
   0   2  20   67.78   15.65   1
   0  -2  20   71.00   10.74   1
   0  -2 -20  108.29   20.02   1
   0   2 -20  120.54   17.93   1
   0   2  20   70.36   14.73   1
   0   2 -20   85.52   18.79   1
   0  -2  20   98.65   10.84   1
   0  -2  20   69.63   11.80   1
   0  -3  20    4.82   10.42   1
   0  -3 -20   19.45   19.81   1
   0   3  20    1.89   12.67   1
   0  -3  20   -5.50    7.70   1
   0  -3 -20   -2.04   14.39   1
   0  -3  20   12.02   15.60   1
   0  -3 -20   -0.63   14.81   1
   0   3 -20   -1.97   17.07   1
   0   3  20   -2.07   15.49   1
   0   3  20   -0.12   14.29   1
   0   3 -20    7.94   22.26   1
   0   4  20   40.04   17.16   1
   0  -4 -20   48.80   15.80   1
   0  -4  20   60.33   10.21   1
   0  -4 -20   51.70   13.55   1
   0  -4  20   47.43    7.96   1
   0   4 -20   52.42   23.74   1
   0   4 -20   65.39   19.27   1
   0   4  20   44.29   14.80   1
   0  -5  20   -1.35    7.14   1
   0  -5  20    5.76   10.06   1
   0  -5 -20   -1.96   12.66   1
   0   5 -20    2.59   18.44   1
   0   5  20    4.28   19.11   1
   0   5  20    1.50   14.60   1
   0  -6  20  128.99    9.81   1
   0  -6 -20  156.99   15.17   1
   0   6 -20  169.21   21.70   1
   0   7  20    0.19   21.82   1
   0   7 -20   -1.97   19.32   1
   0  -7 -20   -5.09   14.49   1
   0   8  20  -14.14   25.19   1
   0  -8  20    4.02   12.59   1
   0   0 -21    7.26   18.07   1
   0   0  21    6.41   10.29   1
   0   0  21    2.47   11.33   1
   0   0 -21   -2.20   12.75   1
   0   0  21   -3.27   13.39   1
   0   0  21    7.15   12.76   1
   0   0 -21    0.71   17.05   1
   0  -1  21  141.41   19.01   1
   0  -1 -21  293.49   22.95   1
   0   1 -21  317.77   21.46   1
   0  -1  21  289.61   15.74   1
   0  -1  21  277.89   15.89   1
   0  -1  21  217.80   15.09   1
   0   1  21  221.52   13.63   1
   0   1 -21  325.15   20.13   1
   0   1  21  221.26   18.23   1
   0  -1 -21  281.67   20.19   1
   0   1 -21  307.00   23.44   1
   0   1  21  172.75   16.23   1
   0   1  21  284.22   16.90   1
   0  -1 -21  333.91   20.08   1
   0  -2 -21    2.34   17.30   1
   0   2  21   -5.99   14.83   1
   0  -2  21    2.04   10.01   1
   0  -2 -21   14.98   16.15   1
   0  -2  21   -2.64   10.05   1
   0   2  21  -10.43   13.49   1
   0   2 -21   -4.44   15.34   1
   0  -2  21    5.24   13.88   1
   0   2 -21   -2.29   17.72   1
   0   2  21    4.66   13.13   1
   0   3 -21 1407.80   44.20   1
   0   3  21  961.86   41.70   1
   0   3  21 1098.67   41.74   1
   0  -3  21 1085.02   36.40   1
   0  -3  21 1241.26   38.99   1
   0  -3 -21 1236.18   43.34   1
   0  -3 -21 1207.65   41.64   1
   0   3 -21 1203.80   49.15   1
   0  -4  21    5.38    9.42   1
   0   4  21   -0.59   15.47   1
   0   4 -21   13.36   20.43   1
   0  -4  21    2.93    7.17   1
   0   4  21    8.14   15.96   1
   0  -4 -21   -0.74   13.47   1
   0   5 -21  116.20   19.93   1
   0   5  21   70.84   16.36   1
   0  -5 -21  124.82   14.10   1
   0  -5  21   88.19    8.80   1
   0   6  21   -6.58   15.63   1
   0  -6 -21    3.70   13.04   1
   0   6 -21    4.87   18.54   1
   0  -6  21    2.11    7.74   1
   0  -7  21    3.47   12.92   1
   0   7  21   -7.22   21.22   1
   0   0 -22 4575.20  134.87   1
   0   0  22 4479.97  130.72   1
   0   1 -22   -7.05   15.41   1
   0  -1  22   -3.75   10.72   1
   0   1  22    4.63   14.66   1
   0  -1 -22    5.82   15.77   1
   0   1 -22    2.18   20.03   1
   0  -1 -22    1.79   16.25   1
   0   1  22    8.28   12.24   1
   0  -1  22   -1.32   10.48   1
   0   2  22  115.11   16.61   1
   0   2 -22  160.99   16.84   1
   0   2  22  105.15   14.64   1
   0  -2  22  108.39   11.78   1
   0  -2 -22  127.20   19.07   1
   0  -2 -22  138.62   19.29   1
   0  -2  22   92.53   11.46   1
   0   2 -22  103.34   21.11   1
   0   3 -22    0.78   16.48   1
   0   3  22    5.01   16.90   1
   0   3  22    2.14   15.35   1
   0  -3 -22    5.89   14.96   1
   0  -3  22   -0.12    7.87   1
   0  -3  22   -2.06   11.11   1
   0   4  22    7.02   16.46   1
   0   4 -22   -7.26   19.46   1
   0  -4  22    5.08    7.46   1
   0  -4 -22   -0.43   13.49   1
   0   5 -22   18.40   19.22   1
   0   5  22   -7.50   15.06   1
   0  -5  22   -3.08    7.17   1
   0  -5 -22    0.40   12.44   1
   0  -6  22   98.22   12.52   1
   0   6  22  122.10   23.11   1
   0  -7  22    2.47   12.82   1
   0   7  22    1.12   21.71   1
   0   0 -23   23.00   14.07   1
   0   0  23    4.74   11.21   1
   0   0  23    5.23   13.05   1
   0   1  23  516.93   23.42   1
   0  -1  23  548.80   22.57   1
   0  -1  23  486.73   21.92   1
   0   1  23  544.05   25.50   1
   0   1 -23  612.08   26.56   1
   0  -1 -23  592.50   28.29   1
   0   2 -23    5.41   14.91   1
   0  -2  23   -2.17   10.92   1
   0   2  23    0.44   13.38   1
   0  -2 -23   -1.22   16.69   1
   0  -2  23   -8.37   10.05   1
   0   3 -23   81.16   17.10   1
   0   3  23   54.69   16.64   1
   0  -3  23   57.89    9.06   1
   0  -3 -23   59.01   16.21   1
   0   4 -23    8.42   18.34   1
   0   4  23   -0.14   17.59   1
   0  -4 -23    2.42   13.53   1
   0  -4  23   -3.64    7.56   1
   0  -5 -23  206.93   15.69   1
   0  -5  23  144.04   13.16   1
   0   5 -23  238.39   24.93   1
   0   5  23  146.90   20.17   1
   0   6  23   -0.35   20.36   1
   0  -6  23    2.82   11.15   1
   0   7  23  196.04   25.97   1
   0   0  24   90.44   14.77   1
   0   0 -24  121.48   16.06   1
   0  -1  24    7.94   11.26   1
   0   1  24    7.81   14.94   1
   0   1 -24    7.50   14.45   1
   0  -1 -24   10.07   16.89   1
   0  -2  24  495.04   21.80   1
   0   2 -24  671.22   28.25   1
   0   2  24  514.15   26.97   1
   0  -2 -24  630.85   28.14   1
   0   3 -24    7.84   15.84   1
   0  -3 -24    8.24   15.68   1
   0   3  24   -0.75   15.79   1
   0  -3  24   -0.55    8.12   1
   0  -4 -24   -4.45   13.75   1
   0  -4  24    5.88   10.16   1
   0   4  24   10.70   18.83   1
   0   4 -24   14.22   17.60   1
   0   4  24    7.99   17.56   1
   0   5  24   -3.80   17.11   1
   0  -5  24    2.43   10.72   1
   0   6  24  203.66   21.88   1
   0  -6  24  139.82   13.90   1
   0   0 -25   -2.33   15.60   1
   0   0  25    3.47   12.60   1
   0   1 -25  358.82   21.69   1
   0  -1  25  329.82   18.43   1
   0   1  25  333.09   21.59   1
   0   2  25    2.72   13.00   1
   0   2 -25    1.88   16.33   1
   0  -2 -25    1.66   16.88   1
   0   2  25    1.32   15.35   1
   0  -2  25    3.78   10.29   1
   0  -2  25   -2.68   11.16   1
   0   3  25   34.24   15.13   1
   0  -3  25   35.26   11.91   1
   0   4  25   -1.00   16.75   1
   0  -4  25   -4.60   10.31   1
   0   5  25   71.66   18.82   1
   0  -5  25   50.16   11.37   1
   0   6  25    2.90   18.70   1
   0  -6  25   -1.32   11.23   1
   0   0  26   -0.83   12.69   1
   0  -1  26    4.54   12.03   1
   0   1  26    1.85   11.76   1
   0   2  26   25.34   13.44   1
   0  -2  26   28.23   12.21   1
   0   3  26   -3.52   14.95   1
   0  -3  26    2.67   11.24   1
   0   4  26   39.52   17.50   1
   0  -4  26   20.81   10.85   1
   0   5  26   12.30   18.25   1
   0  -5  26    2.36   11.24   1
   0  -1  27   60.94   13.14   1
   0   1  27   67.10   13.54   1
   0  -2  27   -1.60   11.82   1
   0   3  27   36.50   15.13   1
   0  -3  27   29.16   12.12   1
   0   4  27    1.29   15.47   1
   0  -4  27   -2.40   10.66   1
   0   5  27   13.77   18.09   1
   0  -5  27    4.72   11.44   1
   0   0  28  164.18   15.21   1
   0   1  28   -4.69   13.33   1
   0  -1  28    1.49   11.13   1
   0  -2  28   19.73   11.98   1
   0   2  28   15.46   12.96   1
   0  -3  28   -3.84   11.84   1
   0   3  28    0.12   14.44   1
   0  -4  28   22.69   11.29   1
   0   4  28   24.33   16.40   1
   0  -1  29   11.10   11.39   1
   0   1  29   20.20   13.43   1
   0  -2  29    3.22   12.24   1
   0   2  29   -2.58   12.89   1
   0  -3  29   -1.02   11.41   1
   0   3  29   -0.69   14.56   1
   1   1   018519.40  523.78   1
  -1  -1   019562.00  523.79   1
  -1   1   020551.00  523.90   1
   1   1   018208.90  524.06   1
  -1   1   021162.90  524.43   1
  -1  -1   019334.70  523.55   1
   1  -1   018495.80  523.54   1
   1  -1   017554.10  523.35   1
  -1   1   019271.40  523.33   1
  -1  -1   017497.00  523.38   1
  -1   2   0 1467.96   41.95   1
  -1  -2   0 1267.81   41.43   1
   1   2   0 1279.04   41.89   1
   1  -2   0 1308.55   41.42   1
   1   2   0 1614.12   42.89   1
  -1   2   0 1463.03   43.38   1
  -1  -2   0 1311.25   42.16   1
   1  -2   0 1421.90   41.06   1
  -1   2   0 1494.87   40.99   1
  -1  -2   0 1450.94   41.00   1
   1  -2   0 1403.64   40.58   1
  -1   2   0 1450.50   40.59   1
   1   2   0 1352.55   40.49   1
  -1  -2   0 1483.29   40.56   1
  -1   3   0 3577.18   96.51   1
   1  -3   0 3614.76   96.07   1
  -1  -3   0 3043.90   95.63   1
   1  -3   0 3617.73   96.86   1
  -1  -3   0 3090.47   96.39   1
   1   3   0 3211.83   97.52   1
  -1   3   0 3458.68   98.86   1
  -1   3   0 2958.47   94.89   1
   1  -3   0 3445.11   95.31   1
  -1  -3   0 3322.95   95.11   1
   1   3   0 3231.72   95.14   1
  -1  -3   0 3397.67   94.52   1
   1   3   0 3432.59   94.64   1
  -1   3   0 3428.21   94.77   1
  -1   4   0 2028.96   69.41   1
   1  -4   0 1835.21   68.74   1
   1   4   0 2223.35   67.35   1
   1   4   0 2569.90   72.87   1
  -1  -4   0 2084.10   70.80   1
  -1   4   0 2522.77   73.38   1
   1  -4   0 2158.53   70.18   1
   1   4   0 2463.43   68.59   1
   1  -4   0 2752.34   68.82   1
  -1   4   0 2437.61   68.52   1
  -1  -4   0 2719.32   68.83   1
  -1  -5   0  151.25   14.57   1
   1   5   0  163.00   14.96   1
   1   5   0  178.14   21.21   1
  -1   5   0  192.54   22.03   1
   1  -5   0  156.96   17.11   1
   1  -5   0  176.80   12.30   1
   1  -5   0  195.84   10.59   1
  -1   5   0  178.07    9.75   1
  -1  -5   0  145.01   16.68   1
  -1  -5   0  199.77   12.04   1
  -1   5   0  209.97   12.02   1
   1   5   0  166.07   11.11   1
   1   6   0  182.14   13.55   1
  -1   6   0  155.25   12.36   1
  -1   6   0  156.24   25.69   1
   1   6   0  168.30   25.16   1
  -1   6   0  191.59   10.11   1
  -1  -6   0  219.43   12.39   1
   1   6   0  192.36    9.94   1
   1  -6   0  170.28   13.65   1
   1  -6   0  178.26   11.46   1
  -1   6   0  180.95   17.45   1
  -1  -6   0  163.35   16.51   1
   1  -6   0  172.30   16.11   1
   1   6   0  198.08   17.24   1
   1  -6   0  162.06   18.51   1
  -1  -6   0  176.57   19.68   1
   1  -7   0  362.83   26.03   1
   1   7   0  347.30   19.46   1
  -1   7   0  349.83   30.66   1
   1   7   0  450.34   22.60   1
  -1   7   0  388.20   22.63   1
  -1  -7   0  379.15   19.76   1
  -1  -7   0  360.08   17.32   1
   1  -7   0  407.71   18.14   1
  -1  -7   0  339.21   22.74   1
   1  -7   0  364.16   23.20   1
   1   7   0  405.25   15.94   1
  -1   7   0  388.43   15.81   1
   1   8   0   -9.14   26.33   1
   1   8   0    0.97   15.69   1
  -1   8   0   -4.72   14.44   1
  -1   8   0    7.18   12.64   1
  -1   8   0    0.13    7.89   1
   1   8   0   -4.16    8.46   1
   1  -8   0   -8.41   12.50   1
  -1  -8   0    7.58   11.22   1
  -1  -8   0   11.58   18.40   1
   1  -8   0   14.13   18.43   1
  -1  -8   0    5.68   20.37   1
  -1  -9   0   36.02   22.02   1
  -1   9   0   27.99   13.55   1
  -1   9   0   21.38    9.03   1
   1   9   0   10.78    9.62   1
  -1  -9   0  153.40   16.10   1
   1  -9   0  135.18   16.24   1
   1  -9   0  121.08   12.25   1
  -1  -9   0  156.59   12.76   1
   1  -9   0   -0.94   20.49   1
  -1  -9   0   31.20   19.85   1
  -1   9   0  146.63   32.99   1
   1   9   0  141.19   33.44   1
   1   9   0  144.04   16.86   1
  -1   9   0  113.56   16.72   1
   1 -10   0    2.98   13.72   1
   1  10   0   20.24   33.10   1
   1  -1   119500.70  445.27   1
  -1   1  -115991.60  445.36   1
  -1  -1  -114839.10  445.37   1
  -1   1   115793.40  445.93   1
   1   1  -114519.20  445.42   1
  -1  -1   115018.70  445.33   1
  -1   1  -117916.10  444.91   1
  -1  -1   114379.80  444.83   1
   1   1  -116280.40  444.89   1
   1   1  -117263.50  445.84   1
   1  -1  -114576.40  444.91   1
  -1   1   114513.70  444.92   1
  -1  -1  -115614.10  445.01   1
   1  -1   117360.50  444.98   1
  -1  -1   115689.30  445.20   1
  -1   1  -117688.70  445.22   1
   1  -1  -116032.00  445.12   1
   1   1   116793.10  446.11   1
  -1  -1  -116751.40  446.01   1
   1   1   115680.40  445.33   1
   1  -1  -115349.70  445.15   1
  -1   1   115720.50  445.20   1
   1  -2   1 2350.37   63.22   1
  -1  -2  -1 2195.40   63.19   1
  -1   2   1 2300.20   63.08   1
  -1  -2   1 2523.58   63.42   1
  -1   2  -1 2458.41   63.24   1
   1  -2   1 2156.66   63.55   1
  -1  -2  -1 1892.03   63.62   1
   1  -2  -1 1910.61   63.58   1
   1   2   1 2205.57   63.87   1
  -1   2  -1 2103.75   63.84   1
   1   2  -1 2205.50   63.79   1
  -1   2   1 2569.30   66.05   1
  -1  -2   1 2209.50   63.94   1
  -1  -2  -1 1604.92   62.64   1
  -1   2   1 2499.43   62.84   1
   1  -2   1 2417.12   62.85   1
   1   2   1 2187.56   62.56   1
  -1   2  -1 2292.81   62.74   1
  -1  -2   1 2538.35   63.03   1
   1   2  -1 2333.41   64.53   1
   1  -2  -1 2313.74   64.79   1
  -1   2  -1 2328.06   64.71   1
   1   2   1 2078.54   65.34   1
  -1  -2  -1 1941.26   64.13   1
  -1  -2   1 1790.88   63.94   1
  -1   2   1 2409.01   63.79   1
   1  -2  -1 2235.71   62.96   1
   1  -2  -1 2330.71   63.27   1
   1   2  -1 2022.83   62.41   1
   1   2  -1 2143.96   63.15   1
   1   3  -1 7132.78  200.48   1
   1  -3   1 6458.61  199.94   1
   1  -3  -1 6927.14  200.37   1
  -1   3  -1 7045.27  200.52   1
   1   3  -1 7120.41  198.68   1
   1  -3   1 6867.14  200.94   1
  -1  -3   1 6872.16  200.98   1
  -1   3   1 7614.35  200.41   1
   1   3   1 6151.39  199.13   1
  -1   3   1 7776.11  199.48   1
  -1  -3   1 8663.09  200.05   1
   1  -3   1 6592.94  199.20   1
  -1   3  -1 7034.21  199.45   1
  -1  -3  -1 7069.49  199.53   1
   1   3  -1 7141.03  199.54   1
  -1  -3   1 6741.03  200.33   1
  -1   3   1 7484.54  198.89   1
  -1  -3  -1 6662.02  199.04   1
   1   3   1 6220.28  198.81   1
  -1  -3   1 8021.13  199.21   1
   1  -3  -1 8085.58  199.92   1
   1  -3  -1 7437.69  201.23   1
  -1   3  -1 6471.46  201.29   1
   1   3   1 6641.11  201.92   1
   1   3  -1 7408.90  201.41   1
  -1  -3  -1 5808.20  200.38   1
  -1   3   1 8381.77  203.69   1
   1  -3  -1 7331.41  199.19   1
  -1   4  -1  474.63   18.61   1
   1  -4   1  371.70   16.03   1
   1  -4  -1  466.02   16.49   1
   1   4   1  379.29   23.08   1
   1  -4  -1  337.69   17.90   1
   1   4  -1  366.21   21.06   1
  -1   4   1  479.08   24.98   1
  -1  -4  -1  292.35   19.33   1
  -1   4  -1  300.59   21.01   1
  -1  -4  -1  391.57   16.18   1
   1  -4  -1  485.98   16.35   1
   1   4  -1  372.92   15.12   1
  -1  -4  -1  408.67   14.80   1
   1   4   1  402.03   13.95   1
  -1  -4   1  391.19   15.43   1
   1  -4   1  408.18   15.34   1
   1   4   1  386.15   14.64   1
  -1   4  -1  378.02   15.31   1
  -1   4   1  370.22   15.07   1
   1  -4   1  327.76   17.25   1
  -1  -4   1  359.57   19.07   1
   1   5   1  419.84   17.67   1
  -1   5   1  419.39   17.53   1
  -1  -5   1  450.44   17.72   1
   1  -5   1  375.96   17.68   1
  -1   5  -1  459.57   17.92   1
   1   5  -1  436.55   21.19   1
  -1  -5  -1  410.14   19.46   1
  -1  -5   1  352.47   22.14   1
   1  -5   1  415.70   22.08   1
   1  -5  -1  390.64   17.03   1
   1   5   1  475.59   20.73   1
   1   5  -1  416.09   25.74   1
   1   5   1  446.56   28.70   1
  -1  -5  -1  397.56   22.21   1
  -1   5  -1  463.88   25.67   1
  -1   5   1  375.64   26.26   1
   1  -5  -1  376.49   22.10   1
   1   5  -1  356.89   17.85   1
  -1  -5  -1  575.45   19.19   1
   1  -5  -1  414.71   17.94   1
  -1   5   1  452.73   16.56   1
   1  -5   1  528.57   16.86   1
  -1   5  -1  497.65   15.68   1
   1   6  -1  553.45   18.21   1
  -1   6  -1  474.43   17.82   1
   1  -6  -1  446.04   22.36   1
  -1   6  -1  490.34   24.41   1
  -1  -6  -1  416.48   22.40   1
   1  -6   1  490.41   25.98   1
   1  -6  -1  511.10   19.46   1
  -1  -6  -1  480.72   19.91   1
   1   6   1  459.16   31.13   1
  -1   6  -1  473.47   30.53   1
   1   6  -1  512.94   31.12   1
   1  -6  -1  561.58   26.83   1
  -1  -6  -1  434.33   25.75   1
   1  -6  -1  514.32   21.01   1
  -1  -6  -1  492.63   21.29   1
   1   6  -1  554.66   21.27   1
  -1   6  -1  493.89   20.64   1
   1  -6   1  490.13   19.41   1
  -1  -6   1  542.78   19.32   1
   1  -6   1  511.53   20.69   1
   1   6   1  475.27   20.53   1
  -1   6   1  632.60   21.71   1
   1   6   1  466.14   22.81   1
  -1   6   1  595.62   23.27   1
   1   7   1  529.30   23.35   1
   1  -7  -1  573.56   27.17   1
   1   7  -1  593.00   26.91   1
  -1  -7  -1  481.02   26.37   1
  -1   7   1  487.55   35.55   1
   1  -7   1  499.23   27.33   1
  -1  -7   1  557.99   27.68   1
   1  -7   1  527.96   29.50   1
   1  -7  -1  513.62   28.86   1
  -1   7   1  581.43   20.97   1
  -1  -7   1  607.01   22.20   1
   1   7   1  536.15   20.30   1
  -1   7  -1  500.15   36.18   1
  -1   7  -1  574.59   19.96   1
   1   7  -1  545.50   20.09   1
  -1   7   1  582.06   24.60   1
  -1   7  -1  530.30   26.71   1
   1   7   1  604.45   25.28   1
  -1  -7  -1  504.01   23.11   1
  -1  -7   1  614.70   24.18   1
   1  -7  -1  580.06   21.30   1
   1  -7   1  510.94   21.11   1
   1   7  -1  578.41   23.66   1
   1  -8  -1    5.02   17.90   1
  -1  -8  -1   16.42   17.27   1
  -1  -8   1   17.92   17.41   1
   1  -8   1   14.12   18.08   1
  -1  -8   1    1.74   20.23   1
   1   8   1    8.26   13.20   1
   1   8  -1   16.86   16.51   1
  -1   8  -1   15.40   17.23   1
  -1   8   1    5.87   13.25   1
  -1   8  -1   12.55   12.28   1
  -1   8   1   16.20   12.71   1
  -1   8  -1   12.37    7.91   1
   1   8  -1    7.07    8.07   1
  -1   8   1   10.18    8.47   1
   1   8   1   -0.65    8.30   1
   1  -8   1    4.37   10.93   1
  -1  -8   1    8.06   10.75   1
   1  -8  -1    5.89    9.39   1
  -1  -8  -1   11.53    9.87   1
  -1  -8  -1    0.82   20.00   1
   1  -8  -1    7.63   13.06   1
   1  -8   1   22.12   13.06   1
   1   8   1    9.55   28.76   1
   1   8  -1  -12.58   28.67   1
  -1  -9  -1  249.43   19.29   1
   1  -9  -1  273.00   17.57   1
  -1  -9   1  215.80   17.67   1
   1  -9   1  244.09   16.95   1
   1   9   1  248.91   34.03   1
  -1   9   1  220.97   32.03   1
   1   9  -1  246.75   33.72   1
  -1   9  -1  206.91   35.71   1
  -1  -9   1   82.72   19.03   1
   1   9  -1  264.38   20.03   1
  -1   9   1  212.60   19.00   1
  -1   9  -1  210.55   19.49   1
   1   9   1  256.42   18.00   1
  -1   9   1  126.12   15.40   1
  -1  -9   1  218.14   14.93   1
  -1  -9  -1  277.40   14.68   1
   1  -9  -1  213.65   13.42   1
  -1   9  -1   12.30   12.34   1
   1   9  -1   32.93   11.03   1
  -1   9   1  101.68   11.03   1
  -1   9  -1   10.82    9.70   1
  -1  -9  -1    1.63   20.23   1
   1  -9   1    2.69   19.87   1
   1  -9  -1   42.00   22.13   1
   1   9   1    8.03   10.26   1
  -1  -9  -1    7.66   21.74   1
   1 -10   1   50.25   16.64   1
   1 -10  -1   51.90   14.60   1
   1  10   1   58.91   31.28   1
   1  10  -1   43.40   34.39   1
   1   0  -2    4.37    3.45   1
   1   0  -2    1.91    2.89   1
  -1   0  -2    0.41    2.39   1
  -1   0   2    0.06    2.73   1
  -1   0   2   -1.73    3.81   1
  -1   0  -2    1.21    3.16   1
   1   0   2   -3.35    3.17   1
   1   0  -2   -0.21    3.57   1
   1   0   2    0.67    3.61   1
  -1   0  -2   -1.00    3.21   1
  -1   0   2    1.08    4.47   1
   1  -1   2 1224.36   30.23   1
  -1   1  -2 1355.46   30.38   1
  -1  -1   2 1196.89   30.32   1
   1   1  -2  954.17   30.36   1
   1   1  -2 1023.29   31.82   1
   1  -1  -2  935.84   30.37   1
  -1  -1  -2 1062.42   30.25   1
  -1   1   2 1042.50   30.30   1
   1  -1  -2  935.93   30.61   1
  -1   1  -2 1067.37   30.46   1
  -1  -1   2 1104.68   30.63   1
   1  -1   2 1124.23   30.49   1
   1   1  -2  839.12   31.11   1
  -1  -1   2 1004.49   31.24   1
  -1   1  -2  979.60   30.87   1
   1  -1  -2 1032.56   30.73   1
  -1   1   2 1034.38   31.18   1
  -1  -1  -2 1013.90   30.67   1
   1   1   2  918.39   30.64   1
   1   1   2 1148.25   31.76   1
  -1  -1  -2  953.82   31.80   1
  -1   1   2 1094.87   32.16   1
   1  -2   2 3303.49   77.75   1
  -1   2  -2 2751.97   78.12   1
  -1  -2  -2 2791.48   78.17   1
   1   2   2 3099.91   80.27   1
  -1   2   2 2861.10   79.65   1
   1  -2   2 2910.01   78.16   1
   1   2  -2 2895.17   78.45   1
  -1  -2   2 2663.76   77.84   1
  -1  -2   2 2560.61   76.79   1
  -1   2  -2 3003.58   76.90   1
   1   2  -2 2722.34   76.84   1
   1   2  -2 2722.28   78.91   1
  -1  -2   2 2661.54   78.37   1
  -1   2   2 2958.49   77.30   1
   1  -2  -2 2508.36   76.93   1
  -1  -2  -2 2601.89   76.95   1
   1   2   2 3067.84   77.23   1
   1  -2   2 3002.96   77.13   1
  -1   2  -2 2854.26   77.57   1
   1   2  -2 2592.58   77.19   1
  -1  -2   2 2707.15   77.67   1
  -1  -2  -2 1869.45   77.05   1
  -1   2   2 2585.67   77.34   1
   1  -2  -2 2875.58   77.47   1
   1  -2  -2 2537.66   79.04   1
  -1   2  -2 2980.36   79.23   1
  -1  -2  -2 2608.39   79.23   1
   1  -2  -2 2331.75   77.68   1
   1   2   2 2595.84   77.41   1
  -1   2   2 2787.72   77.64   1
  -1  -3   2 3914.38   94.80   1
   1  -3   2 3406.72   94.27   1
  -1   3   2 3246.51   94.14   1
   1   3   2 3181.03   94.01   1
  -1   3  -2 3202.83   95.17   1
   1  -3  -2 3490.47   95.38   1
   1   3  -2 3267.41   95.16   1
   1   3   2 3127.60   97.45   1
  -1   3   2 3141.05   97.78   1
   1  -3   2 3037.08   95.05   1
  -1  -3   2 3479.22   95.37   1
   1   3  -2 3360.36   93.35   1
  -1  -3   2 3684.88   93.99   1
  -1   3   2 3323.91   93.66   1
   1   3   2 3206.66   93.40   1
   1   3  -2 3220.38   96.05   1
   1  -3  -2 3021.57   96.20   1
  -1   3  -2 3339.72   96.31   1
  -1  -3  -2 2760.63   96.07   1
   1  -3   2 3376.09   95.92   1
  -1  -3   2 3421.33   96.06   1
  -1  -3  -2 3033.70   93.70   1
   1  -3  -2 3412.83   93.68   1
   1  -3  -2 3243.98   94.36   1
  -1  -3  -2 3028.77   94.08   1
  -1   3   2 3452.69   94.47   1
  -1   3  -2 3178.94   94.27   1
   1   3  -2 3479.53   94.26   1
   1   4   2  855.02   33.42   1
  -1   4   2  736.11   33.85   1
   1  -4   2  855.67   28.53   1
  -1  -4   2  805.97   30.36   1
   1  -4   2  785.36   29.56   1
   1  -4   2  927.05   27.60   1
  -1  -4   2  854.60   27.83   1
   1   4   2  878.71   27.12   1
  -1   4   2  813.91   27.21   1
  -1   4  -2  863.75   30.41   1
  -1  -4  -2  877.81   27.11   1
   1  -4  -2  834.75   27.44   1
  -1  -4  -2  834.02   27.79   1
   1   4  -2  894.58   27.65   1
  -1   4  -2  816.04   27.71   1
  -1   4  -2  821.14   31.17   1
  -1  -4  -2  761.34   29.95   1
   1   4  -2  867.08   31.36   1
   1  -4  -2  768.07   30.00   1
   1   4   2  895.92   26.18   1
  -1  -5  -2  676.77   26.06   1
   1   5  -2  653.85   26.99   1
  -1   5   2  661.13   33.06   1
   1   5   2  736.96   32.95   1
  -1   5  -2  725.70   22.01   1
   1  -5   2  717.45   28.38   1
  -1  -5   2  620.83   28.13   1
   1  -5  -2  641.25   22.58   1
   1   5  -2  580.36   29.26   1
  -1  -5  -2  754.57   28.82   1
  -1   5  -2  719.27   31.35   1
   1  -5  -2  596.06   28.03   1
  -1  -5  -2  660.66   24.35   1
   1  -5  -2  670.20   23.73   1
  -1   5  -2  657.63   24.20   1
   1   5  -2  654.24   24.13   1
   1  -5   2  731.68   22.62   1
  -1   5   2  643.14   24.01   1
   1   5   2  655.99   23.70   1
   1  -5   2  736.99   24.16   1
   1   5   2  753.66   25.52   1
   1   6   2  976.56   32.88   1
  -1   6   2  949.81   32.42   1
  -1  -6  -2  814.66   33.75   1
   1  -6  -2 1018.81   35.09   1
   1   6  -2  953.23   35.55   1
   1   6   2  892.53   42.16   1
  -1  -6   2  947.45   35.83   1
   1  -6   2 1037.46   31.40   1
  -1   6   2 1096.88   31.57   1
  -1  -6   2 1069.75   31.51   1
   1   6  -2  955.21   40.86   1
  -1   6  -2  944.31   40.70   1
  -1  -6  -2  811.71   35.70   1
   1  -6  -2  979.69   37.62   1
  -1  -6   2 1001.99   37.76   1
   1  -6   2  865.61   37.14   1
   1   6   2  877.37   32.63   1
  -1   6   2  974.27   33.20   1
  -1  -6  -2  959.46   31.02   1
   1  -6  -2  984.87   33.30   1
  -1  -6  -2  925.51   32.23   1
  -1   6  -2  885.77   30.03   1
   1   6  -2  972.81   30.23   1
  -1   6  -2  859.62   32.20   1
   1   6  -2 1029.82   32.95   1
  -1   7  -2  359.91   23.75   1
   1   7  -2  449.55   23.93   1
  -1  -7  -2  325.31   22.00   1
   1  -7  -2  331.79   22.10   1
   1  -7   2  349.12   25.88   1
   1   7  -2  443.55   16.39   1
  -1   7  -2  393.10   15.88   1
  -1  -7  -2  405.99   20.19   1
  -1   7  -2  345.64   30.95   1
   1  -7  -2  361.63   26.46   1
  -1   7   2  401.26   17.31   1
  -1  -7   2  433.60   17.49   1
   1   7   2  401.68   17.28   1
   1  -7   2  391.08   17.66   1
  -1   7   2  387.54   20.12   1
   1   7   2  363.74   19.59   1
   1  -7  -2  437.26   17.43   1
  -1  -7  -2  396.19   17.20   1
   1   7  -2  452.68   18.80   1
   1   7   2  368.00   19.36   1
  -1  -7   2  400.40   22.97   1
   1  -7   2  331.91   23.47   1
  -1  -8  -2   -7.44   17.24   1
   1  -8  -2   -4.90   17.60   1
   1  -8   2   -9.10   17.08   1
  -1   8  -2    2.36    7.96   1
   1   8  -2    5.20    8.70   1
  -1  -8  -2    7.06   20.33   1
   1   8   2   13.91   27.45   1
  -1   8   2    5.39   11.96   1
  -1   8  -2    6.48   10.93   1
   1   8  -2   -2.71   17.71   1
  -1   8   2    3.14   13.87   1
  -1   8  -2   19.73   18.06   1
   1   8   2   -7.10   12.88   1
   1   8   2    2.63    8.52   1
  -1   8   2    1.45    8.32   1
  -1  -8   2   -3.71   15.67   1
   1  -8   2    3.84   10.25   1
  -1  -8   2    6.12   10.36   1
  -1  -8  -2    5.39   10.03   1
   1  -8  -2    0.22    9.49   1
   1  -8  -2   -3.35   12.18   1
   1  -8   2    5.35   12.90   1
  -1   9  -2    2.47   12.39   1
  -1  -9   2  159.33   14.45   1
   1  -9  -2  157.67   12.66   1
  -1  -9  -2  150.55   13.33   1
   1  -9   2   20.46   18.40   1
  -1  -9   2   70.86   18.69   1
  -1   9  -2  131.55   19.81   1
  -1   9   2  138.67   17.71   1
   1   9  -2  155.30   20.52   1
   1   9   2    9.22   10.25   1
   1  -9  -2   43.77   20.59   1
  -1  -9  -2   14.64   19.99   1
   1   9   2  166.57   30.18   1
  -1   9  -2  158.56   32.39   1
  -1   9   2  200.18   30.67   1
   1   9  -2   48.25   10.50   1
  -1   9   2   82.75   10.94   1
   1   9  -2  166.77   32.84   1
  -1  -9  -2    2.68   21.67   1
   1  -9  -2  130.48   14.94   1
   1  -9   2  152.88   16.06   1
  -1  -9   2  155.98   16.81   1
  -1  -9  -2  142.99   15.70   1
   1 -10   2   38.36   14.72   1
   1 -10  -2   30.54   15.24   1
   1  10   2    7.13   29.66   1
  -1   0   3   -0.74    5.80   1
   1   0   3    0.44    5.27   1
   1   0  -3    1.44    4.19   1
  -1   0  -3   -1.40    4.22   1
  -1   0   3    1.93    3.25   1
   1   0  -3   -1.18    3.84   1
  -1   0  -3    1.05    3.36   1
  -1   0  -3    0.65    4.66   1
   1   0   3    1.68    4.29   1
  -1   0   3   -0.54    5.04   1
   1   0  -3    1.34    4.47   1
  -1  -1   316030.10  358.02   1
   1   1  -312557.50  357.71   1
  -1   1  -316052.30  357.92   1
  -1   1   311889.20  358.18   1
   1   1   312655.70  358.02   1
   1  -1  -313016.30  358.07   1
   1  -1  -311580.90  358.50   1
  -1  -1  -311922.60  358.30   1
   1  -1  -311316.00  357.63   1
  -1   1  -315882.30  357.70   1
   1   1  -312874.60  357.75   1
  -1  -1   312535.50  357.43   1
  -1  -1   312897.60  358.07   1
   1   1  -310480.10  357.96   1
   1  -1   314030.10  357.44   1
  -1  -1  -313186.80  357.89   1
  -1   1  -312348.20  357.93   1
  -1   1   313643.20  358.90   1
   1   1   313803.40  358.66   1
   1   1  -311081.90  358.36   1
   1  -1   314543.70  357.58   1
  -1   1   311980.70  357.39   1
   1  -1  -311140.50  357.24   1
  -1  -1  -311779.70  357.26   1
  -1   2  -3 5583.22  147.76   1
  -1  -2   3 5014.50  147.50   1
   1   2  -3 4466.10  147.16   1
   1   2  -3 4584.38  146.52   1
  -1   2  -3 4968.14  146.97   1
   1  -2   3 5462.39  146.85   1
  -1  -2   3 4521.34  146.82   1
   1  -2   3 5956.92  146.56   1
  -1  -2   3 5721.19  146.28   1
  -1   2  -3 5454.27  146.14   1
   1   2  -3 5351.37  146.09   1
  -1  -2  -3 5273.16  146.03   1
   1  -2  -3 4799.26  145.96   1
  -1   2   3 4673.57  145.88   1
  -1  -2  -3 5478.28  145.64   1
   1  -2  -3 4775.75  145.70   1
  -1   2   3 4799.78  145.66   1
   1   2   3 5729.27  145.88   1
  -1  -2  -3 4949.50  146.30   1
   1  -2  -3 4678.42  146.14   1
  -1   2   3 4953.41  146.43   1
   1   2   3 5275.62  146.29   1
   1  -2   3 5465.94  145.62   1
   1   2  -3 5895.27  145.74   1
  -1  -2   3 5202.23  145.68   1
  -1   2  -3 5435.44  145.65   1
   1   2   3 5558.22  147.65   1
  -1   2   3 5557.45  148.11   1
   1  -2  -3 4377.44  147.42   1
  -1  -2  -3 5096.45  148.25   1
   1  -3   3 1867.11   47.85   1
  -1  -3   3 1608.32   47.51   1
   1   3   3 1814.92   47.50   1
  -1   3  -3 1504.61   48.38   1
   1   3  -3 1459.91   48.73   1
   1   3   3 1619.19   51.12   1
  -1   3   3 1572.35   50.49   1
  -1  -3   3 1550.26   48.01   1
   1  -3   3 1690.83   47.92   1
   1   3  -3 1616.36   46.46   1
   1   3   3 1636.81   46.65   1
  -1  -3   3 1967.14   46.79   1
  -1   3  -3 1885.78   50.70   1
  -1  -3  -3 1376.99   50.68   1
   1  -3  -3 1562.07   50.86   1
   1  -3   3 1642.90   48.67   1
   1   3  -3 1671.11   49.93   1
  -1  -3   3 1345.99   48.77   1
  -1  -3  -3 1689.80   46.81   1
  -1   3   3 1431.44   46.54   1
   1  -3  -3 1386.87   46.47   1
  -1   3   3 1542.87   47.21   1
   1  -3  -3 1604.71   47.36   1
  -1  -3  -3 1526.69   47.14   1
  -1   3   3 1649.38   47.86   1
   1  -3  -3 1506.07   48.08   1
   1   3  -3 1601.17   46.90   1
  -1   3  -3 1645.57   47.29   1
  -1   4  -3 1309.15   42.01   1
  -1   4   3 1521.05   46.52   1
   1   4   3 1357.47   46.32   1
   1   4   3 1280.88   40.81   1
   1  -4   3 1373.59   41.35   1
   1  -4   3 1387.64   42.84   1
  -1  -4   3 1350.87   42.79   1
  -1   4   3 1246.98   40.18   1
  -1  -4   3 1395.18   40.95   1
   1   4   3 1245.37   39.91   1
   1  -4   3 1486.38   41.03   1
  -1  -4  -3 1279.89   39.61   1
   1  -4   3 1431.81   40.01   1
   1   4   3 1432.04   39.28   1
   1  -4  -3 1275.99   40.17   1
   1  -4  -3 1172.42   43.84   1
   1   4  -3 1232.93   43.92   1
  -1   4  -3 1188.25   43.75   1
  -1  -4  -3 1080.84   43.66   1
  -1   4  -3 1494.06   40.57   1
   1   4  -3 1186.63   40.07   1
   1   5   3  502.71   28.14   1
  -1   5   3  460.70   27.00   1
  -1   5   3  453.11   18.71   1
   1  -5   3  559.22   19.41   1
  -1  -5   3  497.47   19.58   1
   1   5   3  494.74   19.05   1
  -1  -5   3  408.25   23.23   1
   1  -5   3  502.57   23.72   1
  -1  -5  -3  427.39   21.78   1
   1   5   3  638.67   20.55   1
  -1   5  -3  437.19   24.47   1
  -1  -5  -3  514.51   23.23   1
   1  -5  -3  367.80   23.23   1
   1  -5  -3  442.59   18.80   1
  -1  -5  -3  451.81   19.85   1
   1   5  -3  418.08   18.60   1
  -1   5  -3  522.16   19.09   1
  -1   5  -3  569.25   17.28   1
  -1  -5   3  480.25   17.92   1
   1  -5   3  571.33   17.81   1
   1  -6  -3  410.30   22.12   1
  -1  -6  -3  461.19   22.40   1
   1   6  -3  433.27   23.51   1
   1  -6   3  437.25   25.53   1
  -1  -6   3  441.36   24.83   1
   1   6  -3  469.53   17.34   1
  -1   6  -3  477.41   17.16   1
  -1  -6   3  518.83   22.38   1
   1  -6  -3  501.85   18.14   1
  -1  -6  -3  417.52   24.88   1
  -1   6  -3  391.76   27.66   1
   1  -6  -3  417.87   25.12   1
   1   6   3  419.29   19.65   1
  -1   6   3  451.89   19.67   1
  -1  -6  -3  421.47   20.52   1
   1   6  -3  460.96   19.44   1
   1  -6   3  450.88   17.40   1
  -1   6   3  571.20   18.93   1
  -1  -6   3  524.08   17.90   1
  -1   6   3  484.54   20.89   1
   1   6   3  464.82   20.16   1
  -1   7  -3   21.54   23.00   1
   1  -7  -3   35.13   15.31   1
  -1  -7  -3   22.95   14.44   1
   1   7  -3   27.93    8.21   1
  -1  -7   3   12.31   17.42   1
   1  -7   3   23.14   18.59   1
  -1  -7   3   34.90    9.56   1
   1  -7  -3   23.97    9.23   1
  -1  -7  -3   35.97    9.45   1
   1  -7   3   30.49    9.36   1
   1   7   3   19.12   12.33   1
  -1   7   3   27.76    9.78   1
   1   7   3   26.96    9.63   1
   1   7   3   22.68   12.33   1
   1   7  -3   31.38   17.59   1
  -1   7  -3   26.40   16.96   1
  -1   7   3   19.90   13.23   1
  -1  -7  -3   31.10   11.12   1
   1  -7   3   25.80   15.01   1
  -1  -7   3   32.45   14.12   1
   1  -8   3   15.49   13.59   1
   1  -8  -3   10.07   16.75   1
  -1  -8  -3   -1.00   16.50   1
  -1  -8   3   -9.52   16.35   1
   1  -8   3    2.90   15.78   1
  -1  -8  -3   -0.16   19.90   1
   1   8   3   -2.12   24.89   1
   1  -8   3   -9.23   19.64   1
  -1   8   3   -3.23   13.86   1
  -1   8  -3   -1.32   17.97   1
   1   8   3   -4.74   13.73   1
   1   8  -3    0.57   17.88   1
  -1   8  -3   10.01    8.51   1
   1   8  -3   -3.42    8.09   1
  -1   8   3    1.96    9.36   1
   1   8   3   -2.76    9.78   1
  -1  -8  -3    2.03    9.85   1
   1  -8   3    6.44   10.16   1
   1  -8  -3    1.23    9.41   1
  -1  -8   3   -0.99   10.35   1
   1   8  -3   -7.81   10.96   1
  -1   8  -3    1.90   11.06   1
  -1   9  -3    8.79   11.66   1
  -1   9   3   80.04   11.12   1
  -1  -9   3  209.61   14.54   1
   1  -9  -3  175.91   13.57   1
  -1  -9  -3  169.58   14.36   1
   1   9  -3  104.69   11.56   1
   1   9   3   80.84   11.64   1
  -1  -9  -3    5.75   21.31   1
   1  -9  -3   81.80   21.34   1
  -1   9   3  188.86   18.63   1
   1   9  -3  207.95   22.55   1
  -1   9  -3  187.84   22.09   1
  -1  -9   3   71.04   19.77   1
   1  -9   3   55.36   20.41   1
  -1   9   3  175.97   28.82   1
   1   9  -3  187.89   34.27   1
   1   9   3  189.50   29.03   1
   1  -9   3  204.61   17.37   1
   1  -9  -3  181.22   16.77   1
  -1  -9   3  246.40   18.17   1
  -1  -9  -3  184.74   17.85   1
   1  10   3   22.36   27.10   1
   1 -10   3   19.47   14.94   1
   1   0  -4    3.00    5.20   1
  -1   0   4    0.99    6.78   1
  -1   0  -4   -1.99    5.06   1
   1   0  -4    1.30    4.77   1
   1   0   4   -3.74    5.99   1
  -1   0  -4    0.92    5.94   1
   1   0   4   -1.32    5.36   1
   1   0  -4   -1.73    5.26   1
  -1   0   4   -1.64    5.83   1
  -1   0   4   -0.34    3.54   1
  -1   0  -4   -1.38    3.97   1
   1   0  -4   -0.13    4.49   1
   1   1  -420980.10  572.50   1
  -1  -1   419761.00  572.24   1
   1  -1   422261.80  572.06   1
  -1   1  -424092.30  572.53   1
   1   1  -419468.60  572.70   1
  -1   1  -420512.00  572.69   1
  -1  -1   420383.50  572.61   1
   1   1  -420089.10  572.47   1
  -1   1  -421716.80  572.35   1
   1  -1   423885.90  572.40   1
  -1  -1   421883.90  572.37   1
  -1   1   419790.00  572.75   1
   1  -1  -419307.50  572.86   1
   1   1   420839.00  572.75   1
  -1  -1  -420156.90  572.63   1
   1  -1  -418711.70  572.28   1
  -1   1   420658.30  572.33   1
  -1  -1  -418431.40  571.81   1
   1  -1  -419217.80  572.05   1
  -1   1   418675.30  571.80   1
  -1  -1   421283.70  572.89   1
   1   1  -420526.70  572.85   1
  -1  -1  -419990.30  573.20   1
   1  -1  -419769.40  573.28   1
  -1   1   421760.90  573.41   1
   1   1   423175.30  573.48   1
  -1  -2  -4 7952.18  245.79   1
   1   2   4 8943.56  245.88   1
  -1   2   4 8715.54  245.76   1
   1  -2  -4 7800.41  245.96   1
  -1  -2   4 9755.77  245.92   1
   1   2  -4 9989.15  246.19   1
   1  -2  -4 8145.23  246.35   1
  -1   2   4 7868.29  246.04   1
  -1  -2  -4 8660.72  246.19   1
  -1  -2   4 9073.53  246.39   1
  -1   2  -4 9504.38  246.21   1
   1  -2   4 9937.10  246.31   1
   1   2  -4 8778.19  246.54   1
   1   2  -4 8315.62  246.98   1
  -1  -2   4 8408.08  246.99   1
   1  -2   4 8890.94  247.15   1
  -1   2  -4 8834.84  246.78   1
  -1   2   4 8541.68  247.10   1
   1   2  -4 8497.35  247.86   1
  -1   2  -4 8890.60  247.40   1
  -1  -2   4 8570.93  247.79   1
   1   2   4 9138.60  247.93   1
  -1   2   4 8899.03  248.36   1
  -1  -2  -4 8496.32  248.01   1
   1  -2  -4 9119.37  247.71   1
  -1   3  -4 5562.42  150.04   1
   1  -3   4 5261.65  149.73   1
   1   3  -4 5014.91  150.02   1
  -1  -3   4 4895.43  149.95   1
   1  -3  -4 4953.04  148.86   1
  -1   3   4 5446.72  151.51   1
   1  -3  -4 4739.31  151.49   1
   1   3   4 5690.70  151.02   1
  -1  -3   4 5777.37  149.10   1
   1   3  -4 5795.67  148.70   1
  -1   3  -4 5188.23  148.57   1
   1  -3  -4 5259.43  148.34   1
  -1  -3  -4 5707.03  148.58   1
   1   3   4 5259.09  148.65   1
  -1   3   4 4615.63  148.32   1
   1   3   4 5126.46  148.12   1
  -1  -3  -4 5035.47  147.80   1
   1  -3  -4 5281.42  148.06   1
  -1   3   4 4962.55  148.07   1
   1  -3   4 5967.82  149.12   1
  -1   3  -4 5628.72  151.15   1
   1  -3   4 5292.15  150.78   1
   1   3  -4 5399.51  150.98   1
  -1  -3   4 5124.20  150.93   1
  -1  -3  -4 4614.07  151.31   1
  -1  -4   4  540.90   25.81   1
   1  -4   4  591.25   23.63   1
  -1  -4  -4  650.97   24.54   1
  -1   4  -4  609.05   24.46   1
   1  -4   4  630.98   22.56   1
   1   4  -4  611.72   22.09   1
  -1   4  -4  674.68   21.89   1
   1  -4   4  761.54   21.93   1
   1   4   4  679.09   20.96   1
  -1   4  -4  722.04   21.06   1
   1  -4   4  786.31   23.13   1
  -1  -4   4  668.38   22.91   1
   1   4   4  721.55   21.90   1
  -1   4   4  596.21   22.14   1
  -1  -4  -4  621.63   21.54   1
   1  -4  -4  581.03   21.94   1
  -1  -4  -4  666.84   22.68   1
   1  -4  -4  565.48   27.68   1
  -1   4  -4  628.93   26.68   1
   1   4  -4  565.25   27.04   1
   1   4   4  663.99   27.48   1
  -1   4   4  764.77   27.81   1
   1  -5  -4  376.61   18.51   1
  -1  -5  -4  342.39   19.51   1
   1   5   4  411.61   17.38   1
  -1   5   4  379.19   17.70   1
   1   5  -4  361.12   22.64   1
  -1   5  -4  323.57   21.73   1
   1  -5  -4  336.82   22.36   1
  -1  -5  -4  350.27   21.51   1
  -1   5  -4  356.89   15.59   1
   1   5  -4  336.17   15.42   1
  -1  -5   4  418.20   15.64   1
   1  -5   4  479.07   15.64   1
  -1   5   4  372.48   22.96   1
   1   5   4  408.49   24.30   1
   1  -5   4  403.34   20.57   1
  -1  -5   4  351.35   21.19   1
  -1  -5  -4  369.39   16.30   1
   1  -5  -4  350.39   16.30   1
  -1   5   4  352.19   15.82   1
   1  -5   4  419.41   16.87   1
  -1  -5   4  398.02   16.90   1
   1   5   4  374.24   15.95   1
  -1   5  -4  379.08   14.10   1
   1   5  -4  366.26   14.17   1
  -1   6   4  114.53   13.65   1
   1   6   4   99.01   12.67   1
   1   6  -4   93.18   16.59   1
  -1  -6  -4   84.19   14.77   1
   1  -6  -4   94.38   15.64   1
  -1  -6   4   90.01   13.87   1
   1   6  -4  105.29   10.40   1
  -1  -6   4   92.32   17.82   1
   1  -6   4  107.48   17.15   1
   1   6   4   99.57   11.36   1
  -1   6   4   98.31   11.29   1
  -1   6   4  115.58    8.98   1
  -1  -6   4  113.79    9.13   1
   1  -6   4  101.26    8.82   1
  -1  -6  -4   97.36   11.87   1
   1  -6  -4  105.47   11.94   1
   1  -6  -4   91.87    9.44   1
  -1   6  -4  102.66    8.31   1
   1   6  -4  110.91    8.52   1
  -1   6  -4   85.29   20.26   1
   1  -6  -4  109.06   16.98   1
   1   6  -4   94.56   18.88   1
   1   7   4  287.98   17.83   1
  -1   7   4  321.87   18.46   1
   1   7  -4  296.89   20.73   1
  -1   7  -4  262.07   21.98   1
   1  -7  -4  254.95   19.95   1
  -1  -7   4  302.64   20.33   1
   1  -7   4  211.79   19.83   1
   1  -7   4  252.40   23.13   1
  -1  -7   4  318.49   24.53   1
  -1   7  -4  257.91   14.75   1
  -1   7   4  323.48   15.51   1
   1   7   4  255.09   14.90   1
  -1  -7   4  329.74   14.36   1
   1  -7   4  290.34   14.27   1
  -1  -7  -4  201.32   22.26   1
  -1   7  -4  269.62   28.13   1
  -1  -7  -4  322.57   17.44   1
  -1  -7  -4  276.76   14.83   1
   1  -7  -4  267.70   14.04   1
  -1   7   4  279.40   16.69   1
   1  -7   4  291.35   16.23   1
   1   7   4  223.64   16.22   1
  -1   7  -4  322.86   13.41   1
   1   7  -4  317.55   13.78   1
   1   8  -4   18.80   11.17   1
  -1   8  -4   13.97   10.32   1
   1   8   4   21.92   13.48   1
  -1   8   4    9.95   13.69   1
   1   8  -4   15.74   17.98   1
   1  -8  -4    8.42   16.19   1
  -1  -8  -4   12.57   15.91   1
  -1  -8   4    4.80   17.14   1
   1  -8   4   10.16   16.40   1
   1  -8  -4   11.44   19.84   1
  -1  -8  -4    8.07   20.98   1
  -1   8   4    6.31   10.17   1
   1   8   4    6.69   10.42   1
  -1   8   4    1.15   23.05   1
   1   8   4   20.03   24.08   1
  -1  -8   4   19.74   13.41   1
   1  -8   4   19.56   12.42   1
  -1  -8   4   18.20   10.06   1
   1  -8  -4   21.19    9.18   1
   1  -8   4   16.80    9.89   1
  -1  -8  -4   12.76   10.00   1
   1   8   4    6.38   12.89   1
   1  -8   4    0.93   20.54   1
  -1   8  -4   17.52    8.32   1
   1   8  -4   18.00    9.08   1
  -1  -9   4  217.54   17.31   1
   1  -9   4  193.98   17.00   1
   1  -9  -4  173.77   15.63   1
   1   9  -4   93.48   11.34   1
   1   9   4   91.25   11.81   1
  -1   9   4    5.64   11.25   1
  -1  -9   4  194.60   14.97   1
   1   9  -4  194.78   22.62   1
   1  -9  -4   54.89   19.79   1
   1  -9   4   78.25   21.24   1
  -1  -9   4    6.68   20.39   1
  -1   9  -4  162.54   23.27   1
  -1   9   4  197.63   17.82   1
   1   9  -4  191.28   32.96   1
  -1   9   4  169.72   27.78   1
   1   9   4  214.20   27.00   1
   1  -9  -4  199.33   12.89   1
  -1  -9  -4  149.34   12.84   1
  -1  -9  -4   22.41   21.19   1
  -1   9  -4   21.26   12.23   1
   1 -10   4   33.26   14.72   1
   1  10   4   29.55   26.86   1
  -1   0   5    2.71    3.43   1
  -1   0  -5    0.36    4.82   1
   1   0  -5   -1.09    4.73   1
   1   0  -5    0.68    6.37   1
  -1   0  -5   -2.05    6.79   1
  -1   0   5    1.76    6.72   1
   1   0   5    3.97    6.14   1
   1   0  -5    0.87    6.61   1
   1   0   5   -2.13    6.54   1
  -1   0  -5   -2.27    5.84   1
  -1   0   5   -3.33    7.07   1
   1   0  -5   -0.69    5.59   1
  -1  -1   5 4335.45  122.67   1
   1   1  -5 4218.62  123.13   1
  -1   1  -5 5325.10  123.34   1
   1   1  -5 3514.80  122.48   1
  -1  -1   5 4343.42  122.88   1
  -1   1  -5 4346.26  122.86   1
   1   1   5 4914.70  123.82   1
  -1   1   5 4539.09  123.97   1
   1  -1  -5 3683.89  123.66   1
  -1  -1  -5 4215.47  123.73   1
  -1  -1   5 3833.97  122.91   1
  -1   1  -5 4287.88  123.11   1
   1   1  -5 4289.49  123.16   1
  -1   1   5 4115.09  121.97   1
   1  -1  -5 3787.21  122.18   1
  -1  -1  -5 4378.65  122.28   1
  -1   1  -5 5402.21  122.81   1
   1   1  -5 4808.25  122.79   1
   1  -1   5 4843.16  122.51   1
  -1  -1   5 5016.24  122.86   1
   1  -1  -5 4442.41  123.25   1
  -1   1   5 4868.04  123.01   1
  -1  -1  -5 4539.75  123.38   1
   1  -1  -5 4089.71  122.56   1
  -1   1   5 3859.38  122.35   1
  -1  -1  -5 4054.01  122.47   1
  -1   2  -5 3405.55   99.95   1
   1   2  -5 3565.61   99.80   1
  -1  -2   5 4518.30   99.96   1
   1  -2   5 3980.40   99.62   1
  -1   2   5 3690.91  100.92   1
  -1   2   5 3630.84   99.39   1
   1  -2  -5 3187.58  101.17   1
  -1  -2  -5 3109.40  100.89   1
  -1  -2  -5 3394.60   99.59   1
   1  -2  -5 3484.86   99.74   1
   1   2  -5 3863.06   99.82   1
   1  -2   5 3496.62  100.42   1
  -1  -2   5 3829.24  100.92   1
   1  -2  -5 4058.90  100.15   1
   1   2   5 3690.06  101.95   1
  -1   2   5 3576.42  101.95   1
  -1  -2   5 3590.27   98.99   1
  -1   2  -5 3032.53   99.95   1
   1   2  -5 2984.75  100.35   1
  -1   2   5 3801.70   99.14   1
   1   2   5 3206.36   98.82   1
  -1  -2   5 3554.65  100.69   1
   1   2  -5 3345.72  101.29   1
  -1   2  -5 3678.99  101.36   1
   1  -2  -5 3114.73   98.90   1
  -1  -2  -5 3062.77   98.89   1
  -1   3   5 2763.26   84.21   1
   1  -3  -5 2821.81   84.29   1
   1   3   5 3148.50   84.36   1
  -1  -3  -5 2996.14   84.22   1
  -1  -3   5 2851.09   87.29   1
  -1   3   5 2675.73   84.92   1
   1   3   5 2832.49   84.60   1
  -1  -3  -5 3007.61   84.82   1
   1  -3  -5 2979.95   85.00   1
   1   3  -5 2742.73   85.94   1
   1  -3   5 3045.19   86.04   1
  -1  -3   5 2963.24   86.37   1
  -1   3  -5 2854.28   86.50   1
   1   3  -5 2918.47   87.32   1
   1  -3   5 3169.24   87.45   1
  -1  -3   5 3504.88   85.27   1
  -1   3  -5 3054.92   84.68   1
   1  -3   5 3449.03   85.54   1
   1   3  -5 2749.11   84.66   1
   1   3   5 3103.72   87.97   1
  -1  -3  -5 2647.62   88.22   1
  -1   3   5 3240.43   88.35   1
   1  -3  -5 2502.00   87.79   1
   1   4   5  102.39    9.99   1
   1   4  -5   91.02    8.58   1
  -1   4  -5  107.01    8.66   1
   1   4   5   93.58   15.61   1
  -1   4   5   90.68   17.26   1
  -1  -4  -5   74.60   17.37   1
   1  -4  -5   75.43   17.73   1
   1  -4   5   81.69    7.51   1
  -1  -4  -5   78.12   11.81   1
  -1   4  -5   67.98   12.40   1
  -1   4  -5   92.53    6.97   1
   1  -4   5  101.97    7.66   1
   1   4   5   76.25    5.58   1
   1   4  -5   95.68   15.11   1
  -1  -4   5   93.07   14.37   1
   1  -4   5   86.13    9.58   1
  -1  -4  -5   90.33    8.50   1
   1  -4  -5   87.34    8.40   1
  -1   4   5   92.19    8.62   1
  -1   4  -5   81.64   15.99   1
  -1  -4  -5   81.81    7.06   1
   1  -4   5   96.43    9.17   1
   1   4   5   77.26    6.32   1
  -1  -4   5   86.23    9.76   1
  -1   5   5  233.31   21.37   1
   1   5   5  243.08   19.83   1
   1   5  -5  310.38   13.45   1
  -1   5  -5  259.45   13.49   1
  -1   5   5  295.34   15.10   1
   1   5   5  254.96   14.96   1
  -1  -5   5  290.86   12.70   1
   1  -5   5  296.60   12.95   1
  -1  -5   5  272.92   19.94   1
   1  -5   5  249.55   18.60   1
   1  -5   5  315.04   14.12   1
   1   5   5  271.48   12.72   1
  -1   5   5  264.87   13.85   1
  -1  -5   5  299.84   14.76   1
   1  -5  -5  182.25   20.73   1
  -1   5  -5  294.17   21.57   1
  -1  -5  -5  250.42   20.52   1
   1   5  -5  223.89   19.22   1
   1  -5  -5  263.14   13.28   1
  -1  -5  -5  259.87   13.78   1
   1   5  -5  284.23   11.93   1
  -1   5  -5  258.05   11.40   1
   1  -5  -5  261.78   17.47   1
  -1  -5  -5  222.62   16.52   1
   1   6  -5   23.41    9.34   1
   1   6  -5   14.93    7.22   1
  -1   6  -5   16.95    7.23   1
  -1  -6   5   17.52   13.47   1
  -1   6   5   22.08    7.31   1
  -1  -6   5   23.65    9.09   1
   1  -6   5   22.84    7.67   1
   1  -6  -5   14.90   14.06   1
   1   6  -5   16.84   14.97   1
  -1  -6  -5    7.24   14.51   1
   1  -6  -5   16.80    7.74   1
   1   6   5   23.05   10.87   1
  -1   6   5   18.51   11.77   1
   1  -6  -5   15.18    9.55   1
  -1  -6  -5   18.41    9.75   1
   1  -6  -5   11.61   17.52   1
  -1   6  -5    8.68   17.32   1
   1   6  -5   18.86   18.63   1
   1  -6   5   25.33   17.89   1
  -1  -6   5   15.97   17.40   1
   1   6   5   19.80    9.80   1
  -1   6   5   21.49    9.69   1
   1   7   5  449.83   20.00   1
  -1   7   5  418.19   20.60   1
  -1   7  -5  380.42   17.85   1
   1   7   5  396.31   27.40   1
   1  -7   5  315.54   23.17   1
  -1  -7   5  371.93   22.88   1
   1  -7  -5  392.39   16.61   1
  -1  -7  -5  368.31   16.14   1
  -1   7  -5  376.65   23.81   1
   1  -7  -5  349.49   23.22   1
  -1  -7  -5  347.94   22.05   1
   1   7  -5  351.87   24.31   1
   1   7  -5  437.63   16.38   1
  -1   7  -5  416.28   15.97   1
  -1  -7   5  435.92   27.18   1
   1  -7   5  270.67   26.10   1
  -1  -7  -5  370.82   18.84   1
   1  -7   5  396.57   16.01   1
  -1  -7   5  404.24   16.54   1
   1   7   5  290.41   16.97   1
  -1   7   5  413.63   18.02   1
  -1  -7  -5  315.47   25.06   1
  -1   7  -5  304.56   29.40   1
   1   7  -5  378.37   26.80   1
  -1   7   5  384.87   19.23   1
   1  -7   5  413.16   18.63   1
   1   7   5  295.72   18.20   1
   1   8   5  141.97   15.08   1
  -1   8   5  106.41   15.81   1
   1   8  -5   94.30   12.24   1
  -1   8  -5  121.63   13.33   1
   1   8   5  106.12   23.36   1
  -1   8   5  115.20   24.73   1
   1  -8   5   41.79   18.89   1
  -1  -8   5   15.16   17.09   1
  -1  -8  -5  123.76   11.21   1
   1  -8  -5  109.64   11.01   1
   1  -8  -5   73.28   18.20   1
  -1   8  -5  104.54   20.52   1
  -1  -8  -5   98.88   17.83   1
   1   8  -5  117.50   20.12   1
  -1   8  -5  115.85   10.17   1
   1   8  -5   78.03   10.43   1
   1  -8   5   67.77   24.25   1
  -1  -8  -5   78.72   20.67   1
   1  -8  -5   63.59   22.04   1
  -1   8  -5  137.23   27.77   1
  -1  -8   5  112.12   14.02   1
   1   8   5   53.99   13.93   1
   1  -8   5  146.24   14.43   1
  -1  -8   5  125.01   11.37   1
  -1   8   5   11.77   10.94   1
   1   8   5   61.48   11.80   1
   1  -8   5  121.41   11.36   1
  -1  -9   5  131.67   16.06   1
   1  -9   5  170.93   16.15   1
   1  -9  -5  131.14   15.16   1
   1  -9  -5  116.27   12.31   1
  -1  -9  -5  137.62   12.48   1
   1   9  -5  139.95   32.62   1
   1   9   5   96.86   25.79   1
  -1   9   5  127.70   28.05   1
   1   9  -5   69.24   10.99   1
  -1   9  -5  121.83   22.66   1
   1  -9  -5   49.70   18.85   1
  -1   9   5  125.76   17.84   1
   1   9  -5  100.16   21.47   1
  -1  -9   5    2.33   20.66   1
   1   9   5   41.83   12.31   1
  -1   9   5   -3.13   11.32   1
  -1   9  -5   31.81   12.19   1
   1  10   5   35.06   28.04   1
   1 -10   5   33.91   15.41   1
   1   0   6    2.09    6.64   1
   1   0  -6    2.57    7.61   1
  -1   0   6    5.74    7.53   1
  -1   0  -6   -1.92    7.64   1
  -1   0   6   -0.27    3.51   1
   1   0  -6    4.01    6.29   1
   1   0  -6    5.31    7.37   1
  -1   0   6   -5.22    7.90   1
  -1   0   6   -0.26    3.46   1
  -1   0  -6   -1.07    5.17   1
   1   0  -6    2.17    5.62   1
   1  -1  -6   14.00    7.39   1
  -1   1   6   15.58    7.48   1
  -1   1   6   19.42    3.63   1
  -1  -1  -6   20.61    6.41   1
   1  -1  -6   15.77    7.12   1
   1  -1   6   14.86    4.18   1
  -1   1  -6   15.18    6.02   1
   1   1  -6   14.06    7.24   1
  -1  -1   6   19.27    4.60   1
  -1  -1   6   21.83    4.43   1
  -1   1  -6   13.96    7.39   1
   1   1  -6   16.15    8.40   1
  -1   1  -6   18.50    6.06   1
  -1  -1   6   26.81    6.39   1
   1   1  -6   17.24    6.34   1
   1  -1   6   18.73    5.89   1
   1  -1  -6   16.45    8.72   1
  -1  -1  -6   10.64    9.82   1
  -1   1   6   17.92    2.81   1
   1   1   6   16.13    2.42   1
   1   1   6   25.37    9.54   1
  -1   1   6   28.09   10.10   1
   1   1  -6   21.47    7.69   1
  -1  -1   6   24.44    5.91   1
  -1  -1  -6   13.73    4.57   1
   1  -1  -6   11.99    4.66   1
   1  -2  -6  410.91   15.23   1
  -1  -2  -6  406.25   15.36   1
  -1   2  -6  425.29   17.00   1
   1   2  -6  375.83   16.97   1
  -1  -2  -6  417.42   18.27   1
   1  -2  -6  407.67   18.26   1
   1   2   6  429.02   13.42   1
  -1   2   6  407.23   13.57   1
  -1   2  -6  493.20   19.17   1
  -1  -2   6  351.14   14.43   1
   1  -2   6  458.43   15.32   1
   1   2  -6  507.33   15.76   1
  -1   2  -6  458.52   15.22   1
  -1  -2   6  505.85   15.11   1
   1  -2   6  296.34   14.40   1
  -1   2   6  414.86   14.05   1
   1  -2  -6  497.01   14.13   1
  -1  -2  -6  450.46   13.91   1
   1   2  -6  452.61   19.06   1
  -1  -2   6  431.09   15.34   1
  -1   2   6  488.22   20.64   1
   1   2   6  416.35   19.42   1
   1   3   6  417.10   16.74   1
  -1   3   6  339.94   13.55   1
   1   3   6  395.86   13.40   1
   1   3   6  410.88   20.08   1
  -1  -3  -6  361.88   20.96   1
   1  -3  -6  304.54   19.67   1
  -1  -3  -6  367.14   14.80   1
   1  -3  -6  367.16   15.05   1
  -1   3   6  364.88   12.89   1
   1   3   6  379.10   12.61   1
   1   3  -6  329.37   18.28   1
  -1   3  -6  376.70   18.40   1
  -1  -3  -6  320.28   13.66   1
   1  -3  -6  371.97   13.49   1
   1  -3   6  393.52   14.61   1
   1   3  -6  351.12   16.22   1
  -1   3  -6  401.09   16.21   1
   1   3  -6  404.12   15.25   1
  -1   3  -6  379.84   15.32   1
   1  -3   6  427.43   14.50   1
  -1  -3   6  413.58   14.34   1
   1  -3   6  462.16   13.22   1
  -1   3   6  363.60   20.53   1
  -1  -3   6  336.58   16.88   1
   1  -3   6  404.30   16.27   1
  -1  -3   6  372.32   15.62   1
  -1  -4  -6  389.67   15.65   1
   1   4   6  367.37   14.89   1
   1  -4  -6  345.32   15.85   1
  -1   4   6  376.77   15.93   1
  -1   4  -6  372.88   15.72   1
  -1  -4   6  437.05   16.79   1
   1   4  -6  429.52   16.20   1
  -1  -4   6  428.47   21.82   1
   1   4   6  408.60   22.30   1
   1  -4  -6  380.78   23.43   1
  -1   4   6  434.04   22.86   1
   1   4   6  341.06   13.82   1
  -1  -4  -6  422.56   14.58   1
   1  -4   6  401.82   16.19   1
   1   4   6  432.09   17.82   1
  -1  -4  -6  389.42   17.66   1
  -1   4   6  442.44   19.22   1
  -1  -4  -6  257.27   23.76   1
   1  -4   6  441.97   16.59   1
   1  -4   6  461.29   14.40   1
   1   4  -6  353.63   21.45   1
  -1   4  -6  388.38   21.71   1
   1  -4   6  387.82   17.72   1
  -1  -4   6  486.81   14.53   1
  -1   4  -6  388.48   14.45   1
  -1   4  -6  372.71   18.99   1
   1  -5  -6  269.39   22.98   1
  -1  -5  -6  254.41   22.35   1
   1   5  -6  241.76   21.43   1
  -1   5   6  318.00   22.93   1
  -1   5  -6  333.28   14.88   1
   1   5  -6  313.25   14.67   1
   1  -5   6  465.83   18.16   1
   1   5   6  312.11   14.88   1
  -1   5   6  333.58   14.75   1
  -1  -5   6  357.48   15.95   1
   1   5   6  282.56   15.88   1
  -1   5   6  290.92   16.66   1
   1  -5   6  318.19   20.35   1
  -1  -5   6  326.90   21.30   1
  -1  -5  -6  323.85   14.40   1
   1  -5  -6  305.42   14.65   1
  -1   5  -6  375.58   12.96   1
   1   5  -6  290.40   12.99   1
   1  -5   6  350.53   13.87   1
  -1  -5   6  333.24   13.55   1
  -1  -5  -6  308.77   18.57   1
   1  -5  -6  249.68   17.75   1
   1   6  -6  405.81   14.46   1
  -1   6  -6  371.29   14.45   1
   1   6  -6  322.92   16.43   1
   1  -6  -6  324.91   15.02   1
  -1  -6   6  354.70   15.73   1
   1  -6   6  418.38   15.73   1
  -1   6   6  313.92   14.41   1
  -1  -6   6  308.31   21.42   1
   1   6   6  327.84   17.67   1
  -1   6   6  318.70   18.18   1
   1  -6  -6  290.15   16.10   1
  -1  -6  -6  339.74   16.18   1
  -1   6   6  323.00   16.37   1
   1   6   6  335.71   16.74   1
   1  -6  -6  307.42   24.34   1
   1   6  -6  385.66   24.72   1
  -1   6  -6  288.22   23.78   1
  -1  -6   6  343.27   24.54   1
   1  -6   6  334.57   24.32   1
   1  -6  -6  311.49   19.32   1
   1   6  -6  337.88   20.88   1
   1   7  -6  311.81   25.08   1
  -1   7  -6  317.96   26.27   1
  -1  -7  -6  215.51   22.82   1
   1   7   6  328.52   26.58   1
   1  -7  -6  301.91   15.32   1
  -1  -7  -6  315.96   15.26   1
  -1   7  -6  329.75   15.78   1
  -1   7  -6  345.90   14.51   1
   1   7  -6  379.20   14.70   1
  -1  -7  -6  277.87   16.91   1
   1   7   6  315.40   18.13   1
  -1   7   6  270.81   18.53   1
  -1  -7   6  252.68   23.14   1
   1  -7   6  227.21   21.87   1
   1   7   6  234.14   17.03   1
   1  -7   6  378.81   17.57   1
  -1  -7   6  349.23   15.09   1
  -1   7   6  281.93   14.55   1
   1  -7   6  355.08   14.40   1
   1   7   6  244.43   15.32   1
  -1  -7   6  271.27   25.38   1
   1  -7   6  213.59   24.77   1
   1   7  -6  265.85   22.74   1
  -1  -7  -6  293.05   21.62   1
   1  -7  -6  265.71   21.75   1
  -1   7  -6  305.60   23.14   1
  -1  -8  -6  186.16   23.50   1
   1  -8  -6  133.38   23.13   1
  -1   8  -6  199.86   29.06   1
  -1   8  -6  223.50   22.28   1
   1   8  -6  225.13   21.65   1
   1  -8  -6  146.52   20.20   1
  -1  -8  -6  220.66   20.37   1
   1  -8   6   93.08   25.45   1
  -1  -8  -6  287.24   14.57   1
   1  -8  -6  215.82   13.84   1
  -1  -8   6  226.34   16.39   1
   1  -8   6  241.20   16.05   1
   1   8   6   71.24   15.07   1
  -1   8   6  221.40   17.85   1
   1   8   6  219.10   17.55   1
   1   8   6   87.98   13.46   1
  -1  -8   6  275.25   13.26   1
  -1   8   6   13.02   12.32   1
   1  -8   6  278.92   13.77   1
  -1  -8   6   25.66   20.86   1
   1  -8   6   64.28   21.09   1
  -1   8   6  255.84   28.72   1
   1   8   6  286.55   27.13   1
   1   8  -6  232.22   12.59   1
  -1   8  -6  308.45   13.49   1
   1   8  -6  167.65   14.91   1
  -1   8  -6  245.02   14.72   1
   1  -9   6  106.16   15.34   1
  -1  -9   6  119.69   15.72   1
   1  -9  -6  122.66   15.60   1
   1  -9  -6  101.19   12.25   1
  -1   9   6   89.50   28.42   1
   1   9  -6  124.31   30.73   1
   1   9   6   99.03   27.34   1
  -1   9   6   45.54   12.55   1
   1  -9   6  107.67   12.07   1
   1   9  -6  104.17   22.49   1
  -1  -9   6   44.78   22.29   1
   1 -10   6   17.63   14.97   1
   1  10   6   14.37   28.74   1
  -1   0  -7    4.19    8.53   1
   1   0  -7    1.15    9.23   1
  -1   0   7    1.24    7.68   1
   1   0   7   -4.69    7.42   1
   1   0  -7   -0.96    7.02   1
   1   0  -7    1.25    5.77   1
  -1   0  -7   -1.81    5.40   1
  -1   0   7    0.03    3.31   1
  -1   0   7   -1.68    3.41   1
  -1   0  -7  -10.17    7.37   1
   1   0  -7   -5.27    7.72   1
  -1  -1   7  357.91   12.14   1
  -1   1  -7  271.07   13.18   1
   1   1  -7  341.89   13.43   1
   1  -1   7  296.82   11.80   1
   1  -1  -7  277.91   11.63   1
  -1  -1   7  319.52   11.80   1
  -1  -1  -7  296.45   13.35   1
   1  -1  -7  305.10   13.87   1
   1  -1  -7  315.25   15.46   1
  -1  -1  -7  281.27   15.31   1
  -1   1   7  369.73   15.41   1
   1   1   7  374.69   14.72   1
   1   1  -7  342.07   13.76   1
  -1   1  -7  337.48   13.34   1
  -1  -1  -7  278.79   11.40   1
   1   1   7  368.26   10.84   1
  -1   1   7  363.07   11.34   1
  -1   1   7  321.12   11.48   1
  -1   1  -7  294.02   14.12   1
   1   1  -7  290.69   13.90   1
   1  -1   7  453.75   13.01   1
  -1  -1   7  378.52   13.36   1
   1   2   7 2116.30   57.13   1
   1  -2  -7 1729.28   57.88   1
  -1  -2  -7 1883.83   57.85   1
  -1   2   7 1985.21   57.66   1
  -1   2  -7 1901.49   59.29   1
   1   2  -7 1732.36   58.70   1
   1  -2   7 2151.30   58.72   1
  -1   2   7 2035.34   60.35   1
   1   2   7 2172.44   60.25   1
  -1   2  -7 2059.72   60.60   1
  -1  -2   7 2009.72   58.99   1
   1   2  -7 1734.86   60.07   1
  -1   2  -7 2337.82   58.51   1
  -1  -2   7 2049.37   58.15   1
   1   2  -7 1881.63   58.32   1
   1  -2  -7 1747.67   60.33   1
  -1  -2  -7 1909.02   60.27   1
   1  -2   7 2477.63   58.18   1
  -1   2   7 1949.61   57.22   1
  -1  -2  -7 1913.98   57.10   1
   1  -2  -7 1894.06   57.38   1
  -1   3  -7  448.07   16.92   1
   1   3  -7  441.71   16.74   1
  -1  -3   7  474.47   16.13   1
   1  -3   7  498.34   15.73   1
   1   3   7  439.58   18.80   1
  -1   3   7  433.73   15.30   1
   1   3   7  440.99   14.88   1
  -1   3   7  404.24   14.15   1
   1   3   7  409.72   14.11   1
   1   3  -7  458.08   18.40   1
  -1   3  -7  394.71   17.45   1
  -1  -3  -7  380.86   16.59   1
   1  -3  -7  488.51   16.95   1
  -1   3  -7  435.10   15.94   1
   1  -3   7  419.84   16.53   1
  -1  -3   7  445.26   17.58   1
   1   3  -7  405.44   20.30   1
  -1   3  -7  374.28   19.48   1
   1  -3   7  485.94   14.37   1
  -1  -3  -7  362.36   21.28   1
   1  -3  -7  426.13   20.15   1
  -1   3   7  453.30   22.13   1
   1   3   7  423.60   21.57   1
   1  -3   7  426.70   16.83   1
  -1  -3   7  477.47   17.95   1
  -1  -3  -7  331.15   16.32   1
  -1  -3  -7  422.34   14.82   1
   1  -3  -7  417.24   14.87   1
   1  -4  -7 1455.48   44.66   1
  -1  -4  -7 1221.94   43.96   1
  -1  -4  -7 1141.82   48.86   1
   1   4   7 1626.01   49.60   1
  -1   4   7 1768.46   50.31   1
   1  -4  -7 1278.81   49.82   1
   1  -4   7 1377.78   46.59   1
  -1  -4   7 1454.03   49.07   1
  -1  -4   7 1723.04   43.08   1
   1  -4   7 1562.75   42.86   1
  -1   4  -7 1552.50   43.57   1
   1  -4   7 1399.59   45.31   1
  -1   4  -7 1178.21   46.18   1
   1   4   7 1376.44   43.11   1
  -1  -4  -7 1303.79   43.37   1
   1  -4  -7 1279.17   44.27   1
  -1  -4  -7 1333.70   44.64   1
  -1  -4   7 1784.04   45.32   1
   1  -4   7 1547.92   44.70   1
  -1   4  -7 1371.22   44.49   1
  -1   4   7 1478.24   44.14   1
   1   4   7 1348.20   43.61   1
   1   4  -7 1517.81   45.01   1
  -1   4  -7 1490.90   48.80   1
   1   4  -7 1479.38   48.47   1
  -1   4   7 1513.62   46.24   1
   1   4   7 1426.50   45.93   1
   1   5   7  921.04   29.49   1
  -1  -5   7  895.96   29.65   1
   1   5  -7  817.99   29.60   1
  -1  -5   7 1001.96   36.74   1
   1  -5   7  840.13   34.41   1
   1   5  -7  771.00   34.10   1
   1   5   7  903.83   31.21   1
  -1   5   7  950.50   32.63   1
   1  -5  -7  740.40   31.04   1
   1   5  -7  811.86   28.47   1
  -1   5  -7  983.88   28.42   1
  -1   5   7  791.85   35.52   1
   1  -5   7  883.37   31.68   1
   1  -5   7  945.24   28.00   1
  -1  -5   7 1009.93   27.82   1
   1  -5  -7  761.58   29.09   1
  -1   5   7  812.64   29.57   1
  -1  -5  -7  806.42   28.92   1
  -1   5  -7  732.10   34.18   1
   1  -5  -7  772.50   37.28   1
  -1  -5  -7  798.30   31.66   1
  -1  -6   7  417.50   26.91   1
   1  -6   7  455.87   27.37   1
   1   6  -7  480.51   18.29   1
  -1   6   7  492.12   18.10   1
  -1  -6   7  506.38   18.41   1
   1  -6   7  478.26   17.83   1
  -1   6   7  465.86   22.18   1
  -1   6  -7  428.22   26.69   1
   1   6  -7  363.89   25.80   1
   1  -6  -7  445.42   17.61   1
  -1   6   7  479.53   19.57   1
   1   6   7  427.52   19.25   1
   1  -6  -7  389.12   18.94   1
  -1  -6  -7  421.36   19.28   1
  -1  -6   7  439.75   23.56   1
   1   6  -7  402.75   23.10   1
   1  -6  -7  360.15   22.29   1
  -1  -7  -7  202.60   15.27   1
   1  -7  -7  240.47   14.76   1
   1  -7   7  244.74   15.31   1
  -1   7   7  155.10   14.01   1
   1   7   7   45.23   13.19   1
   1   7   7  237.29   24.91   1
   1  -7   7   83.32   22.51   1
  -1  -7   7  162.87   23.96   1
  -1   7  -7  234.30   12.07   1
   1   7  -7  232.62   13.15   1
   1   7  -7  212.64   13.98   1
  -1   7  -7  230.26   14.09   1
   1   7   7  211.53   16.97   1
  -1   7   7  234.99   18.50   1
   1   7  -7  170.67   23.78   1
  -1  -7  -7  157.24   20.75   1
  -1   7  -7  197.40   22.97   1
   1  -7  -7  159.66   22.59   1
   1  -7  -7  204.45   12.48   1
  -1  -7  -7  223.86   13.21   1
   1   7   7   50.44   10.62   1
   1  -7   7  236.97   12.35   1
  -1   7   7  176.56   12.06   1
  -1  -7   7  219.10   13.16   1
   1  -7   7   98.44   18.97   1
  -1  -7   7  156.01   19.86   1
  -1   7  -7  215.46   21.00   1
   1   7  -7  188.08   19.47   1
   1  -7  -7  195.84   19.64   1
  -1  -7  -7  200.43   20.19   1
  -1  -8  -7  398.79   19.03   1
   1   8   7    8.71   14.82   1
  -1  -8   7  342.04   18.09   1
   1  -8   7  356.75   17.65   1
   1  -8  -7  340.12   15.66   1
  -1  -8  -7  296.27   15.46   1
   1   8  -7  326.33   24.68   1
   1  -8  -7  262.80   22.71   1
  -1   8  -7  344.80   24.83   1
  -1   8  -7  270.93   30.92   1
   1  -8  -7  143.98   23.84   1
  -1  -8  -7  280.51   24.66   1
   1   8  -7  309.44   15.81   1
  -1   8   7  154.06   15.15   1
  -1  -8   7  369.00   15.32   1
   1   8   7    6.25   13.47   1
   1  -8   7   -4.43   25.04   1
  -1   8   7  376.02   30.40   1
   1   8   7  376.54   29.16   1
  -1   8  -7  387.46   17.35   1
   1   8  -7  253.25   16.30   1
  -1   8   7  355.69   21.67   1
  -1  -8   7  140.18   22.08   1
   1  -8   7   18.40   21.48   1
  -1   9  -7   20.57   10.02   1
  -1  -9  -7   11.13   17.53   1
   1  -9   7   52.07   13.83   1
  -1  -9   7   53.21   14.02   1
   1  -9   7   37.66   10.85   1
   1  -9  -7   46.43   14.37   1
   1   9  -7   53.63   30.04   1
   1   9   7   49.41   25.78   1
  -1   9   7   45.31   27.44   1
   1 -10   7   -7.31   14.63   1
   1   0   8   -3.36    7.67   1
  -1   0   8    6.22    8.10   1
   1   0  -8   -0.80    6.30   1
  -1   0  -8   -0.20    6.54   1
   1   0   8    1.27    3.11   1
  -1   0   8   -0.17    3.44   1
  -1   0   8    2.39    3.63   1
   1   0  -8    3.78    8.30   1
  -1   0  -8    5.20    8.02   1
   1   0  -8   -3.64   10.26   1
  -1   0  -8    3.89   10.28   1
  -1   1  -8  383.06   17.18   1
   1   1  -8  411.19   17.28   1
  -1   1  -8  403.96   18.20   1
   1   1  -8  494.64   18.20   1
   1  -1  -8  460.54   17.22   1
  -1  -1  -8  408.88   17.14   1
  -1  -1   8  522.78   16.64   1
   1  -1   8  398.94   16.35   1
  -1  -1   8  582.25   17.46   1
  -1   1   8  503.03   15.90   1
  -1   1   8  561.74   20.01   1
   1   1  -8  506.37   17.90   1
  -1   1  -8  479.38   17.46   1
   1   1   8  500.09   19.28   1
  -1  -1  -8  365.64   15.50   1
   1  -1  -8  425.93   15.99   1
  -1  -1   8  556.25   16.32   1
   1  -1   8  432.48   15.59   1
  -1   1   8  668.15   16.19   1
   1   1   8  477.50   14.95   1
   1  -1  -8  438.86   19.97   1
  -1  -1  -8  428.18   19.44   1
   1   2   8  714.04   22.23   1
  -1  -2  -8  590.18   22.32   1
  -1  -2  -8  554.72   21.33   1
  -1   2   8  566.00   20.08   1
  -1   2  -8  734.28   22.66   1
  -1   2  -8  468.85   22.17   1
   1  -2   8  650.54   21.28   1
  -1  -2   8  587.42   21.24   1
   1   2  -8  511.80   22.81   1
  -1  -2  -8  622.95   25.11   1
   1  -2  -8  553.03   25.23   1
  -1   2   8  621.39   24.61   1
   1   2   8  725.26   24.88   1
  -1   2  -8  521.98   24.19   1
   1   2  -8  602.86   24.18   1
  -1  -2   8  628.35   21.35   1
  -1  -2   8  691.22   21.44   1
   1   2  -8  655.01   21.82   1
   1  -2   8  773.43   21.60   1
  -1   2  -8  698.57   21.91   1
   1  -2  -8  600.71   20.89   1
   1   2   8  608.22   19.75   1
  -1   2   8  621.65   19.56   1
  -1  -2  -8  900.13   23.93   1
   1  -2   8  731.55   20.17   1
  -1   3  -8  240.76   11.78   1
   1   3  -8  227.40   13.17   1
   1  -3   8  259.02   11.34   1
  -1  -3   8  292.25   11.42   1
  -1   3   8  270.61   15.63   1
   1   3   8  256.34   15.67   1
  -1   3   8  236.44   10.14   1
   1   3   8  224.05    9.34   1
  -1   3  -8  222.23   16.44   1
   1   3  -8  215.26   16.60   1
   1   3  -8  193.82   13.92   1
  -1   3  -8  235.67   14.20   1
  -1  -3  -8  210.12   12.14   1
   1  -3  -8  243.48   11.99   1
  -1   3  -8  241.08   11.79   1
  -1   3   8  241.70    9.47   1
   1   3   8  247.46    8.69   1
   1  -3   8  248.83   11.17   1
  -1  -3   8  241.45   12.08   1
   1  -3  -8  216.36   17.84   1
  -1  -3  -8  234.58   16.22   1
   1   3   8  248.86   18.55   1
  -1   3   8  225.09   19.40   1
  -1  -3  -8  192.83   11.81   1
  -1  -3   8  262.15   13.08   1
   1  -3   8  228.48   11.43   1
  -1  -3  -8  230.17    9.87   1
   1  -3  -8  236.91   10.02   1
   1  -3   8  250.16    9.53   1
  -1  -3   8  211.83    9.83   1
   1   4  -8  967.98   29.00   1
  -1   4  -8  943.97   28.40   1
   1  -4   8  829.23   27.87   1
  -1  -4   8  900.19   27.88   1
  -1   4   8  964.33   31.71   1
   1   4   8  744.64   30.01   1
  -1   4   8  841.51   27.58   1
   1   4   8  839.13   27.07   1
  -1   4  -8  726.71   29.97   1
  -1  -4  -8  624.02   33.60   1
   1  -4  -8  839.69   34.23   1
  -1  -4  -8  749.67   28.00   1
   1  -4  -8  866.75   28.61   1
   1   4  -8  885.85   28.11   1
  -1   4  -8  955.21   27.34   1
   1  -4   8  805.67   28.58   1
   1   4   8  884.92   33.79   1
  -1   4   8  967.60   34.61   1
   1  -4  -8  814.16   28.10   1
  -1  -4  -8  693.52   27.48   1
  -1  -4   8  950.95   26.25   1
   1  -4   8  794.04   25.76   1
   1   4   8  820.06   25.93   1
  -1  -4   8  869.33   31.23   1
   1  -4   8  824.62   29.36   1
  -1   4  -8  701.87   31.55   1
   1   4  -8  781.40   31.78   1
  -1  -4  -8  723.74   26.09   1
   1   5   8  305.29   14.46   1
  -1   5   8  269.07   14.81   1
  -1   5  -8  344.80   13.72   1
  -1  -5   8  286.70   12.25   1
  -1  -5  -8  257.72   15.06   1
   1  -5  -8  282.07   15.43   1
   1  -5   8  289.40   17.16   1
   1   5   8  229.60   11.76   1
   1   5  -8  327.61   13.83   1
  -1  -5  -8  349.30   18.32   1
   1  -5  -8  237.35   16.59   1
  -1   5   8  339.27   23.64   1
   1  -5   8  310.82   12.07   1
  -1  -5   8  305.91   15.57   1
  -1   5  -8  243.32   20.79   1
   1   5  -8  250.51   20.87   1
  -1   5   8  297.59   18.15   1
   1   5   8  311.93   18.16   1
  -1  -5   8  305.96   22.58   1
   1  -5   8  293.62   20.90   1
   1  -6   8  282.27   15.18   1
  -1   6   8  223.57   15.27   1
   1   6   8  227.19   14.63   1
  -1  -6  -8  250.73   14.88   1
  -1  -6   8  245.91   12.79   1
  -1   6   8  234.65   12.94   1
   1  -6  -8  218.18   15.32   1
   1  -6   8  273.23   24.52   1
  -1  -6   8  276.48   23.51   1
   1   6  -8  210.76   18.78   1
   1  -6  -8  235.58   18.41   1
  -1  -6  -8  214.82   17.88   1
   1  -6  -8  254.28   13.90   1
  -1   6  -8  273.30   13.58   1
  -1   6  -8  270.81   14.99   1
   1   6  -8  217.58   23.33   1
  -1   6  -8  209.20   22.42   1
  -1   6   8  238.62   18.91   1
  -1  -6   8  233.15   19.54   1
   1   6   8  212.36   23.15   1
   1   6   8  312.35   18.69   1
  -1  -7  -8   87.98   12.67   1
   1   7   8  108.32   16.11   1
  -1   7   8  117.26   17.34   1
   1  -7  -8  112.85   13.27   1
  -1   7   8   74.68   23.01   1
   1   7   8  104.68   22.90   1
  -1  -7  -8  107.91   10.87   1
   1  -7  -8  107.81   11.69   1
   1   7   8    3.55    8.87   1
  -1  -7   8  114.29   11.30   1
   1  -7   8  100.22   10.38   1
  -1  -7   8   93.87   20.18   1
   1  -7   8   -8.54   18.87   1
   1   7   8    5.24   11.48   1
  -1  -7   8  112.79   13.36   1
   1  -7   8  103.58   13.09   1
  -1   7   8   79.65   12.74   1
  -1   7  -8   75.21   22.76   1
   1  -7  -8   78.00   21.94   1
  -1  -7  -8   67.16   20.01   1
   1   7  -8   82.28   21.71   1
   1  -7  -8   95.18   17.36   1
   1   7  -8   96.19   18.01   1
  -1  -7  -8   88.82   17.31   1
  -1   7  -8   99.72   18.35   1
   1   7  -8  106.20   13.05   1
  -1   7  -8   97.02   11.80   1
   1   7  -8  123.52   11.85   1
  -1   7  -8  101.87   11.10   1
   1  -7   8   -7.29   22.73   1
  -1  -7   8   86.24   23.75   1
  -1  -8  -8  238.52   16.75   1
   1   8  -8  165.22   15.68   1
  -1   8  -8  228.05   14.08   1
  -1  -8   8  227.73   12.75   1
   1   8   8   44.34   12.45   1
  -1   8   8   87.35   12.29   1
  -1   8   8  230.65   21.32   1
  -1   8   8  215.76   28.48   1
   1   8   8  227.86   26.44   1
  -1  -8   8   94.33   23.61   1
   1  -8   8   46.28   21.36   1
  -1  -8  -8  149.85   21.88   1
   1  -8  -8  133.92   21.75   1
  -1   8  -8  197.33   27.29   1
  -1   8  -8  198.78   23.78   1
   1   8  -8  163.68   22.69   1
   1  -8  -8  144.64   20.66   1
   1  -8  -8  210.10   14.73   1
  -1  -8  -8  208.55   13.96   1
   1   8  -8  172.14   14.29   1
   1  -8   8   26.36   25.92   1
   1   8   8   44.23   14.57   1
   1  -8   8  241.22   15.53   1
  -1  -8   8  249.41   16.12   1
   1  -9  -8   32.53   15.36   1
   1   9   8   23.75   18.16   1
  -1  -9  -8    5.92   18.03   1
   1  -9   8   33.85   10.35   1
  -1  -9   8   22.48   13.58   1
   1  -9   8   25.99   13.09   1
   1   9  -8   45.53   29.40   1
  -1   9  -8   13.02   11.26   1
  -1   9   8   36.29   27.00   1
   1   9   8   17.78   25.91   1
   1   0   9   -2.28    7.86   1
  -1   0   9   -1.14    8.47   1
   1   0  -9   -9.80   11.67   1
  -1   0  -9   -3.86   10.46   1
  -1   0   9   -0.42    3.93   1
  -1   0  -9    4.36    8.78   1
   1   0  -9    0.45    7.02   1
   1   0   9   -0.17    3.11   1
  -1   0  -9   -2.41    7.05   1
  -1   0   9    1.51    3.33   1
   1   0   9    1.63    8.99   1
   1   0  -9    3.24    8.58   1
  -1   0  -9    1.64    8.40   1
  -1  -1  -9   68.17   10.08   1
  -1  -1  -9   64.17    7.64   1
  -1  -1   9   83.17    6.80   1
   1  -1  -9   77.75    8.47   1
   1   1  -9   79.96    9.26   1
  -1   1  -9   87.63    8.78   1
   1  -1   9   83.07    5.44   1
   1  -1  -9   75.04    7.68   1
  -1  -1  -9   79.44    7.57   1
  -1  -1   9   96.31    5.69   1
  -1  -1  -9   77.30   11.99   1
   1  -1  -9   83.15   13.32   1
   1   1   9   82.14    5.03   1
  -1   1   9  142.37    7.85   1
  -1   1   9   92.76   12.13   1
   1   1   9   94.82   11.59   1
   1   1  -9   88.83   11.13   1
  -1   1  -9   83.97   10.36   1
  -1   1   9   81.02    5.82   1
   1  -1   9   99.83    8.29   1
   1   1  -9   91.60   10.19   1
  -1   1  -9   68.67    9.73   1
   1   1   9   95.55    9.81   1
  -1   1  -9  100.26   10.90   1
  -1  -1   9  111.03    8.97   1
   1  -1   9  103.07    8.57   1
   1  -2   9  105.16    6.94   1
  -1   2  -9  107.81   11.72   1
  -1  -2   9  107.12    8.01   1
   1   2  -9   79.48   11.47   1
  -1   2  -9   83.59   10.77   1
   1  -2   9  116.71    7.06   1
  -1  -2   9   98.55    7.14   1
   1   2   9  101.85   12.95   1
  -1  -2  -9   68.26   14.06   1
  -1   2   9  113.27   13.82   1
   1  -2  -9  107.28   15.52   1
   1   2  -9   88.86   12.46   1
  -1  -2   9   94.88    7.56   1
  -1   2  -9  102.21   13.16   1
  -1   2   9  101.23    4.99   1
   1  -2  -9   93.92    7.66   1
  -1  -2  -9   78.05    7.73   1
   1   2   9   95.02    4.93   1
  -1  -2   9  121.39    9.18   1
   1  -2   9  106.19    8.59   1
   1   2  -9  119.59    9.75   1
  -1   2  -9  112.40    9.39   1
  -1   2   9   89.33   10.44   1
   1   2   9  106.95    9.87   1
  -1  -2  -9   78.76   10.72   1
   1  -2  -9   99.23    9.73   1
  -1  -2  -9   93.02    9.31   1
  -1   2   9   99.44    6.11   1
  -1   3  -9  217.05   13.10   1
   1   3  -9  297.77   14.19   1
   1  -3   9  290.67   11.77   1
  -1  -3   9  340.73   12.42   1
  -1   3   9  322.09   16.03   1
   1   3   9  238.45   15.84   1
  -1   3   9  264.76   11.29   1
   1   3   9  252.78   10.29   1
   1   3  -9  244.17   18.07   1
  -1   3  -9  219.47   17.84   1
  -1   3  -9  217.77   15.21   1
   1   3  -9  235.04   16.33   1
   1  -3  -9  258.30   13.24   1
  -1  -3  -9  238.05   13.18   1
   1   3  -9  275.43   14.60   1
  -1   3  -9  284.43   13.61   1
  -1   3   9  285.09   10.63   1
   1   3   9  247.60    9.75   1
  -1  -3   9  254.73   13.55   1
   1  -3   9  284.25   12.10   1
  -1   3   9  265.90   17.72   1
   1   3   9  314.23   19.27   1
   1  -3  -9  306.78   13.88   1
  -1  -3  -9  232.33   13.03   1
   1  -3  -9  235.96   11.35   1
  -1  -3  -9  215.33   11.15   1
   1  -3  -9  241.54   18.78   1
  -1  -3  -9  229.18   17.41   1
  -1  -3   9  317.93   15.19   1
   1  -3   9  277.39   12.73   1
   1  -3   9  285.92   10.63   1
  -1  -3   9  328.61   10.89   1
   1   4  -9  157.92   11.55   1
  -1  -4   9  168.39   10.64   1
  -1  -4  -9  125.42    8.61   1
   1   4   9  149.18    8.12   1
   1   4  -9  137.58   16.24   1
  -1   4  -9  107.57   16.41   1
   1  -4  -9  132.47   12.06   1
  -1  -4  -9  120.13   11.21   1
  -1   4  -9  161.22   11.77   1
   1   4  -9  178.17   11.90   1
  -1   4  -9  111.80   13.17   1
   1  -4   9  138.72   10.12   1
   1  -4  -9  135.05   19.22   1
   1  -4  -9  131.24   11.64   1
  -1  -4  -9  128.87   11.53   1
  -1   4   9  130.99   15.65   1
   1   4   9  136.32   14.23   1
  -1  -4   9  172.38    8.72   1
   1  -4   9  158.22    8.20   1
  -1   4   9  131.09   18.12   1
   1  -5   9  142.09   14.44   1
   1   5   9  140.59    9.19   1
   1  -5   9  144.06   16.00   1
  -1  -5   9  178.24   17.69   1
   1  -5  -9  137.26   13.31   1
  -1   5  -9  129.89   18.83   1
   1   5  -9  144.79   19.63   1
  -1  -5   9  171.54    9.09   1
   1  -5   9  148.69    9.07   1
   1  -5  -9  149.96   13.96   1
  -1  -5  -9  112.49   14.24   1
   1   5   9  142.68   11.81   1
   1   5   9  144.56   15.75   1
  -1   5   9  165.11   17.16   1
   1   5  -9  169.26   11.89   1
  -1   5  -9  189.41   11.15   1
  -1   6  -9  198.66   14.37   1
   1   6   9  173.83   16.81   1
  -1   6   9  209.10   18.60   1
  -1   6   9  211.37   14.33   1
   1   6   9  126.14   13.70   1
   1  -6   9  216.47   14.26   1
  -1   6  -9  134.49   22.19   1
  -1  -6  -9  135.26   23.14   1
  -1  -6  -9  190.96   15.45   1
   1  -6  -9  211.74   15.22   1
   1   6  -9  237.83   12.91   1
  -1  -6   9  213.82   19.72   1
   1   6  -9  176.18   22.15   1
   1  -6   9  230.38   11.55   1
  -1  -6   9  203.97   11.57   1
  -1   6   9  229.76   13.10   1
  -1   6  -9  188.93   12.14   1
  -1  -6   9  190.34   22.01   1
   1  -6   9  167.80   23.49   1
   1  -6  -9  202.91   12.08   1
   1   6   9  218.11   23.19   1
   1   6  -9  196.51   18.51   1
  -1  -6  -9  164.72   17.39   1
   1  -6  -9  182.29   17.72   1
  -1   7  -9  196.87   15.12   1
   1  -7   9  206.74   14.50   1
   1   7   9   89.34   13.52   1
  -1  -7   9  203.65   15.10   1
  -1   7   9   16.34   12.59   1
  -1  -7  -9  181.16   15.87   1
   1  -7  -9  211.19   16.41   1
   1   7  -9  206.76   15.84   1
   1   7  -9  208.69   19.78   1
   1  -7  -9  174.22   19.10   1
  -1  -7  -9  183.24   17.60   1
  -1   7  -9  167.48   19.45   1
  -1   7   9   21.56   10.75   1
   1  -7  -9  205.89   13.73   1
  -1  -7  -9  186.05   13.85   1
  -1  -7   9   44.15   18.72   1
   1  -7   9   66.10   19.43   1
  -1   7  -9  207.38   12.57   1
   1   7  -9  205.78   13.10   1
  -1   7   9  214.05   19.28   1
   1   7   9  199.00   18.51   1
  -1   7   9  241.49   26.22   1
   1   7   9  217.37   24.56   1
  -1  -7  -9  134.11   22.74   1
  -1   7  -9  149.35   24.32   1
   1  -7  -9  155.85   24.05   1
   1   7  -9  185.95   24.17   1
   1  -7   9  207.10   12.66   1
  -1  -7   9  222.75   12.64   1
   1   7   9   79.98   11.05   1
  -1  -7   9   58.24   24.03   1
   1  -7   9   54.22   22.60   1
  -1  -8  -9   48.01   14.93   1
   1  -8   9   68.33   12.79   1
  -1  -8   9   62.13   13.83   1
  -1   8   9    2.15    9.97   1
   1   8   9   29.14   10.91   1
  -1  -8  -9   48.69   19.38   1
   1  -8  -9   24.25   20.28   1
  -1   8  -9   51.38   23.91   1
  -1  -8  -9   70.51   13.08   1
   1  -8  -9   65.45   12.69   1
  -1  -8   9    3.05   19.20   1
   1  -8   9   26.64   21.12   1
  -1   8   9   58.16   25.77   1
   1   8   9   50.41   24.38   1
   1  -8  -9   52.57   20.09   1
  -1   8  -9   47.62   21.26   1
   1   8  -9   52.06   20.68   1
   1   8  -9   58.06   11.21   1
  -1   8  -9   58.89   13.44   1
   1   8  -9   55.36   14.27   1
   1  -9  -9   29.94   16.56   1
  -1  -9   9   34.31   14.19   1
  -1  -9  -9    8.78   17.74   1
  -1  -9   9   20.58   10.10   1
   1  -9   9   32.21   13.11   1
   1   9  -9   14.97   11.39   1
  -1   9  -9    7.60   10.89   1
   1   9   9   15.64   18.94   1
  -1   9   9   21.28   19.74   1
   1   9   9   46.90   26.42   1
  -1   9   9   36.20   28.35   1
   1   0  10   -8.24    8.21   1
  -1   0  10   -2.79    8.55   1
  -1   0 -10    2.70   10.96   1
   1   0 -10   -0.42   11.89   1
  -1   0  10    2.20    4.52   1
  -1   0 -10    0.96    8.97   1
   1   0  10   -0.64    3.07   1
  -1   0 -10   -2.52    7.70   1
  -1   0  10    1.11    3.32   1
   1   0 -10   -0.14    7.43   1
   1   0  10    4.15    9.58   1
  -1   0  10    6.82   10.27   1
   1   0 -10    1.14    8.82   1
  -1   0 -10    4.29    8.70   1
  -1  -1 -10   92.09   10.44   1
   1  -1 -10   86.39    8.82   1
  -1  -1 -10   82.45    8.72   1
  -1  -1  10   93.53    6.79   1
  -1  -1  10  105.11   10.06   1
   1  -1  10   89.97    8.81   1
  -1   1  10  100.45    6.49   1
  -1   1 -10  100.71   12.39   1
  -1   1  10  109.21   10.73   1
   1   1  10   91.63   10.13   1
   1   1 -10   81.08   10.74   1
  -1   1 -10   91.76   10.00   1
  -1   1  10  133.20    6.59   1
   1   1  10  115.54    6.09   1
   1  -1  10  111.77    8.78   1
  -1  -1  10  106.62    8.95   1
   1   1 -10  110.55   11.65   1
   1   1  10  110.07   11.44   1
  -1   1  10  110.72   11.61   1
  -1   1 -10  127.26   11.28   1
   1  -1 -10   94.99   13.74   1
  -1  -1 -10   94.58   13.74   1
   1  -1  10  115.76    6.35   1
  -1  -1  10   99.25    6.22   1
   1  -1 -10   81.14    8.79   1
  -1  -1 -10   91.75    8.69   1
  -1   1 -10   94.15   10.70   1
   1   1 -10   77.49   10.78   1
   1  -2 -10  947.47   33.80   1
   1  -2  10 1150.25   32.11   1
   1   2 -10 1102.79   35.08   1
  -1   2 -10 1162.08   34.90   1
  -1  -2  10 1246.01   32.74   1
  -1  -2  10  955.07   33.04   1
   1   2 -10  928.22   34.52   1
   1  -2  10  985.07   32.78   1
  -1   2 -10  846.95   33.50   1
   1   2  10 1051.92   35.86   1
  -1   2  10 1071.73   35.95   1
  -1  -2 -10  892.98   35.75   1
   1  -2 -10  916.52   36.30   1
  -1  -2  10 1077.92   33.28   1
  -1   2 -10  882.29   34.23   1
   1   2 -10  877.13   34.52   1
   1   2  10 1111.45   31.11   1
  -1  -2 -10  909.83   31.50   1
  -1   2  10 1021.71   30.92   1
   1  -2 -10  912.29   31.51   1
  -1   2 -10 1018.15   32.98   1
  -1  -2  10 1209.52   32.98   1
   1  -2  10 1333.11   33.17   1
   1   2 -10 1186.25   33.96   1
  -1  -2 -10  945.00   33.90   1
  -1   2  10  984.92   33.91   1
   1  -2 -10 1001.94   34.32   1
   1   2  10 1100.75   33.82   1
  -1  -2 -10  994.99   33.33   1
  -1   2  10 1095.27   32.14   1
  -1   3 -10  536.74   20.42   1
   1   3 -10  558.85   20.85   1
  -1  -3  10  521.29   18.90   1
  -1   3  10  598.30   22.02   1
   1   3  10  479.45   21.27   1
   1   3  10  467.63   17.49   1
  -1   3  10  561.53   18.57   1
  -1   3 -10  427.84   23.77   1
   1   3 -10  449.06   24.38   1
  -1   3 -10  430.84   22.04   1
   1   3 -10  466.24   21.76   1
   1  -3 -10  492.32   20.68   1
  -1  -3 -10  498.90   19.93   1
  -1   3 -10  573.16   20.59   1
   1   3 -10  600.58   21.58   1
  -1   3  10  563.77   17.68   1
   1   3  10  493.95   17.10   1
  -1  -3  10  533.00   20.57   1
   1  -3  10  537.92   19.34   1
  -1   3  10  627.81   25.02   1
   1  -3 -10  546.35   20.77   1
  -1  -3 -10  497.48   19.64   1
  -1  -3 -10  438.69   24.13   1
   1  -3 -10  466.97   24.85   1
  -1  -3  10  614.77   21.49   1
   1  -3  10  518.06   19.75   1
  -1  -3 -10  478.58   18.65   1
   1  -3 -10  850.68   23.96   1
  -1  -3  10  536.15   17.84   1
   1  -3  10  561.30   17.48   1
   1   4 -10   44.69   10.62   1
  -1  -4  10   57.68    8.17   1
  -1   4  10   38.84   13.50   1
   1   4  10   62.23   13.69   1
  -1   4  10   33.66    8.14   1
   1   4  10   49.51    5.40   1
  -1   4 -10   40.58   14.37   1
  -1   4 -10   34.32   11.50   1
   1  -4 -10   37.60   10.02   1
  -1  -4 -10   38.56    9.61   1
  -1   4 -10   47.90   10.31   1
   1   4 -10   47.06   11.21   1
   1  -4  10   44.49    6.59   1
   1   4  10   44.78    4.41   1
  -1   4  10   40.43   18.06   1
  -1  -4  10   46.35    6.44   1
   1  -4  10   47.35    6.40   1
  -1  -4 -10   45.90    6.73   1
   1  -4  10   42.22    7.52   1
  -1  -4  10   51.51   13.24   1
   1  -4 -10   25.13   16.80   1
   1  -4 -10   30.85   10.13   1
  -1  -4 -10   45.53   10.17   1
   1   5  10 1319.57   41.56   1
  -1   5  10 1174.37   41.66   1
  -1   5  10 1158.72   38.08   1
   1   5  10 1036.19   37.83   1
   1   5 -10  946.83   42.48   1
  -1   5 -10  991.12   43.11   1
   1  -5 -10 1162.33   39.17   1
  -1  -5 -10 1123.92   38.61   1
  -1   5 -10 1238.88   38.51   1
   1   5 -10 1247.98   39.00   1
   1  -5  10 1268.35   41.77   1
   1  -5  10 1220.59   35.83   1
  -1  -5  10 1210.40   35.85   1
   1  -5  10 1385.29   42.83   1
  -1  -5  10 1362.57   42.99   1
  -1   5 -10 1225.05   38.36   1
   1  -5  10 1137.30   38.25   1
  -1  -5 -10 1101.13   38.67   1
  -1  -5 -10  844.72   43.66   1
  -1  -6 -10    7.70   14.05   1
   1  -6 -10   10.87   14.89   1
   1  -6  10    9.15    7.57   1
  -1  -6  10    2.77    6.89   1
   1   6 -10   10.87   11.99   1
  -1   6 -10   14.52   11.59   1
  -1  -6  10    1.11   11.16   1
  -1  -6  10   -0.61   17.89   1
   1  -6  10   15.87   16.92   1
   1   6  10    9.24   10.79   1
  -1   6  10    2.21   10.80   1
  -1   6  10    4.75   21.14   1
  -1  -6 -10    5.38   12.19   1
   1  -6 -10    9.47   12.57   1
  -1   6  10   -2.14    9.15   1
   1  -6 -10   -4.34   22.61   1
  -1  -6 -10   -3.17   20.66   1
   1   6 -10   -4.41   16.16   1
  -1  -6  10   13.59   17.44   1
  -1   6  10   10.28   15.65   1
   1   6  10   19.11   14.76   1
   1  -6 -10    8.52    8.60   1
  -1   6 -10   10.37   19.69   1
   1   6 -10    6.35   19.15   1
   1   6 -10   19.01   11.07   1
  -1   6 -10    6.10    9.66   1
   1   7 -10  100.42   14.19   1
  -1   7 -10  120.45   13.98   1
  -1   7  10  106.99   18.33   1
   1  -7  10  103.50   12.56   1
  -1  -7  10  106.79   13.47   1
   1   7  10   45.95   12.79   1
  -1   7  10   11.15   12.14   1
  -1  -7 -10   88.57   14.83   1
   1  -7 -10   93.01   14.77   1
   1  -7 -10   86.97   17.77   1
   1   7 -10   84.74   22.70   1
  -1   7 -10   80.56   23.53   1
   1  -7  10   57.25   22.06   1
  -1  -7  10    7.73   20.08   1
   1  -7 -10   94.66   10.79   1
  -1  -7 -10  101.60   11.32   1
  -1  -7 -10   85.97   17.74   1
  -1   7 -10  116.74   18.75   1
   1   7 -10   91.03   17.81   1
  -1   7  10  104.41   25.95   1
   1   7  10   93.48   23.90   1
  -1  -7  10   89.32   10.82   1
   1   7  10   48.56   10.25   1
  -1   7  10    9.08   10.05   1
   1   7 -10  110.94   12.30   1
   1  -7 -10   68.56   22.95   1
  -1  -7 -10   72.12   22.55   1
   1  -7  10   42.77   19.70   1
  -1  -7  10   15.37   19.26   1
  -1  -8 -10  172.55   18.21   1
   1  -8 -10  194.95   13.67   1
  -1  -8 -10  163.85   14.29   1
   1   8  10  174.03   26.72   1
  -1   8 -10  195.54   13.29   1
   1   8 -10  141.73   15.83   1
  -1   8 -10  199.31   15.84   1
  -1  -8  10  209.02   15.83   1
   1  -8  10  206.31   15.10   1
   1  -8 -10  116.12   24.06   1
  -1  -8 -10  122.24   22.23   1
  -1   8 -10  161.59   27.68   1
  -1  -8  10   60.90   22.52   1
   1  -8  10   33.88   22.62   1
  -1   8 -10  123.21   22.58   1
   1   8 -10  167.13   21.34   1
  -1   8  10  239.57   29.78   1
   1  -8  10  173.23   12.36   1
   1   8  10   23.68   11.60   1
  -1   8  10   53.77   11.61   1
   1   8  10  154.65   19.76   1
   1   9 -10   10.43   11.96   1
  -1   9 -10    7.06   10.71   1
   1   9  10    3.23   25.91   1
  -1   9  10   29.32   28.38   1
  -1   9  10   18.53   19.89   1
  -1  -9  10   23.39   10.34   1
   1  -9  10   22.54    9.55   1
   1  -9  10   32.26   12.99   1
  -1  -9  10   26.91   13.57   1
  -1  -9 -10    9.86   17.79   1
   1  -9 -10   16.72   18.82   1
  -1   0  11   -2.16    8.96   1
   1   0  11   -4.40    8.49   1
  -1   0 -11    3.28   11.36   1
   1   0 -11   -3.23   12.37   1
  -1   0  11    0.57    4.72   1
   1   0 -11   -3.46    9.26   1
  -1   0 -11    1.25    9.63   1
   1   0  11   -0.56    2.99   1
  -1   0  11   -0.09    3.43   1
  -1   0 -11   -5.09    8.40   1
   1   0 -11   -4.02    8.22   1
   1   0  11    0.56   10.27   1
  -1   0  11    6.52   11.00   1
  -1   0 -11   -3.89    9.10   1
   1   0 -11   -0.06    9.06   1
  -1  -1 -11  246.70   13.98   1
   1  -1 -11  265.64   14.14   1
  -1  -1 -11  271.89   13.10   1
   1  -1 -11  261.69   13.10   1
  -1  -1  11  303.61   12.15   1
   1  -1  11  345.66   13.86   1
  -1  -1  11  254.28   14.26   1
  -1   1  11  247.12   11.30   1
   1   1 -11  281.76   17.18   1
  -1   1 -11  330.44   17.53   1
  -1   1  11  325.92   15.76   1
   1   1  11  402.97   15.75   1
  -1   1 -11  224.46   13.99   1
   1   1 -11  223.65   14.47   1
   1  -1  11  344.48   13.34   1
  -1  -1  11  283.44   13.65   1
  -1   1 -11  299.72   15.48   1
  -1   1  11  311.68   15.56   1
   1   1  11  335.40   15.17   1
   1   1 -11  252.98   16.21   1
  -1  -1 -11  220.04   12.77   1
   1  -1 -11  220.77   13.06   1
   1  -1  11  291.81   11.47   1
  -1  -1  11  287.00   11.48   1
   1  -1 -11  277.76   18.16   1
  -1  -1 -11  302.75   17.78   1
   1   1 -11  243.95   14.81   1
  -1   1 -11  245.20   14.73   1
  -1   1  11  359.83   11.88   1
   1   1  11  342.35   11.47   1
  -1  -2 -11 1667.65   54.06   1
   1  -2 -11 1539.14   53.96   1
   1   2 -11 1814.74   54.76   1
  -1   2  11 1956.25   54.53   1
   1   2  11 1643.68   53.43   1
  -1   2 -11 1811.41   54.57   1
  -1   2  11 1761.30   52.41   1
   1  -2 -11 1658.48   53.92   1
  -1  -2 -11 1697.54   53.47   1
   1  -2  11 1871.97   53.59   1
   1   2 -11 1594.23   54.32   1
  -1   2 -11 1802.58   54.58   1
  -1   2 -11 1558.13   54.36   1
   1   2 -11 1651.38   54.36   1
   1  -2 -11 1678.84   51.72   1
   1   2  11 1589.99   54.41   1
  -1  -2 -11 1610.31   55.36   1
   1  -2 -11 1592.68   55.81   1
  -1   2  11 2029.30   55.88   1
  -1   2 -11 1830.00   53.33   1
   1   2 -11 1924.84   53.63   1
  -1  -2  11 1897.82   52.80   1
  -1   2  11 1773.12   51.12   1
  -1  -2 -11 1686.34   51.75   1
   1   2  11 1726.24   51.03   1
   1  -2  11 1976.52   52.25   1
  -1  -2  11 1865.24   52.44   1
   1   3 -11  629.33   22.50   1
  -1  -3  11  749.12   21.07   1
  -1   3  11  683.15   22.89   1
   1   3  11  611.04   21.94   1
   1   3  11  540.69   19.40   1
   1   3 -11  503.94   26.16   1
  -1   3 -11  513.11   25.97   1
  -1   3 -11  416.93   22.77   1
  -1  -3 -11  523.98   21.57   1
   1  -3 -11  561.84   22.23   1
   1   3 -11  614.08   24.36   1
  -1   3 -11  636.60   23.61   1
   1   3  11  577.57   18.88   1
  -1   3  11  597.83   19.74   1
  -1  -3  11  603.15   22.44   1
   1  -3  11  580.93   21.29   1
  -1   3  11  639.12   26.61   1
  -1  -3 -11  493.63   22.15   1
   1  -3 -11  551.50   22.87   1
   1  -3  11  605.08   21.59   1
  -1  -3 -11  615.95   21.34   1
   1  -3  11  574.23   19.15   1
  -1  -3  11  630.18   19.96   1
   1  -3 -11  540.57   26.04   1
   1  -4 -11  274.41   14.51   1
  -1  -4 -11  241.00   14.43   1
  -1   4 -11  207.07   18.56   1
   1   4 -11  196.97   19.32   1
  -1   4 -11  234.94   16.26   1
  -1   4 -11  308.41   15.38   1
   1   4 -11  283.27   15.74   1
   1  -4  11  279.30   13.71   1
   1   4  11  255.24   10.79   1
  -1  -4  11  261.00   11.20   1
   1  -4  11  288.67   10.94   1
   1  -4 -11  233.56   14.33   1
  -1  -4 -11  226.48   14.55   1
  -1   4  11  221.38   12.98   1
   1   4  11  270.26   12.10   1
   1  -4  11  305.48   15.28   1
  -1  -4  11  314.42   19.02   1
  -1   4  11  256.50   17.24   1
   1   4  11  289.29   17.47   1
  -1  -4 -11  263.33   12.36   1
   1  -5  11 1125.01   36.58   1
  -1   5  11 1409.31   41.04   1
   1   5  11 1035.33   39.32   1
  -1   5  11 1130.52   37.68   1
   1   5  11 1144.60   36.73   1
   1   5 -11  934.59   41.43   1
  -1   5 -11  925.42   41.21   1
  -1   5 -11 1126.48   37.21   1
   1   5 -11 1121.00   37.82   1
   1  -5  11 1119.27   33.89   1
  -1  -5  11 1139.75   34.19   1
   1  -5  11 1219.91   39.21   1
  -1  -5 -11 1028.21   36.59   1
   1  -5 -11 1092.05   37.08   1
   1  -5  11 1229.19   40.86   1
  -1  -5  11 1195.82   40.99   1
  -1  -5 -11 1011.96   36.34   1
   1  -5 -11  966.87   36.43   1
  -1   5 -11 1258.46   37.04   1
   1   5  11 1144.34   44.43   1
  -1  -5 -11  947.94   43.81   1
   1   6  11   95.61   21.73   1
  -1   6  11   95.51   21.95   1
  -1  -6 -11   99.53   15.78   1
   1  -6 -11   82.05   15.60   1
   1   6 -11   77.28   12.53   1
  -1   6 -11   80.67   12.34   1
  -1  -6  11   99.34   12.98   1
   1  -6  11   79.24   11.62   1
   1   6  11    7.62   11.22   1
  -1   6  11   58.63   12.73   1
   1   6 -11   78.83   20.61   1
  -1   6 -11   89.06   20.79   1
  -1  -6  11   73.19   18.14   1
  -1  -6 -11   83.32   13.78   1
   1  -6 -11   81.79   14.10   1
  -1   6  11   71.42   10.92   1
  -1  -6 -11   57.26   22.50   1
   1  -6 -11   77.58   24.31   1
  -1   6 -11   90.20   12.36   1
   1   6 -11   92.94   13.34   1
   1  -6 -11   88.90    9.79   1
   1   6  11   77.92   16.23   1
  -1   6  11   89.28   18.45   1
   1   6 -11   66.87   17.44   1
   1  -6  11   96.89    7.94   1
  -1  -6  11   89.38    8.31   1
   1  -6  11   -0.15   17.20   1
  -1  -6  11   62.04   17.87   1
   1  -7 -11   -1.67   16.20   1
   1  -7 -11   13.02    9.27   1
  -1  -7 -11   14.93    9.73   1
  -1   7 -11   20.17   12.62   1
   1   7 -11   13.97   12.94   1
  -1  -7  11    5.23   12.00   1
   1  -7  11   12.40   11.96   1
   1   7  11    4.43   12.12   1
  -1   7  11    7.66   12.83   1
  -1  -7 -11    7.18   14.07   1
   1  -7 -11   42.20   13.52   1
  -1   7  11    4.86    9.93   1
   1   7  11   -6.01    9.76   1
  -1   7 -11    3.14   21.65   1
   1   7 -11    7.19   22.21   1
   1  -7  11    6.78   21.25   1
  -1  -7  11   15.36   20.03   1
   1   7 -11    1.22   16.37   1
  -1   7 -11   13.71   17.53   1
  -1  -7  11    6.37    9.25   1
   1   7  11    6.15   21.91   1
  -1   7  11    6.01   23.32   1
  -1   7  11   11.15   17.34   1
   1  -7  11    6.27   19.98   1
  -1  -7  11    0.92   19.66   1
  -1  -7 -11   13.99   21.34   1
   1  -7 -11   12.85   23.82   1
   1   7 -11   11.44   12.62   1
   1   8  11   98.49   20.24   1
   1   8  11  148.49   26.69   1
  -1   8  11  152.26   28.59   1
  -1  -8  11   59.74   23.67   1
  -1  -8 -11  108.50   19.48   1
   1   8 -11  113.31   20.77   1
  -1   8 -11  135.80   14.19   1
  -1   8  11   51.45   11.56   1
   1  -8  11  119.73   12.30   1
   1   8 -11   85.20   15.25   1
   1  -8 -11  129.51   12.52   1
  -1  -8 -11  114.84   17.81   1
   1  -8 -11   75.20   23.77   1
  -1   8 -11   90.29   26.85   1
   1  -8  11  130.78   14.44   1
  -1  -8  11  133.99   14.89   1
   1   9  11    6.27   19.34   1
  -1  -9 -11   11.73   19.05   1
  -1   9  11    2.51   28.65   1
   1   9  11   25.74   25.99   1
   1  -9  11   14.32    9.39   1
  -1  -9  11    5.97   13.54   1
   1  -9  11   14.45   13.01   1
   1 -10  11    2.44   13.11   1
  -1   0  12   -5.79    9.55   1
   1   0 -12    4.71   13.07   1
  -1   0 -12    1.54   11.56   1
  -1   0  12   -0.78    4.98   1
   1   0 -12   -2.03   10.58   1
  -1   0 -12   -0.32   10.33   1
  -1   0  12   -1.21    3.49   1
  -1   0 -12    1.71    7.98   1
   1   0 -12    0.95    8.50   1
   1   0  12    1.03    3.05   1
   1   0  12    0.07   10.43   1
  -1   0  12    3.19   11.38   1
  -1   0 -12    1.28    9.11   1
   1   0 -12    3.23    9.37   1
   1  -1 -12  116.48   11.35   1
  -1  -1 -12   96.71   11.28   1
  -1  -1 -12  101.86   10.46   1
  -1  -1  12  104.53    7.81   1
   1  -1 -12   93.14   11.10   1
  -1  -1  12  124.74   12.05   1
   1  -1  12  124.79   10.57   1
  -1   1  12  107.56    7.41   1
  -1   1  12  141.97   13.91   1
  -1   1 -12  110.22   13.71   1
   1   1  12  138.73   12.94   1
   1   1 -12  105.69   14.06   1
  -1   1 -12  103.88   11.25   1
   1   1 -12   98.12   11.27   1
  -1  -1  12  111.83   10.52   1
  -1   1 -12  107.63   12.47   1
  -1   1  12  117.31   12.63   1
  -1  -1 -12   94.65   10.16   1
  -1  -1  12  107.80    7.24   1
   1  -1  12  101.72    6.83   1
   1  -1 -12   94.07   10.31   1
   1  -1 -12  114.83   15.83   1
  -1  -1 -12   80.54   14.09   1
  -1   1 -12  108.04   11.82   1
   1   1 -12  107.22   11.90   1
  -1   1  12  140.42    7.61   1
   1   1  12  174.45    9.05   1
  -1  -2 -12 1064.93   38.41   1
   1  -2 -12 1103.35   39.69   1
  -1   2  12 1477.68   39.04   1
   1   2 -12 1321.79   40.26   1
  -1   2 -12 1194.05   39.55   1
   1   2  12 1338.88   38.53   1
  -1   2  12 1333.73   37.25   1
  -1  -2 -12 1029.96   38.18   1
  -1  -2  12 1228.44   38.25   1
   1  -2 -12  943.30   37.93   1
  -1   2 -12 1178.24   39.10   1
   1   2 -12 1218.53   38.92   1
   1   2 -12 1079.83   38.87   1
  -1   2 -12 1186.08   39.35   1
  -1  -2  12 1207.11   37.45   1
  -1  -2 -12 1032.35   36.15   1
   1  -2 -12 1038.80   36.43   1
   1  -2 -12 1226.57   41.55   1
  -1   2  12 1323.85   41.39   1
   1   2 -12 1278.63   38.94   1
  -1  -2  12 1210.16   37.05   1
   1  -2  12 1163.46   36.45   1
  -1  -2  12 1188.10   36.95   1
  -1   2  12 1234.96   35.47   1
   1   2  12 1158.60   35.20   1
   1   3  12  212.81    9.89   1
  -1   3 -12  194.89   18.60   1
  -1   3 -12  188.25   15.41   1
  -1  -3 -12  207.84   14.21   1
  -1   3  12  241.59   12.09   1
  -1   3 -12  245.19   16.92   1
   1   3 -12  252.23   17.46   1
   1   3  12  221.10    9.17   1
  -1   3  12  263.41   10.72   1
  -1  -3  12  291.40   14.81   1
   1  -3  12  222.82   11.59   1
   1  -3  12  239.22   10.82   1
  -1  -3  12  277.60   11.52   1
   1  -3 -12  255.33   16.38   1
  -1  -3 -12  192.82   14.20   1
  -1  -3 -12  196.85   11.68   1
   1  -3 -12  232.55   19.22   1
  -1  -3  12  288.30   15.38   1
   1  -3  12  228.82   12.01   1
   1   3  12  182.03   14.45   1
  -1   3  12  301.88   15.44   1
  -1   4 -12  209.31   14.47   1
   1  -4  12  222.26   11.76   1
   1   4  12  175.67   15.44   1
  -1   4  12  191.43   15.34   1
  -1   4  12  218.61   12.14   1
   1   4  12  184.22   10.48   1
  -1   4 -12  145.87   18.48   1
   1   4 -12  159.98   19.89   1
  -1   4 -12  153.82   15.02   1
   1  -4 -12  208.08   14.78   1
  -1  -4 -12  173.61   14.72   1
  -1   4 -12  206.32   15.03   1
   1   4 -12  213.53   15.58   1
   1  -4  12  192.94   12.22   1
   1   4  12  216.23    9.25   1
   1   4  12  199.62   19.20   1
   1  -4 -12  189.87   13.45   1
  -1  -4 -12  176.22   13.03   1
  -1  -4  12  218.61   16.76   1
   1  -4  12  209.66   13.82   1
  -1  -4 -12  189.94   18.55   1
  -1  -4 -12  237.52   13.39   1
  -1  -4  12  243.47   10.11   1
   1  -4  12  181.70    9.65   1
   1  -5  12  253.40   13.74   1
  -1   5  12  279.95   19.65   1
   1   5  12  231.88   18.19   1
  -1   5  12  278.11   14.73   1
   1   5  12  174.35   14.27   1
   1   5 -12  188.04   21.40   1
  -1   5 -12  181.41   21.91   1
  -1  -5 -12  178.64   15.51   1
   1  -5 -12  225.60   15.64   1
   1   5 -12  265.85   16.30   1
  -1   5 -12  247.28   15.81   1
   1  -5  12  265.69   16.49   1
   1   5  12  212.44   21.82   1
   1  -5  12  230.34   10.63   1
  -1  -5  12  242.30   11.27   1
   1   5 -12  281.47   16.24   1
  -1   5 -12  237.83   15.22   1
  -1  -5 -12  200.23   13.89   1
   1  -5 -12  242.70   15.37   1
  -1  -5 -12  166.06   23.39   1
   1  -5 -12  213.61   24.27   1
  -1  -5  12  269.43   20.89   1
   1  -5  12  172.59   18.40   1
  -1   6 -12  209.21   14.14   1
   1   6 -12  196.26   15.58   1
  -1  -6  12  189.66   14.27   1
   1  -6  12  170.06   13.67   1
  -1   6  12  218.37   19.89   1
   1   6  12  170.34   19.17   1
  -1   6  12    1.79   12.03   1
   1   6  12   55.28   13.26   1
   1   6 -12  135.75   22.12   1
  -1  -6 -12  150.16   14.66   1
   1  -6 -12  142.73   25.14   1
  -1   6 -12  120.61   22.99   1
  -1  -6 -12  130.54   24.73   1
  -1   6 -12  178.38   14.47   1
   1   6 -12  196.27   15.59   1
  -1  -6  12   36.83   16.56   1
  -1   6  12    2.13   11.16   1
  -1   6  12  197.41   25.59   1
   1   6  12  187.37   25.16   1
   1  -6  12   47.80   18.15   1
  -1  -6  12   32.70   18.02   1
   1  -6 -12  162.53   16.70   1
  -1  -6 -12  179.15   16.58   1
   1   6 -12  148.76   19.40   1
   1  -6 -12  180.20   11.33   1
   1  -6  12  199.92    9.93   1
  -1  -6  12  182.53   10.07   1
  -1   7 -12   43.15   12.77   1
   1  -7  12   30.31   11.76   1
  -1  -7  12   39.30   12.28   1
   1   7  12   15.52   13.58   1
  -1   7  12   -1.79   12.43   1
   1  -7 -12   21.94   13.89   1
  -1  -7 -12   40.42   15.27   1
  -1  -7  12   13.19   18.44   1
   1  -7  12   21.14   19.07   1
   1   7 -12   35.15   23.75   1
  -1   7 -12   23.76   22.96   1
   1   7 -12   32.44   12.85   1
   1  -7  12   11.97   19.88   1
  -1  -7  12    1.99   20.29   1
  -1  -7 -12   31.96   23.29   1
   1  -7 -12   15.64   24.04   1
  -1   7  12    1.92   11.08   1
   1   7  12   17.97   10.58   1
  -1   7 -12   26.82   17.26   1
   1   7 -12   28.38   17.66   1
  -1  -7 -12   36.93   10.21   1
   1  -7 -12   34.03    9.69   1
   1   7  12   34.47   21.88   1
  -1   7  12   27.51   24.10   1
   1  -7 -12   26.28   16.81   1
  -1  -8 -12   62.45   17.19   1
   1   8  12   51.44   19.69   1
  -1   8  12   53.41   20.96   1
  -1  -8  12   59.95   13.67   1
  -1   8 -12   69.57   14.14   1
   1   8 -12   44.86   13.67   1
  -1   8  12   62.92   25.60   1
   1   8  12   72.55   24.54   1
   1  -8  12   60.74   11.23   1
  -1  -8  12   64.01   11.04   1
  -1   9 -12   -3.77   13.72   1
  -1  -9  12    7.77   13.88   1
  -1   9  12  -16.49   27.40   1
   1   9  12    4.16   19.56   1
  -1  -9 -12   20.07   18.91   1
   1   0 -13   -5.61   13.06   1
   1   0 -13   -0.40    9.72   1
  -1   0 -13   -6.82   10.43   1
   1   0  13   -4.31   10.83   1
  -1   0  13   -2.49   11.27   1
  -1   0  13   -2.05    6.36   1
   1   0  13    1.84    3.23   1
  -1   0  13   -0.50    3.72   1
   1   0 -13    5.47   11.29   1
  -1   0 -13    8.00   10.92   1
  -1   0  13   -2.91    9.49   1
  -1   0 -13    4.57    9.62   1
  -1  -1 -13   24.48   10.75   1
  -1  -1 -13   21.28    9.67   1
   1  -1 -13   22.11   10.10   1
  -1  -1  13   28.12   10.06   1
   1  -1  13   23.00    9.55   1
  -1   1 -13   19.14   12.17   1
   1  -1 -13   21.42   10.85   1
   1   1 -13   30.64   12.36   1
   1   1  13   15.61   12.68   1
  -1   1  13   27.44   12.84   1
  -1   1 -13   16.50    9.92   1
   1   1 -13   16.00   11.08   1
  -1  -1  13   38.25    8.63   1
   1   1 -13   14.19   11.34   1
  -1   1 -13   24.63   10.82   1
   1   1  13   31.22    6.16   1
  -1   1  13   29.58    5.86   1
   1   1 -13   27.47   11.91   1
  -1   1  13   26.24   11.19   1
   1  -1 -13   27.18   14.62   1
   1  -1  13   18.51    4.63   1
   1  -1 -13   12.50    8.89   1
  -1  -1  13   28.01    5.81   1
  -1  -1 -13   16.03    9.05   1
  -1  -2  13  785.10   28.77   1
   1  -2  13  904.34   28.17   1
  -1  -2 -13  684.78   27.37   1
   1  -2  13  846.39   26.74   1
  -1  -2  13  798.29   26.86   1
  -1   2 -13  723.82   29.46   1
  -1   2  13  870.07   28.92   1
  -1   2 -13  932.12   30.25   1
   1   2  13  948.91   28.79   1
   1   2 -13  838.48   30.82   1
  -1  -2  13  882.64   27.39   1
   1  -2  13  777.48   26.40   1
  -1  -2 -13  748.65   26.79   1
   1   2  13  833.51   26.59   1
  -1   2  13  737.30   26.92   1
   1   2  13  838.77   25.12   1
  -1   2  13  794.48   25.15   1
   1  -2 -13  695.10   30.22   1
  -1  -2 -13  715.11   29.38   1
  -1   2 -13  680.97   29.59   1
  -1  -3 -13  126.66    9.96   1
  -1   3  13  151.01   14.89   1
   1   3  13  125.18   13.43   1
   1   3  13  119.15    7.55   1
   1   3  13  126.36    6.70   1
  -1   3  13  165.20   10.79   1
  -1  -3 -13  104.58   13.20   1
   1  -3 -13  124.48   13.53   1
   1  -3  13  129.53    9.44   1
  -1   3 -13  104.77   15.14   1
   1  -3  13  133.29    8.69   1
  -1  -3  13  147.04    9.05   1
  -1  -3 -13  107.14   13.25   1
   1  -3 -13  138.68   14.54   1
  -1  -3 -13  125.89   17.68   1
  -1   3 -13  127.64   12.68   1
   1  -3  13  124.30    9.32   1
   1   3 -13   94.51   17.78   1
  -1  -3  13  160.85   13.62   1
  -1   3 -13   94.60   18.27   1
   1   3 -13  153.53   15.93   1
  -1   3 -13  122.34   14.96   1
  -1   4 -13  120.26   12.10   1
   1  -4  13  117.94   10.09   1
  -1   4  13  120.39   12.91   1
   1   4  13   96.02   12.57   1
   1   4  13  115.60    9.23   1
  -1   4  13  110.74   10.67   1
  -1   4 -13   98.02   19.57   1
   1   4 -13  102.87   18.54   1
  -1   4 -13   84.61   15.70   1
  -1   4 -13  114.67   14.82   1
   1   4 -13  127.36   15.67   1
   1   4  13  109.25    7.46   1
   1  -4  13   99.29   11.85   1
   1  -4 -13  105.87   12.21   1
  -1  -4 -13  105.57   11.91   1
  -1  -4 -13  113.03   11.40   1
   1  -4  13  108.68    7.69   1
  -1  -4  13  139.74    8.26   1
   1  -4 -13  110.33   13.21   1
  -1  -4 -13   93.05   13.03   1
   1  -4  13  115.79   12.92   1
  -1  -4  13  111.38   15.71   1
   1   4  13  114.80   17.38   1
  -1  -4 -13   86.04   17.07   1
  -1   5  13   23.11   14.80   1
   1   5  13    9.43    9.86   1
  -1   5  13   17.01    9.79   1
  -1  -5  13   30.99    7.16   1
   1  -5 -13   25.88   13.08   1
  -1  -5 -13   25.91   12.47   1
   1   5 -13   25.00   12.43   1
   1  -5 -13    1.69   19.77   1
  -1  -5 -13    4.81   19.77   1
   1  -5  13   27.44    9.19   1
  -1  -5  13   27.88    9.82   1
   1  -5 -13   24.06   11.52   1
  -1  -5 -13   75.78   10.67   1
   1   5  13   24.08   18.57   1
  -1   5  13   36.23   18.96   1
  -1   5 -13   33.20   12.23   1
   1   5 -13   28.08   13.06   1
  -1   5 -13   18.74   19.55   1
   1   5 -13   17.48   17.24   1
  -1  -5  13   18.85   16.19   1
   1  -5  13    9.97   15.93   1
   1  -6  13   82.45   11.99   1
  -1  -6  13   70.97   12.49   1
  -1  -6  13   11.13   19.24   1
   1  -6  13   34.86   18.45   1
  -1  -6  13   29.92   17.44   1
  -1   6  13   19.78   10.23   1
  -1   6  13   21.54   11.86   1
   1   6  13   33.77   12.32   1
  -1  -6 -13   51.87   22.32   1
   1  -6 -13   55.41   24.07   1
  -1  -6 -13   70.31   14.41   1
   1  -6 -13   76.23   14.09   1
   1   6 -13   87.32   14.15   1
   1   6  13   81.79   21.28   1
  -1   6  13   85.81   21.95   1
  -1  -6  13   87.93    8.25   1
   1   6 -13   78.47   19.27   1
  -1   6 -13  101.83   13.83   1
   1   6 -13   73.85   13.89   1
  -1   6  13   82.21   17.86   1
  -1   6 -13   71.81   22.44   1
   1   6 -13   66.95   21.84   1
   1  -6 -13   77.12   14.77   1
  -1  -7 -13  118.29   24.45   1
   1   7  13  135.09   26.46   1
  -1   7  13  133.22   26.92   1
   1   7  13  119.99   18.62   1
   1  -7  13  160.14   13.49   1
  -1  -7  13  136.87   13.45   1
  -1   7  13   40.71   14.95   1
  -1  -7 -13  116.76   16.17   1
  -1   7 -13  179.18   15.66   1
  -1  -7 -13   94.49   17.59   1
  -1  -7  13   21.08   16.66   1
   1  -7  13   48.18   19.44   1
   1   7 -13  144.83   24.93   1
   1   7 -13  141.90   20.29   1
  -1   7 -13  120.33   19.83   1
  -1  -7  13   14.76   19.66   1
   1  -7  13  140.12   10.76   1
   1   7 -13  157.76   16.16   1
  -1   7 -13  154.30   15.39   1
  -1  -7 -13  127.88   11.67   1
   1  -7 -13  148.91   12.10   1
   1  -7 -13  113.71   25.61   1
  -1   7 -13  117.95   26.30   1
  -1   7  13   24.82   12.11   1
   1   7  13   48.89   12.74   1
  -1   8  13   50.89   28.31   1
   1   8  13   67.03   25.36   1
   1  -8  13   60.41   12.87   1
  -1  -8  13   48.99   13.76   1
  -1   8  13   59.76   21.04   1
   1   8  13   49.40   20.69   1
   1   8 -13   18.26   14.82   1
  -1  -8 -13   47.09   17.79   1
   1  -8 -13    6.46   18.80   1
   1  -8  13   51.87   10.76   1
  -1  -8  13   62.09   11.17   1
  -1  -9  13   -1.72   14.02   1
  -1   9  13    3.59   28.97   1
  -1   9 -13    0.74   14.12   1
   1  -9  13    1.87    9.83   1
  -1   0 -14    2.59   11.58   1
   1   0 -14   -1.25   11.28   1
  -1   0  14   -1.78   11.38   1
   1   0  14    0.22   10.84   1
  -1   0  14    3.19    7.98   1
  -1   0 -14   -2.16   10.13   1
   1   0 -14    4.73   12.28   1
  -1   0 -14    1.66   11.12   1
   1   0  14   -2.24    3.48   1
  -1   0  14    1.77    4.70   1
  -1   1 -14  168.80   14.07   1
   1   1 -14  213.59   15.17   1
   1  -1  14  231.34   13.78   1
  -1  -1  14  257.27   14.05   1
  -1  -1  14  243.17   12.12   1
  -1  -1 -14  179.23   14.29   1
   1  -1 -14  198.73   14.19   1
   1  -1 -14  256.25   14.79   1
  -1  -1 -14  179.76   14.29   1
   1   1  14  279.64   10.59   1
  -1   1  14  315.30   12.79   1
  -1   1 -14  192.43   14.82   1
   1   1 -14  196.75   15.30   1
  -1   1  14  250.94   12.74   1
  -1  -1  14  223.11   11.68   1
  -1  -1 -14  161.63   12.59   1
   1  -1 -14  202.63   13.24   1
   1  -1  14  218.95   10.37   1
   1   1  14  289.18   17.07   1
  -1   1  14  349.48   18.29   1
  -1   1 -14  228.53   15.61   1
   1   1 -14  226.78   15.71   1
   1   2  14  702.37   24.03   1
  -1   2  14  745.42   25.56   1
  -1  -2 -14  696.94   29.51   1
  -1  -2 -14  629.38   25.03   1
   1  -2  14  855.62   26.66   1
   1  -2 -14  564.05   25.04   1
  -1  -2  14  677.00   27.44   1
   1  -2  14  796.97   24.52   1
  -1  -2  14  638.08   24.32   1
   1   2 -14  626.11   26.58   1
  -1   2 -14  732.12   27.66   1
   1   2  14  816.03   26.68   1
  -1   2  14  814.16   27.35   1
   1   2 -14  763.34   29.28   1
  -1   2 -14  850.22   29.31   1
  -1  -2 -14  667.80   28.06   1
   1  -2 -14  554.10   27.74   1
  -1   2 -14  696.24   28.04   1
   1   2 -14  560.99   27.53   1
   1  -2  14  823.10   25.03   1
   1  -2 -14  571.54   24.93   1
  -1  -2  14  761.36   25.77   1
  -1  -2 -14  671.87   24.69   1
  -1   2  14  733.17   23.09   1
   1   2  14  744.06   22.68   1
  -1   2 -14  775.23   27.54   1
   1   3  14  107.04   16.04   1
  -1   3 -14  121.54   12.73   1
  -1  -3 -14  105.04   13.96   1
   1  -3  14  124.27   10.40   1
   1  -3 -14  101.64   14.39   1
  -1   3  14  141.88   14.43   1
   1   3 -14  127.63   16.14   1
  -1   3 -14  134.90   15.42   1
   1   3  14  115.08   13.32   1
   1   3  14  111.51    7.25   1
  -1   3  14  124.26   11.00   1
   1  -3 -14   98.38   14.38   1
  -1  -3 -14  103.83   14.39   1
   1   3  14  121.18    6.86   1
   1  -3  14  121.66    9.71   1
   1   3 -14   64.61   18.41   1
   1  -3  14  126.68    9.23   1
  -1   3 -14   77.08   18.96   1
  -1  -3 -14  109.40   17.87   1
  -1  -3  14  143.57    8.91   1
   1  -3  14  127.24    8.85   1
  -1   3 -14   83.51   15.53   1
  -1  -3 -14  101.29   10.30   1
   1  -4  14   10.84    6.41   1
  -1   4  14    3.06   17.55   1
   1   4  14    8.84   16.42   1
  -1   4 -14   34.75   10.62   1
   1   4 -14   11.32   11.72   1
   1  -4  14    9.36    8.59   1
  -1  -4  14    8.55    8.32   1
   1  -4 -14   12.97   10.68   1
   1   4  14   11.34    8.22   1
  -1   4  14   12.01   12.30   1
   1   4  14    9.93   11.59   1
   1   4  14   10.31    5.86   1
  -1   4  14    5.29    8.76   1
   1  -4 -14   11.60   12.54   1
  -1  -4 -14    2.31   12.10   1
   1  -4  14   12.51   11.12   1
  -1   4 -14   17.79   14.60   1
   1   4 -14   27.18   15.76   1
  -1   4 -14   10.24   17.76   1
   1   4 -14   10.55   17.27   1
  -1  -4 -14    6.51   10.08   1
   1  -4  14    5.12   12.34   1
  -1  -4  14   11.19   14.57   1
   1  -4 -14   12.16   17.99   1
  -1  -4 -14    9.39   16.36   1
  -1  -4 -14   13.59    9.77   1
  -1   4 -14   -1.23   13.41   1
  -1   5  14   48.82   19.50   1
   1   5  14   56.42   18.71   1
  -1  -5 -14   40.96   11.60   1
   1  -5 -14   44.54   11.98   1
   1   5 -14   53.00   13.34   1
  -1   5 -14   29.19   12.03   1
   1  -5  14   52.94    9.80   1
  -1  -5  14   45.12    9.63   1
  -1  -5  14   22.80   16.11   1
   1  -5  14   -4.95   15.14   1
  -1   5 -14   51.82   14.43   1
   1   5 -14   42.56   15.30   1
   1   5  14   -0.54    9.79   1
  -1   5  14   17.40   10.06   1
  -1   5  14   46.31   13.16   1
   1   5 -14   31.38   14.54   1
   1  -5 -14   42.57   13.72   1
  -1  -5 -14   38.13   14.63   1
  -1  -5 -14   41.01   19.93   1
   1  -5 -14   49.70   20.57   1
   1   5  14   53.81   13.25   1
   1  -5 -14   57.23   13.81   1
  -1  -5  14   36.80    7.09   1
   1   5 -14   44.11   19.14   1
  -1   5 -14   32.84   19.55   1
  -1  -6  14   26.71   11.64   1
   1  -6  14   41.29   11.42   1
  -1   6  14   13.11   11.76   1
   1   6  14    7.07   12.29   1
   1  -6 -14   26.48   14.19   1
  -1  -6 -14   34.71   14.18   1
  -1   6 -14   26.76   12.86   1
   1   6 -14   36.30   13.98   1
   1   6 -14   30.04   13.99   1
   1  -6 -14   14.91   12.68   1
   1   6  14   26.71   20.03   1
  -1   6  14   29.59   21.24   1
  -1  -6  14    7.77   17.93   1
   1  -6  14   -7.79   19.40   1
  -1  -6  14    1.97   20.00   1
   1   6 -14   25.60   22.27   1
  -1   6 -14   16.11   22.92   1
   1   6 -14   17.93   18.30   1
  -1   6  14   12.59    9.77   1
  -1  -6 -14   23.05   23.09   1
   1  -6 -14   10.75   24.92   1
   1  -6 -14   34.75   11.17   1
   1   7  14   76.25   23.57   1
  -1   7  14   54.97   23.02   1
  -1   7  14   34.54   12.22   1
   1   7  14    3.14   12.18   1
  -1  -7 -14   66.99   16.49   1
  -1  -7 -14   49.31   16.50   1
  -1   7 -14  103.29   15.46   1
   1   7  14   62.67   18.16   1
  -1   7 -14   65.25   24.82   1
   1  -7 -14   42.26   25.79   1
   1  -7  14   76.72   12.38   1
  -1  -7  14   80.64   12.79   1
   1  -7  14   75.19    9.54   1
   1  -7  14   25.76   19.61   1
  -1  -7  14   33.23   20.31   1
  -1   7 -14   71.07   20.48   1
   1   7 -14   48.53   20.22   1
   1   7 -14   63.73   14.79   1
  -1  -7 -14   69.14   12.57   1
   1   8  14   72.68   26.59   1
  -1   8  14   86.97   27.49   1
   1  -8 -14    5.40   18.15   1
  -1  -8 -14   43.31   18.11   1
  -1  -8  14   97.51   14.57   1
   1   8 -14    4.53   15.54   1
  -1   8 -14   85.12   15.81   1
   1  -8  14   78.30   10.99   1
  -1  -8  14   86.37   11.73   1
   1   8  14   61.20   19.54   1
  -1   8  14   47.54   20.47   1
   1   0 -15    0.63   10.94   1
  -1   0 -15    4.19   10.82   1
  -1   0 -15   -2.13   11.92   1
   1   0 -15    0.27   12.59   1
  -1   0  15    7.72   11.64   1
   1   0  15    7.92   11.09   1
  -1   0 -15   -0.08   11.70   1
   1   0 -15    0.09   12.82   1
  -1   0  15    1.08    5.71   1
   1   0  15    0.68    3.37   1
  -1   0 -15   -0.57   14.11   1
  -1   0  15    4.50    9.32   1
   1   0  15   -3.12    4.74   1
   1   0  15    0.61    9.30   1
   1   1  15   34.30    5.67   1
  -1   1 -15   26.51   13.79   1
   1   1  15   35.69   12.17   1
  -1   1  15   34.62    9.32   1
   1  -1  15   29.35    5.17   1
  -1  -1  15   34.36    9.08   1
   1  -1  15   35.14    9.65   1
  -1  -1  15   42.10   11.10   1
   1  -1  15   35.01    9.72   1
   1   1 -15   30.70   11.96   1
  -1  -1 -15   36.51   13.19   1
   1  -1 -15   29.98   12.87   1
  -1   1 -15   23.16   11.33   1
  -1  -1 -15   25.56   12.64   1
   1  -1 -15   26.63   11.63   1
  -1   1  15   60.02   11.10   1
   1   1  15   38.72    5.20   1
  -1   1 -15   24.13   12.95   1
   1   1 -15   18.78   12.36   1
  -1  -1  15   29.33    8.24   1
  -1  -1 -15   27.22   10.53   1
   1  -1 -15   33.55   10.65   1
   1  -1  15   31.93    5.21   1
  -1  -1 -15   36.03   15.47   1
  -1   1 -15   43.66   12.70   1
   1   1 -15   35.61   12.89   1
  -1   1  15   37.74   13.36   1
   1   1  15   37.09   12.84   1
  -1   2  15   90.22   10.65   1
   1   2  15   93.34    7.08   1
  -1   2 -15   97.96   13.71   1
   1   2  15   97.33   13.91   1
   1  -2 -15   68.19   11.73   1
   1  -2  15   88.39    8.00   1
  -1  -2 -15   79.20   11.85   1
  -1  -2  15   93.19   12.58   1
   1  -2  15   86.86    9.77   1
  -1  -2  15   92.49   10.24   1
   1  -2  15   86.83    9.63   1
  -1   2 -15   90.43   13.74   1
  -1  -2 -15   73.68   16.68   1
   1   2 -15   98.66   17.45   1
   1   2  15  100.06   12.66   1
  -1   2  15   90.18   13.61   1
   1   2  15   88.93    5.42   1
  -1   2  15  123.07    7.41   1
   1   2 -15   66.66   14.83   1
  -1   2 -15   79.73   14.56   1
   1  -2 -15   82.03   15.40   1
  -1  -2 -15   77.96   14.65   1
   1  -2  15   88.85    7.24   1
  -1  -2  15   74.81   10.55   1
  -1  -2 -15   73.94   11.55   1
   1  -3 -15   12.22   18.51   1
  -1  -3 -15   14.97   17.18   1
  -1   3  15   -1.31   15.26   1
   1   3  15    9.00   14.33   1
  -1   3 -15    8.63   11.95   1
   1   3 -15   20.02   12.72   1
  -1  -3  15    9.52    9.85   1
   1  -3  15   13.53    9.01   1
   1  -3 -15    6.44   12.60   1
  -1  -3 -15   18.95   12.83   1
  -1   3  15   18.05   11.86   1
   1   3  15   18.51   11.79   1
  -1  -3 -15   10.75   13.09   1
   1  -3 -15   11.82   13.30   1
   1   3  15    8.36    4.70   1
  -1   3  15   13.29    9.77   1
  -1   3 -15   18.08   14.69   1
   1   3 -15    8.86   15.13   1
   1   3 -15    2.89   17.57   1
  -1   3 -15    6.14   17.68   1
  -1   3 -15   13.54   14.15   1
  -1  -3 -15    9.31    9.22   1
   1  -3  15    6.43    5.24   1
   1  -3  15   12.24    6.85   1
  -1  -3  15   15.24    7.26   1
  -1  -3  15    5.83   12.56   1
   1  -3  15   12.26    6.04   1
   1   3  15    9.38    3.76   1
   1  -4  15   85.94    7.42   1
  -1  -4  15  107.66    7.70   1
   1   4  15   96.64   18.07   1
   1   4 -15  110.22   13.65   1
  -1   4 -15  115.19   12.80   1
   1  -4  15   99.61    9.60   1
  -1   4  15  120.67   15.49   1
   1   4  15   92.54   13.67   1
  -1   4  15   82.11   10.11   1
  -1  -4 -15  100.32   15.30   1
   1   4  15   15.58    8.85   1
   1  -4 -15  109.40   15.50   1
   1   4  15   20.99    7.09   1
   1  -4  15   40.12   13.16   1
   1   4 -15   94.26   16.01   1
  -1   4 -15  104.39   16.02   1
  -1   4 -15   84.85   15.86   1
   1  -4 -15   89.96   19.82   1
  -1  -4 -15   75.47   17.66   1
  -1  -4 -15   83.72   10.65   1
  -1   4 -15   78.29   19.04   1
   1   4 -15   77.87   19.95   1
  -1  -4  15   63.44   15.33   1
   1  -4  15   42.60   12.91   1
   1  -4 -15   77.17   12.51   1
  -1  -4 -15   69.50   11.58   1
   1   5  15   12.18   18.58   1
  -1   5  15    4.29   19.29   1
   1   5 -15    6.39   12.57   1
  -1   5 -15   -3.51   11.80   1
  -1  -5  15    7.74    9.29   1
   1  -5 -15   -3.52   11.27   1
  -1   5  15   -1.41   11.19   1
   1   5  15    0.57    9.70   1
  -1   5  15    3.33   12.68   1
   1   5 -15   -0.13   16.27   1
   1   5 -15    5.00   14.81   1
   1  -5 -15    6.40   13.76   1
  -1  -5 -15    4.44   13.70   1
   1  -5  15   -1.37   15.51   1
  -1  -5  15    6.37   17.14   1
   1  -5 -15    1.49   11.88   1
  -1   5 -15    4.23   18.11   1
   1   5 -15    7.27   18.56   1
   1  -5 -15    5.62   19.89   1
  -1  -5 -15    3.26   19.19   1
  -1  -5  15    4.78    6.59   1
   1  -6  15  105.12   12.54   1
  -1  -6  15  109.50   12.93   1
  -1  -6 -15   73.95   24.58   1
   1  -6 -15   48.88   24.87   1
   1   6  15   39.10   12.99   1
  -1   6  15    1.57   12.31   1
   1  -6 -15   98.81   17.00   1
  -1  -6 -15   69.20   16.48   1
  -1  -6  15    0.86   18.08   1
   1  -6  15   92.74    8.50   1
   1   6 -15   74.55   19.19   1
  -1   6 -15  101.54   15.52   1
  -1  -6  15    8.27   18.42   1
   1  -6  15   68.31   19.09   1
   1   6  15  102.14   20.61   1
  -1   6  15   98.75   22.63   1
  -1   6  15   -1.19   10.07   1
   1   6  15   91.75   15.70   1
  -1   6 -15   60.80   23.39   1
   1   6 -15   50.22   22.18   1
   1   6 -15  108.83   15.27   1
  -1   6 -15  120.74   14.65   1
   1  -7 -15   19.13   25.71   1
  -1  -7  15   19.76   12.63   1
   1   7  15    5.82   16.57   1
  -1   7  15   23.09   17.67   1
   1   7 -15   30.02   14.69   1
   1  -7 -15   10.82   16.76   1
  -1  -7 -15   16.37   16.23   1
  -1  -7  15   21.96    8.11   1
   1  -7  15   23.52    7.85   1
  -1   7 -15   20.69   14.62   1
   1   7 -15   23.78   15.40   1
   1   7  15   13.27   22.20   1
  -1   7  15   24.62   22.68   1
  -1   8  15   33.59   24.71   1
  -1   8  15   30.36   19.25   1
   1   8  15   32.77   19.03   1
  -1  -8  15   40.48   10.84   1
   1  -8  15   23.96   10.06   1
   1   8 -15    4.47   15.98   1
  -1   8 -15   26.28   14.65   1
  -1  -8  15   36.34   14.35   1
  -1  -8 -15   25.71   17.80   1
   1  -8 -15    2.42   18.27   1
   1  -9  15   14.90   13.11   1
   1   9  15   25.86   26.40   1
  -1   0 -16    5.56   14.96   1
   1   0 -16   -7.87   15.77   1
   1   0  16   -1.61    3.49   1
  -1   0  16    0.71    6.79   1
  -1   0  16    9.54   10.17   1
   1   0  16    4.43    5.23   1
  -1   0  16    0.36   12.21   1
   1   0  16    3.19   11.57   1
   1   0  16   -0.07    9.84   1
  -1   0 -16   -0.26   12.10   1
   1   0 -16   -2.85   13.01   1
  -1   0 -16    6.26   12.13   1
   1   0 -16    1.05   11.96   1
   1   0 -16   23.99   12.13   1
  -1   0 -16    1.20   11.81   1
   1   1 -16  433.55   20.79   1
  -1   1  16  379.36   19.99   1
  -1   1 -16  438.50   19.96   1
   1   1  16  457.61   19.84   1
  -1  -1  16  427.80   17.98   1
   1  -1  16  415.71   17.82   1
   1   1  16  405.49   16.19   1
  -1   1  16  410.55   18.77   1
   1  -1  16  374.78   15.87   1
  -1  -1 -16  289.83   19.50   1
   1  -1 -16  301.72   19.93   1
  -1  -1  16  419.12   18.09   1
  -1   1 -16  291.03   18.77   1
  -1  -1  16  440.28   18.61   1
   1  -1  16  396.02   17.41   1
  -1   1  16  454.60   20.51   1
   1   1 -16  380.78   23.16   1
   1   1  16  429.46   19.31   1
  -1   1 -16  401.35   21.89   1
   1  -1 -16  356.40   23.00   1
  -1  -1 -16  325.77   21.84   1
  -1  -1 -16  341.60   19.81   1
   1  -1 -16  374.86   20.17   1
   1  -1  16  421.44   15.79   1
  -1  -1 -16  357.04   17.29   1
  -1  -1  16  416.45   17.46   1
   1   1  16  469.14   16.22   1
  -1   1  16  709.28   23.15   1
  -1   1 -16  291.98   19.75   1
   1   1 -16  347.12   20.33   1
  -1  -2 -16   17.60   14.52   1
   1  -2 -16   14.57   15.15   1
   1   2 -16   20.94   16.13   1
  -1   2 -16   12.58   15.30   1
   1   2  16   20.22   12.89   1
  -1  -2  16   12.65    9.04   1
   1   2  16    8.90    4.83   1
  -1   2  16    3.35    9.98   1
   1   2 -16   11.64   14.52   1
  -1   2 -16   14.93   14.23   1
  -1  -2  16   11.34   11.48   1
  -1  -2 -16   10.05   11.30   1
   1  -2 -16    7.19   10.90   1
   1  -2  16    9.19    5.54   1
   1  -2  16   14.56    8.59   1
   1  -2  16    4.78    8.53   1
   1   2  16   12.50    3.28   1
   1  -2 -16   28.78   18.79   1
  -1  -2 -16   17.51   15.94   1
  -1   2 -16   17.21   12.87   1
  -1  -2 -16   10.35   11.12   1
   1  -2  16   15.63    5.17   1
   1   2 -16   24.38   14.27   1
  -1   2  16    8.54   12.56   1
  -1   2 -16   21.71   13.43   1
   1   2  16    9.22   12.37   1
  -1  -2  16    5.63    8.90   1
  -1  -3 -16  150.31   15.41   1
   1  -3 -16  135.50   15.40   1
  -1   3 -16  189.11   17.02   1
  -1   3  16  146.29   14.77   1
   1   3 -16  206.03   17.84   1
   1   3  16  164.63   14.22   1
   1  -3  16  211.31    9.93   1
  -1   3  16  104.27   12.93   1
   1   3  16  139.43    9.90   1
  -1  -3 -16  121.84   14.50   1
   1  -3 -16  152.09   14.38   1
   1  -3  16  129.33   11.19   1
  -1  -3  16  112.73   15.99   1
  -1   3 -16  194.63   14.66   1
   1   3  16  161.28   18.78   1
  -1   3  16  168.93   18.87   1
   1   3 -16  182.40   15.64   1
   1   3  16  119.06    8.32   1
  -1  -3 -16  140.41   13.07   1
   1  -3  16   99.17    9.21   1
   1  -3  16  170.17   11.86   1
   1  -3 -16  167.86   20.70   1
  -1  -3 -16  136.70   19.06   1
   1   3 -16  151.51   21.75   1
  -1   3 -16  105.13   20.65   1
  -1  -3  16  184.82   12.59   1
   1  -4 -16   95.80   12.89   1
  -1  -4  16  110.44   10.86   1
   1  -4  16   81.30    9.33   1
  -1  -4  16   14.19   14.49   1
   1  -4  16   24.02   12.84   1
   1  -4  16   22.47   14.25   1
   1   4  16   27.68    7.91   1
  -1   4  16   85.91   14.84   1
   1   4 -16  107.75   17.14   1
  -1   4  16   -1.20    9.74   1
   1   4  16   24.73    9.04   1
   1  -4 -16   94.38   16.88   1
  -1  -4 -16   76.42   15.42   1
   1  -4 -16   93.14   20.62   1
  -1  -4 -16   75.07   19.26   1
  -1  -4 -16   78.40   11.25   1
  -1   4 -16   96.42   13.75   1
   1   4 -16   98.79   14.02   1
   1   4  16   80.08   17.98   1
  -1  -4  16   79.08    7.76   1
   1   4 -16   62.48   20.30   1
  -1   4 -16   56.42   20.24   1
  -1   4 -16   60.33   17.28   1
  -1   4  16  107.57   18.42   1
   1  -5 -16   10.33   10.63   1
   1   5  16    0.95   10.72   1
  -1   5  16   -6.73   11.38   1
   1  -5  16    4.60   16.57   1
  -1  -5  16    5.77   17.26   1
   1  -5 -16   -5.55   15.63   1
  -1  -5 -16   -3.48   14.83   1
  -1  -5  16   -6.70   16.56   1
   1   5 -16    0.87   15.08   1
  -1   5  16   -3.10    9.30   1
  -1   5 -16    6.01   21.43   1
   1   5 -16    4.48   19.63   1
  -1  -5  16    0.44    8.98   1
   1  -5  16    1.34    8.53   1
   1   5 -16    3.08   12.67   1
  -1   5 -16   13.49   11.91   1
   1   5  16   -5.56   18.25   1
  -1   5  16    3.98   19.75   1
   1  -5 -16    8.96   19.86   1
  -1  -5 -16   -4.94   19.38   1
   1  -6  16  140.33   13.38   1
  -1  -6  16  139.36   13.73   1
   1   6  16  123.32   15.58   1
  -1   6  16   64.76   11.82   1
  -1  -6 -16  140.35   18.16   1
   1  -6 -16  145.07   17.88   1
  -1   6 -16  104.51   24.28   1
  -1   6 -16  179.46   18.76   1
   1   6 -16  128.83   15.52   1
   1  -6  16  147.21    9.19   1
   1  -6 -16  172.84   15.36   1
   1  -6 -16  106.64   25.55   1
  -1  -6 -16  156.74   14.68   1
   1   6  16  165.67   21.48   1
   1   6 -16  118.29   24.74   1
   1   6 -16   93.12   20.31   1
  -1  -6  16   68.28   19.07   1
  -1  -7  16   80.28    9.63   1
   1  -7  16   97.48   13.35   1
   1   7 -16   78.06   18.45   1
  -1   7 -16  127.44   17.85   1
   1  -7  16   87.22    9.05   1
  -1   7  16  100.49   23.79   1
   1   7  16   89.02   23.75   1
  -1  -7  16   77.41   13.74   1
   1  -7 -16   76.36   17.34   1
  -1  -7 -16   75.32   17.84   1
   1   7  16   78.00   16.72   1
  -1   7  16   85.87   17.15   1
  -1  -8  16    9.54    9.66   1
   1  -8  16   14.37    9.87   1
   1   8 -16    2.75   16.58   1
  -1   8 -16    7.16   15.02   1
  -1  -8 -16   -0.74   17.23   1
   1  -8 -16   28.19   18.18   1
  -1   8  16   19.48   24.94   1
  -1   8  16   20.24   18.67   1
   1   8  16    8.46   17.80   1
   1   9  16    7.22   25.30   1
   1  -9  16    1.44   13.02   1
   1   0  17    0.61    5.41   1
  -1   0  17    0.21   11.26   1
  -1   0  17    5.97   12.36   1
   1   0  17   -4.90   11.94   1
   1   0  17    1.82   10.05   1
  -1   0  17   -2.58   10.63   1
   1   0  17   -0.64    3.64   1
  -1   0  17    5.63    7.80   1
  -1   0 -17   -0.11   15.73   1
   1   0 -17   -2.32   16.71   1
   1   0 -17  -10.56   12.96   1
  -1   0 -17   -7.60   12.25   1
   1   0 -17   -1.16   12.58   1
  -1   0 -17    2.22   11.94   1
  -1   0 -17  -10.94   12.57   1
  -1   1  17  805.78   30.06   1
   1   1  17  703.81   27.48   1
   1   1 -17  843.98   34.17   1
  -1   1 -17  843.80   32.81   1
   1   1  17  816.60   29.52   1
  -1   1  17 1008.14   31.39   1
   1  -1 -17  739.87   30.82   1
  -1  -1 -17  800.99   31.01   1
  -1  -1  17  791.76   29.99   1
   1  -1  17  678.02   27.59   1
  -1  -1  17  893.93   29.73   1
   1  -1  17  847.53   28.19   1
   1  -1  17  962.92   29.10   1
  -1  -1  17  908.67   29.63   1
  -1   1 -17  704.93   30.07   1
   1   1  17  738.53   26.74   1
  -1  -1 -17  683.18   32.54   1
   1  -1 -17  793.41   34.23   1
  -1   1 -17  969.46   30.91   1
  -1   1  17  888.95   31.68   1
   1   1  17  893.43   30.83   1
   1   1 -17  976.89   31.75   1
   1  -1  17  689.27   27.06   1
  -1  -1  17  836.29   28.81   1
  -1  -1 -17  741.25   29.19   1
  -1   1 -17  766.29   31.93   1
   1   1 -17  805.76   31.38   1
  -1  -1 -17  788.63   30.39   1
   1  -1 -17  826.15   31.36   1
  -1   2 -17   93.10   15.93   1
   1   2  17   75.00   14.68   1
   1   2 -17   74.72   15.16   1
   1   2  17   83.45   13.54   1
  -1   2  17   79.23   13.97   1
  -1   2  17   54.11   11.43   1
   1   2  17   58.84    6.44   1
  -1  -2  17   69.97   12.91   1
  -1  -2 -17   71.47   13.46   1
   1  -2  17   58.51    7.14   1
   1  -2 -17   73.62   13.39   1
  -1  -2  17   65.74   10.33   1
   1  -2  17  101.65    9.91   1
   1  -2  17   78.63    9.71   1
   1   2  17   54.50    4.85   1
   1  -2  17   53.67    6.78   1
  -1  -2 -17   61.95   12.31   1
  -1   2 -17   62.11   14.86   1
  -1  -2 -17   81.55   15.66   1
   1  -2 -17   48.45   19.69   1
   1   2 -17   60.79   15.43   1
  -1   2 -17   64.37   15.89   1
   1   3 -17  356.05   21.14   1
  -1   3  17  316.73   17.10   1
  -1   3  17   22.91   12.62   1
  -1   3 -17  203.26   23.58   1
   1   3 -17  222.56   22.92   1
  -1  -3 -17  288.16   16.84   1
   1  -3 -17  261.62   16.48   1
   1   3  17  301.01   20.27   1
  -1   3 -17  352.08   18.62   1
   1   3 -17  338.02   19.51   1
  -1  -3  17  327.05   12.01   1
  -1   3 -17  231.45   18.57   1
   1  -3 -17  262.73   17.89   1
  -1  -3 -17  293.22   21.60   1
   1  -3 -17  304.68   22.29   1
  -1  -3  17   85.00   17.58   1
   1  -3  17   21.20   11.92   1
   1  -3  17  310.10   14.11   1
  -1  -3 -17  279.32   15.90   1
   1  -4 -17   48.44   20.20   1
   1   4  17   68.10   17.00   1
   1   4 -17   70.11   14.98   1
  -1   4  17   78.64   18.55   1
  -1   4 -17   64.94   13.94   1
   1  -4  17   59.68    9.75   1
  -1  -4  17   67.97   10.29   1
   1  -4 -17   49.33   12.33   1
  -1   4  17   36.08   10.73   1
   1   4  17   12.84    9.32   1
  -1  -4 -17   53.33   16.75   1
   1  -4 -17   52.43   16.90   1
   1   4 -17   69.52   18.10   1
  -1  -4 -17   43.26   18.50   1
   1  -4  17   10.56   13.57   1
   1   4  17   11.17    8.09   1
   1   4 -17   38.90   20.48   1
  -1   4 -17   45.70   20.58   1
  -1   4 -17   48.25   17.37   1
   1  -4  17   15.48   12.30   1
  -1  -4 -17   79.48   11.00   1
   1   5  17   -2.59   17.78   1
  -1   5  17   -6.84   19.52   1
  -1   5 -17    1.60   12.75   1
   1   5 -17    4.32   13.58   1
   1  -5  17   -2.77    8.85   1
  -1  -5  17   -1.21    9.15   1
   1  -5  17  -11.65   17.30   1
  -1  -5  17    0.32   17.22   1
   1   5  17    2.11   12.18   1
  -1   5  17   -5.36   11.69   1
  -1   5  17    3.83    9.19   1
  -1  -5 -17   -0.75   19.49   1
   1  -5 -17    5.85   19.07   1
  -1  -5 -17   -4.08   16.85   1
   1  -5 -17   -6.07   16.78   1
  -1  -5  17   -8.94   18.17   1
  -1   5 -17   -5.71   15.66   1
   1  -5  17    3.66    6.62   1
   1  -5 -17    7.50   10.96   1
   1   5 -17  -11.80   16.00   1
   1   5  17    1.65   14.60   1
  -1   5 -17    0.87   21.05   1
   1   5 -17    0.36   20.66   1
  -1  -5 -17   -1.55   11.77   1
  -1  -6  17   73.39    8.32   1
   1  -6  17   73.85    7.87   1
   1   6  17   60.10   14.84   1
  -1   6  17   51.90   15.53   1
  -1   6  17    4.99   11.22   1
  -1  -6 -17   87.43   17.30   1
   1  -6 -17   70.90   17.66   1
   1   6 -17   99.51   19.75   1
  -1  -6  17   71.08   11.43   1
   1  -6  17   73.16   12.36   1
   1  -6 -17   51.78   24.50   1
   1   6 -17   62.54   19.34   1
  -1  -6  17   -6.89   19.43   1
  -1  -6 -17   58.03   12.86   1
   1  -6 -17   86.42   13.98   1
  -1   6 -17   48.91   24.32   1
   1   6 -17   63.64   24.50   1
  -1   6  17   66.92   22.09   1
   1   6  17   95.17   20.84   1
   1  -6 -17   61.00   13.28   1
   1  -7 -17   33.54   16.53   1
  -1  -7 -17   39.54   16.04   1
  -1  -7  17   35.69   13.26   1
   1   7 -17   30.06   18.66   1
  -1   7 -17   59.64   17.80   1
   1  -7  17   35.37    8.17   1
  -1  -7  17   33.87    8.57   1
  -1   7  17   29.69   23.24   1
  -1   7  17   30.90   15.65   1
   1   7  17   32.11   15.09   1
   1   8  17   19.77   23.95   1
  -1  -8 -17   21.62   17.62   1
   1   8  17   13.07   16.50   1
   1  -8  17   19.50   12.81   1
  -1   8 -17   10.41   17.05   1
   1  -8  17   19.80    9.67   1
   1   9  17  -10.05   25.78   1
   1  -9  17    5.85   12.92   1
   1   0  18    1.57    9.81   1
  -1   0  18    0.80   10.44   1
  -1   0 -18    1.64   13.49   1
   1   0 -18   11.34   17.06   1
  -1   0  18    2.80   12.11   1
  -1   0 -18    2.11   11.79   1
  -1   0 -18    0.10   13.16   1
   1   0 -18    0.10   13.24   1
   1   0  18   -0.53    3.70   1
  -1   1  18  248.59   17.23   1
   1   1 -18  328.63   17.80   1
  -1   1  18  296.22   16.14   1
   1   1 -18  280.80   20.39   1
   1   1  18  229.66   15.31   1
  -1   1 -18  280.97   18.89   1
  -1  -1 -18  173.72   16.38   1
  -1  -1  18  199.07   16.50   1
   1  -1 -18  200.06   17.32   1
  -1   1  18  202.30   14.69   1
  -1   1 -18  237.48   16.56   1
   1   1 -18  130.06   16.86   1
  -1   1 -18  184.70   18.25   1
   1  -1  18  225.34   13.54   1
  -1  -1  18  274.00   14.86   1
  -1  -1 -18  197.48   14.83   1
   1  -1 -18  223.89   20.76   1
  -1  -1 -18  261.38   19.58   1
   1  -1 -18  266.57   17.47   1
   1   2 -18  160.19   17.56   1
  -1   2  18  123.74   17.21   1
  -1   2  18  114.20   15.87   1
  -1   2 -18  125.75   15.08   1
   1   2  18  107.12   14.90   1
   1   2 -18  145.87   16.47   1
   1   2  18   17.43    5.71   1
  -1   2  18   -3.96   11.75   1
  -1  -2 -18   89.30   14.99   1
   1  -2 -18  103.12   15.59   1
   1  -2  18   17.44    5.94   1
  -1  -2  18    3.56   12.00   1
  -1   2 -18  107.57   15.89   1
  -1  -2  18  121.28   11.02   1
   1  -2 -18  110.33   17.11   1
   1   2 -18  101.92   17.88   1
  -1   2 -18  117.58   16.86   1
  -1  -2 -18  115.66   13.27   1
   1  -2  18   21.37    5.95   1
   1  -2  18  129.40   11.19   1
  -1  -2  18  120.14   11.00   1
   1   2  18   22.66    4.36   1
  -1  -2 -18  100.86   17.86   1
   1  -2 -18  102.20   20.46   1
   1   3  18   19.43    9.55   1
  -1   3  18   23.80   12.09   1
   1  -3  18   53.99   10.89   1
   1  -3 -18   43.67   13.52   1
  -1  -3  18   18.96   15.31   1
  -1  -3 -18   49.11   13.32   1
  -1   3 -18   60.27   15.71   1
   1   3 -18   40.65   20.47   1
  -1   3 -18   26.45   20.62   1
   1   3  18   26.00    7.73   1
   1  -3  18   18.21   11.85   1
  -1   3 -18   61.07   14.76   1
   1   3  18   55.60   14.37   1
  -1   3  18   43.61   15.36   1
   1   3 -18   50.54   15.22   1
   1   3 -18   74.03   19.26   1
   1  -3  18   26.69    9.95   1
  -1  -3 -18   50.54   13.08   1
  -1  -3 -18   39.51   18.51   1
   1  -3 -18   48.65   19.77   1
   1  -3 -18   35.38   14.93   1
   1  -4  18  165.82   11.39   1
  -1  -4  18  142.14   11.68   1
  -1  -4  18   10.98   17.11   1
   1  -4  18   29.15   16.11   1
   1   4  18  140.61   15.30   1
  -1   4 -18  137.12   18.19   1
  -1   4  18    3.33   11.51   1
   1   4  18   48.65   11.12   1
   1  -4 -18  123.44   16.99   1
  -1  -4 -18   90.55   20.07   1
   1  -4  18  167.70    9.08   1
   1   4  18   41.83    9.79   1
   1  -4 -18  101.18   21.25   1
  -1   4 -18  123.50   23.54   1
   1   4 -18   89.96   23.26   1
   1  -4  18   28.85   14.39   1
   1   4  18  154.60   19.39   1
   1   4 -18  143.43   16.57   1
  -1   4  18  150.72   20.45   1
  -1   4 -18  162.23   15.98   1
  -1   4 -18  135.46   18.40   1
  -1  -5  18    3.09   19.47   1
   1   5  18   15.69   14.80   1
  -1   5  18    7.29   15.69   1
  -1   5 -18    5.14   20.82   1
   1   5 -18   26.38   22.72   1
  -1   5  18   -2.38    9.27   1
   1  -5 -18    6.90   17.83   1
  -1  -5 -18    4.74   17.82   1
  -1  -5  18    3.97    9.42   1
   1  -5  18   10.98    8.67   1
   1  -5  18   10.62    6.69   1
  -1  -5  18   11.86    7.54   1
  -1   5  18    0.31   18.70   1
   1   5  18   -0.44   17.57   1
   1   5 -18    8.14   14.69   1
   1  -5 -18    6.00   11.77   1
  -1  -5 -18    6.89   12.08   1
   1   5 -18   13.79   16.86   1
  -1   5 -18    3.63   16.40   1
   1  -5 -18    1.79   19.07   1
  -1   6  18   20.84   16.10   1
   1   6  18   13.35   14.19   1
  -1  -6  18    9.18    7.70   1
   1  -6  18   13.08    7.01   1
   1   6  18   17.40   21.25   1
  -1   6 -18    7.31   17.24   1
   1   6 -18   24.46   18.94   1
   1  -6 -18   12.98   13.30   1
  -1  -6 -18    5.84   11.74   1
  -1  -6  18    6.37   11.09   1
   1  -6  18   24.04   11.10   1
  -1   7  18   23.31   23.44   1
   1  -7  18   23.73    7.99   1
   1   7 -18    8.32   20.02   1
  -1   7 -18   29.72   18.54   1
   1   7  18   25.75   15.63   1
  -1  -7  18   22.96   12.83   1
   1  -7 -18   14.78   15.69   1
  -1  -7 -18    7.76   15.46   1
   1   8  18    2.86   23.51   1
   1  -8  18   16.79   12.29   1
  -1   0  19    0.82   10.29   1
   1   0  19    0.61    9.95   1
   1   0 -19   10.28   15.36   1
  -1   0 -19    2.00   15.08   1
  -1   0 -19   -2.60   13.70   1
  -1   0  19    2.46   13.17   1
   1   0 -19    5.98   17.85   1
  -1   0 -19   12.82   17.38   1
  -1   0  19    3.73   12.92   1
   1   0  19    0.61    3.98   1
   1   0 -19    2.11   13.05   1
  -1   1  19    7.22   12.02   1
   1   1  19   19.74    5.19   1
   1   1  19   41.99   12.32   1
   1  -1  19   48.98   10.99   1
  -1  -1  19   11.07   14.72   1
   1  -1  19   24.29    6.62   1
   1  -1 -19   35.62   14.50   1
  -1  -1 -19   34.53   14.50   1
   1  -1 -19   44.98   14.96   1
  -1   1 -19   40.33   15.07   1
  -1  -1 -19   46.69   17.13   1
   1  -1 -19   33.50   18.47   1
   1   1 -19   41.58   14.10   1
  -1   1 -19   64.50   17.02   1
   1   1 -19   49.66   18.14   1
  -1   1 -19   27.25   16.91   1
   1   1 -19   39.64   15.77   1
   1  -1  19   22.69    4.94   1
   1   1  19   19.61    4.39   1
  -1   2 -19   99.02   16.44   1
   1  -2 -19   97.12   16.67   1
  -1  -2 -19   83.92   16.50   1
   1  -2  19   27.17    7.56   1
  -1  -2  19   54.95   13.31   1
  -1  -2  19   96.96   11.11   1
   1  -2  19   92.04   10.77   1
  -1   2 -19   87.92   17.22   1
   1   2 -19   81.50   17.89   1
   1   2  19   19.64    5.11   1
  -1   2  19   56.99   13.03   1
   1   2  19   24.47    8.04   1
   1  -2 -19  133.76   21.38   1
  -1  -2 -19   82.32   18.27   1
   1  -2  19   12.28    6.32   1
  -1  -2 -19   78.58   13.95   1
  -1   2 -19  113.35   16.47   1
   1   2  19   94.13   14.56   1
   1   2 -19  105.63   17.24   1
  -1   2  19  124.73   15.93   1
   1   3  19   86.98   14.78   1
  -1   3 -19  101.80   18.40   1
  -1   3 -19   58.06   22.01   1
   1   3 -19   67.15   21.98   1
   1   3  19    5.28   10.47   1
  -1   3  19    5.83   12.02   1
   1  -3  19   21.39   12.73   1
   1  -3 -19   77.86   14.52   1
  -1  -3  19   11.44   15.28   1
  -1  -3 -19   83.01   14.95   1
  -1   3 -19   65.18   16.22   1
  -1  -3 -19   68.86   19.13   1
   1  -3 -19   83.65   20.90   1
   1   3  19   14.94    8.92   1
  -1   3 -19   80.31   15.55   1
  -1   3  19   95.14   16.08   1
   1   3 -19   79.32   16.96   1
  -1  -3  19  100.86   12.13   1
   1  -3  19  101.41   11.35   1
   1  -3  19   86.63    8.70   1
  -1  -3 -19   86.21   14.68   1
   1  -3  19   15.59   11.13   1
  -1  -3 -19   68.67   13.96   1
   1   4  19   75.62   14.98   1
   1   4  19   25.48    8.22   1
   1   4  19   20.78   11.25   1
  -1   4  19   29.28   11.83   1
   1  -4 -19   57.51   14.59   1
  -1  -4 -19   66.60   15.18   1
   1   4 -19   56.54   22.89   1
  -1   4 -19   47.61   22.68   1
  -1  -4  19   80.32   10.44   1
   1  -4  19   73.59   10.04   1
  -1   4  19   73.62   19.34   1
   1   4  19   84.25   18.09   1
   1  -4 -19   70.89   20.84   1
   1  -4  19   67.18    7.68   1
  -1  -4  19   59.50    8.22   1
   1  -4  19   17.79   13.30   1
  -1  -4  19   30.72   18.95   1
   1  -4  19    7.70   17.13   1
   1   4 -19   69.34   16.55   1
  -1   5 -19   92.76   19.00   1
   1   5 -19   57.12   19.89   1
  -1   5  19   65.05   20.33   1
   1  -5  19   60.09    9.74   1
  -1  -5  19   46.29   10.98   1
   1   5  19   70.25   15.17   1
  -1   5  19   54.33   16.02   1
   1  -5  19   57.66    7.56   1
  -1  -5  19   50.84    8.03   1
   1   5 -19   62.78   23.99   1
   1  -5 -19   48.93   19.46   1
   1  -5 -19   52.71   13.28   1
   1  -5 -19   57.78   13.54   1
  -1  -5 -19   67.46   13.05   1
  -1  -6  19    7.93    7.83   1
   1  -6  19   13.50    7.09   1
   1   6 -19   13.21   18.53   1
  -1   6 -19   19.42   17.61   1
  -1  -6  19    5.06   10.74   1
   1  -6 -19    4.66   13.26   1
  -1  -6 -19    5.75   12.36   1
   1   6  19    7.65   15.78   1
  -1   6  19    7.16   16.83   1
  -1   7 -19   21.49   19.03   1
   1   7 -19   38.92   20.11   1
  -1   7  19   51.76   17.57   1
   1   7  19   49.93   16.25   1
  -1  -7  19   45.90    8.61   1
   1  -7  19   39.58   12.68   1
   1  -7 -19   31.58   15.22   1
  -1  -7 -19   39.58   15.96   1
   1  -7  19   32.33    8.24   1
   1   8  19   13.90   23.77   1
  -1   8  19    0.22   25.14   1
   1  -8  19    2.58   12.39   1
  -1  -8  19   -3.73   12.99   1
   1   0 -20   15.33   18.82   1
  -1   0 -20   -1.39   16.65   1
  -1   0  20    3.94   12.35   1
   1   0  20    0.48    4.79   1
   1   0  20    1.08   13.05   1
   1   0 -20    1.56   15.72   1
  -1   0 -20   -1.04   15.74   1
  -1   0 -20   -2.27   14.06   1
   1   0  20    0.89    3.79   1
   1   0  20    0.31   10.36   1
  -1   0  20   -1.79   11.31   1
  -1  -1  20   19.47   15.83   1
   1  -1  20  -13.42    7.97   1
   1  -1  20   71.17   11.19   1
   1   1  20   54.68   14.79   1
   1  -1 -20   66.09   19.37   1
  -1  -1 -20   71.63   18.44   1
  -1   1 -20   56.16   16.19   1
   1  -1 -20   54.63   15.26   1
   1  -1  20   -0.67    3.89   1
   1   1 -20   74.39   17.86   1
  -1   1 -20   88.09   16.85   1
  -1   1  20   14.14   12.44   1
   1   1  20   -3.02    5.88   1
   1   1  20   -3.21    4.21   1
  -1   1 -20   61.41   18.55   1
   1   1 -20   58.14   18.07   1
  -1   1  20   56.40   13.38   1
  -1  -1  20   71.81   12.02   1
  -1   2 -20   89.55   15.35   1
   1   2  20   86.25   15.69   1
   1   2  20   36.78    7.27   1
   1   2  20   38.52   10.43   1
  -1   2  20    2.11   12.97   1
  -1   2 -20   65.63   17.92   1
   1   2 -20   78.16   18.40   1
  -1  -2  20   -4.38   13.56   1
   1  -2  20   30.24    9.81   1
   1  -2 -20   89.16   18.20   1
   1  -2  20   91.42   10.71   1
   1  -2 -20   69.52   20.43   1
  -1  -2 -20   71.26   18.46   1
  -1   2  20   94.47   16.38   1
  -1   2 -20  104.59   17.42   1
   1   2  20   92.65   14.99   1
   1   2 -20  132.15   19.22   1
  -1   2 -20   91.44   17.82   1
  -1  -2 -20  101.95   14.24   1
   1  -2  20   28.08    9.41   1
   1  -2  20   81.57   10.96   1
  -1  -2  20   86.24   11.52   1
  -1  -2 -20   76.66   18.51   1
  -1  -2 -20   68.48   16.65   1
  -1   3 -20   99.87   18.40   1
  -1   3  20   79.49   17.54   1
   1   3  20   60.72   16.24   1
   1  -3  20   72.87    8.76   1
  -1   3  20   51.67   13.50   1
   1   3  20   35.43   12.16   1
   1  -3  20   27.67   14.40   1
  -1  -3 -20   55.31   15.76   1
  -1  -3  20   32.65   16.44   1
   1  -3 -20   48.44   15.89   1
  -1  -3  20   97.45   12.19   1
   1  -3  20   91.35   11.44   1
   1   3  20   82.88   15.07   1
  -1   3  20   89.27   16.42   1
   1   3 -20   87.74   16.99   1
  -1   3 -20   77.37   17.53   1
  -1  -3 -20   82.98   14.99   1
   1   3 -20   67.04   22.76   1
  -1   3 -20   56.24   22.64   1
  -1  -3 -20   79.48   15.44   1
   1  -3  20   24.94   13.51   1
   1  -3 -20   86.50   21.56   1
  -1  -3  20   89.07    9.17   1
   1   3  20   29.63    9.97   1
   1  -4 -20   64.68   15.05   1
   1   4 -20   83.04   19.38   1
   1   4 -20   59.78   24.47   1
  -1   4 -20   60.13   23.86   1
  -1  -4  20   76.42   10.52   1
   1   4 -20   61.10   20.08   1
   1   4  20   45.48   14.99   1
  -1   4 -20   70.92   18.84   1
  -1   4  20   67.25   15.84   1
  -1   4  20    1.13    9.81   1
   1  -4  20   53.02    7.49   1
  -1  -4  20   57.41    8.45   1
  -1  -4 -20   43.80   12.43   1
   1  -4 -20   60.52   14.65   1
  -1   4  20   81.81   18.65   1
   1   4  20   59.87   16.98   1
   1  -4 -20   62.28   15.70   1
  -1  -4 -20   57.79   15.80   1
   1  -5  20   14.98    7.46   1
   1   5  20   16.20   14.70   1
  -1   5  20   14.16   15.28   1
   1  -5 -20   17.99   13.32   1
  -1  -5 -20   15.97   12.06   1
  -1   5  20    7.17   20.04   1
   1   5  20   28.90   18.94   1
  -1   5 -20   21.35   18.34   1
   1   5 -20    5.42   18.97   1
   1  -5  20   16.93    9.59   1
  -1  -5  20    7.36   10.52   1
  -1   6  20    8.55   16.58   1
   1   6  20   16.59   16.08   1
   1  -6 -20    5.71   13.39   1
  -1  -6 -20   17.92   12.85   1
  -1   6 -20   24.87   18.77   1
   1   6 -20   20.55   19.97   1
   1  -6  20   14.51    7.55   1
  -1  -6  20   12.67    8.18   1
   1  -7  20   13.26   12.73   1
   1   7  20    0.91   20.96   1
   1  -8  20    2.41   12.13   1
   1   8  20    3.10   23.55   1
  -1   0 -21    7.73   14.94   1
   1   0  21   -0.44    5.91   1
   1   0  21    1.04    9.84   1
  -1   0  21    7.09   10.70   1
  -1   0 -21    8.16   12.23   1
   1   0  21    1.08    8.22   1
  -1   0  21    7.78   14.01   1
  -1   0 -21   -0.94   16.77   1
   1   0 -21   -3.29   17.04   1
   1   0  21    0.49   12.69   1
   1   0 -21   -3.89   18.54   1
  -1  -1  21  115.44   18.63   1
   1  -1  21   96.54   13.86   1
  -1  -1  21  224.79   15.13   1
   1  -1  21  259.76   14.43   1
   1  -1 -21  196.22   22.54   1
   1   1 -21  230.45   20.91   1
  -1   1 -21  216.51   19.48   1
  -1  -1 -21  226.34   20.44   1
  -1   1  21  219.30   15.75   1
  -1  -1 -21  223.41   18.98   1
  -1   1 -21  245.93   18.54   1
   1   1  21  133.85   12.93   1
  -1   1  21  116.77   15.22   1
   1   1  21  119.21   10.35   1
   1  -1  21  101.48   10.56   1
  -1   1  21  192.57   17.89   1
   1   1  21  227.96   17.03   1
   1   1 -21  214.45   21.67   1
  -1   1 -21  225.68   22.04   1
  -1  -1 -21  184.33   18.48   1
   1  -1 -21  204.80   18.80   1
  -1  -1  21  248.57   15.38   1
   1   2 -21  100.14   16.79   1
  -1   2 -21   90.12   15.46   1
   1   2  21    4.76    7.87   1
  -1   2  21   40.30   14.42   1
   1   2  21    7.63   11.72   1
   1  -2  21   20.50   12.32   1
  -1  -2  21   39.95   14.77   1
   1   2  21   73.22   15.35   1
  -1  -2  21  100.89   11.95   1
  -1   2  21   73.39   15.80   1
   1  -2  21   92.66   11.30   1
  -1  -2 -21   74.71   18.59   1
   1  -2 -21   83.12   18.61   1
  -1  -2  21   92.52   11.58   1
   1  -2  21   76.77   10.95   1
  -1   2 -21   89.27   18.19   1
   1  -2 -21   92.71   21.41   1
   1  -2  21    5.61   11.13   1
  -1  -2 -21   78.51   15.05   1
  -1   2 -21   71.27   18.93   1
   1   2 -21   75.56   19.23   1
  -1  -2 -21   72.29   16.75   1
   1  -2 -21   98.37   18.37   1
  -1   2  21   82.29   14.91   1
   1   2 -21  103.76   19.70   1
   1   2  21   90.95   14.56   1
   1  -3 -21    7.67   16.21   1
  -1  -3 -21   -6.76   16.12   1
   1   3 -21   12.44   23.57   1
  -1   3 -21   -5.62   23.23   1
  -1  -3  21    0.91    8.04   1
   1  -3  21    3.00    7.96   1
  -1   3 -21    5.11   16.94   1
   1   3  21    3.64   10.60   1
   1  -3 -21    3.83   15.23   1
  -1  -3 -21   15.83   14.46   1
   1   3 -21    1.12   17.25   1
  -1   3 -21   -6.53   16.35   1
  -1   3  21   -2.49   16.80   1
   1   3  21    4.60   16.92   1
   1  -3  21   -7.33   14.15   1
  -1  -3 -21   30.85   14.25   1
   1   3  21   -9.28   14.40   1
  -1   3  21   -4.02   15.04   1
  -1  -3  21    3.25   10.57   1
   1  -3  21   -1.61   10.45   1
   1  -4  21   24.00    9.67   1
  -1  -4  21   35.07   10.03   1
  -1  -4  21   29.09    7.96   1
   1  -4  21   24.91    7.35   1
  -1   4  21   32.41   16.47   1
   1   4  21   38.47   15.88   1
   1  -4 -21   22.56   15.03   1
  -1  -4 -21   26.48   12.40   1
  -1   4 -21   36.02   20.32   1
   1   4  21    5.70   15.00   1
   1   4 -21   35.54   21.57   1
  -1   4  21   35.51   15.93   1
   1  -5 -21   -2.63   13.14   1
  -1  -5 -21    7.16   12.59   1
  -1  -5  21   -1.90   10.78   1
  -1   5  21   -7.17   20.20   1
  -1   5 -21   13.13   17.76   1
   1   5 -21   19.44   19.38   1
  -1   5  21    2.38   16.03   1
   1   5  21   -2.89   14.92   1
   1  -5  21    0.16    7.04   1
  -1  -5  21    0.57    7.40   1
   1  -6 -21    6.19   13.62   1
  -1  -6 -21   12.67   12.23   1
   1   6  21   21.87   19.37   1
   1   6  21   10.05   15.26   1
  -1   6  21   21.10   16.60   1
   1  -6  21    7.18   10.55   1
  -1  -6  21    9.86    8.11   1
   1  -6  21    9.14    7.43   1
   1   6 -21    4.10   20.00   1
  -1   6 -21   -2.82   18.61   1
  -1  -7  21   -2.33   13.42   1
   1  -7  21    8.47   12.38   1
  -1   7  21  -18.29   22.00   1
   1   7  21   11.38   21.03   1
   1  -8  21   -7.17   12.57   1
   1   8  21    6.98   23.15   1
   1   0  22   -2.57   10.48   1
  -1   0  22    8.25   11.32   1
   1   0 -22    4.42   13.48   1
  -1   0 -22   -0.79   12.74   1
   1   0 -22    6.37   17.16   1
   1   0  22    0.88   13.15   1
  -1   0  22   -2.57   13.51   1
  -1   0 -22    3.45   16.21   1
   1   0  22    1.52    9.09   1
  -1   1 -22  266.74   20.89   1
  -1  -1 -22  237.00   22.15   1
   1  -1  22   11.38   11.36   1
  -1  -1  22  314.00   16.49   1
   1  -1  22  297.12   16.02   1
   1   1  22  339.48   16.82   1
   1   1  22    4.98   10.49   1
  -1   1  22  255.68   19.60   1
   1   1  22  278.51   18.34   1
  -1  -1  22  288.17   15.98   1
   1  -1  22  245.04   15.17   1
  -1  -1 -22  223.74   20.71   1
   1   1 -22  212.25   23.31   1
   1  -1 -22  215.25   20.59   1
  -1   1 -22  255.19   23.66   1
  -1   1  22  294.69   17.59   1
   1   1 -22  238.99   20.41   1
   1  -1 -22  246.14   20.95   1
  -1   1 -22  335.36   19.99   1
  -1  -1 -22  286.08   20.59   1
   1  -2 -22  100.72   19.50   1
  -1  -2 -22  115.09   17.68   1
  -1  -2  22   97.93   12.13   1
   1  -2  22  128.74   11.83   1
  -1   2  22  105.71   17.53   1
  -1   2 -22  134.80   16.29   1
   1   2  22  138.00   16.81   1
   1   2 -22  124.02   17.41   1
   1  -2  22  121.43   12.21   1
  -1  -2  22  120.31   12.75   1
  -1  -2 -22  112.54   19.36   1
   1  -2 -22   95.16   19.42   1
  -1   2  22  119.26   15.83   1
   1   2  22  135.22   14.66   1
  -1   2 -22   99.29   20.79   1
   1   2 -22   86.49   20.47   1
  -1  -3  22   46.86    9.03   1
   1  -3  22   50.67    8.31   1
   1  -3  22   58.85   11.73   1
  -1  -3  22   64.07   11.92   1
  -1  -3 -22   40.41   15.25   1
   1  -3 -22   42.84   16.29   1
   1   3  22   59.46   15.31   1
  -1   3  22   53.46   16.57   1
  -1   3  22   59.38   18.67   1
   1   3  22   52.46   16.98   1
   1   3 -22   48.45   17.85   1
  -1   3 -22   52.02   16.17   1
   1   4 -22   29.61   20.37   1
  -1   4 -22   35.34   18.98   1
   1   4  22   41.33   16.42   1
  -1   4  22   37.78   17.41   1
  -1  -4  22   21.21    8.22   1
   1  -4  22   33.68    7.68   1
  -1  -4 -22   21.45   13.69   1
   1  -4 -22   32.68   15.07   1
  -1   4  22   26.14   16.44   1
  -1  -4  22   28.74    9.90   1
   1  -5 -22    5.67   13.05   1
  -1  -5 -22   -0.77   11.98   1
   1  -5  22  -10.54   10.22   1
   1  -5  22    3.06    7.40   1
  -1  -5  22    1.95    7.36   1
   1   5 -22    8.96   20.03   1
  -1   5 -22    3.82   18.96   1
   1   5  22   -3.83   14.79   1
  -1   5  22    0.25   15.81   1
   1  -6 -22   -5.01   13.45   1
  -1   6  22   10.76   22.81   1
   1   6  22   -7.28   21.04   1
  -1   6  22    8.66   16.65   1
   1   6 -22    9.63   20.34   1
   1  -6  22    1.86   10.54   1
  -1  -6  22    9.98   11.61   1
   1   7  22   37.01   21.14   1
  -1   7  22   36.26   23.11   1
  -1  -7  22   25.51   13.46   1
   1  -7  22   27.03   12.92   1
  -1   0  23    5.55   11.63   1
   1   0  23   -6.95   11.41   1
   1   0  23   -6.40   12.59   1
  -1   0  23   -6.85   14.11   1
   1   0 -23   -0.34   13.84   1
  -1   0 -23   -4.92   13.37   1
  -1  -1  23   62.49   12.12   1
  -1   1  23   64.40   15.96   1
   1   1  23   80.76   14.94   1
   1  -1  23   74.41   11.78   1
   1   1 -23   80.69   17.40   1
  -1   1  23   76.55   13.81   1
   1  -1  23   60.31   11.94   1
  -1  -1  23   78.94   12.64   1
   1   1  23  101.94   12.73   1
   1  -1 -23   78.24   18.90   1
  -1   1 -23   83.83   15.51   1
  -1  -1 -23   82.26   16.58   1
  -1  -2 -23   56.67   16.67   1
   1  -2 -23   34.45   18.57   1
   1   2  23   50.49   15.47   1
  -1   2  23   40.02   16.94   1
   1   2 -23   50.21   16.49   1
  -1   2 -23   60.96   15.27   1
  -1  -2  23   39.54   11.07   1
   1  -2  23   41.21   10.22   1
  -1   2  23   50.17   14.74   1
  -1  -2  23   42.93   11.36   1
  -1  -3 -23   52.86   15.60   1
   1  -3 -23   57.09   17.20   1
   1   3  23   43.04   16.60   1
  -1   3  23   55.25   16.99   1
  -1  -3  23   50.35    9.10   1
   1  -3  23   54.89    8.69   1
  -1   3  23   45.46   17.29   1
  -1   3 -23   41.12   16.36   1
   1   3 -23   62.36   17.73   1
  -1  -3  23   55.56   12.21   1
  -1  -4  23   35.04    8.47   1
   1  -4  23   44.19    7.91   1
   1   4  23   31.25   17.64   1
   1   4 -23   42.98   19.40   1
  -1   4  23   31.76   18.73   1
  -1   4 -23   57.71   18.37   1
   1  -4 -23   38.49   15.16   1
  -1  -4 -23   24.78   12.98   1
  -1  -5  23    5.13    7.56   1
   1   5 -23   10.63   22.41   1
  -1   5  23    6.95   16.69   1
   1   5  23   -0.70   16.65   1
   1  -5  23    3.94   10.08   1
  -1  -5  23   -1.96   11.24   1
   1   6  23   -1.35   20.00   1
  -1   6  23   15.14   20.64   1
  -1  -6  23    3.70   11.46   1
   1  -6  23    8.29   10.52   1
   1   7  23   33.11   22.25   1
   1  -7  23   22.10   12.96   1
  -1   0  24   -0.11   13.08   1
   1   0  24  -12.32   12.89   1
  -1   0  24    6.98   11.91   1
  -1   0 -24    6.54   14.45   1
   1   0 -24   -0.24   15.04   1
   1   1 -24   11.45   15.27   1
  -1   1 -24   12.37   14.10   1
   1   1  24    9.88   14.37   1
   1  -1  24    9.33   11.01   1
  -1  -1  24   15.44   11.95   1
   1  -1 -24   24.96   17.52   1
  -1  -1 -24   23.67   16.05   1
   1  -2  24   19.29    9.96   1
  -1  -2  24   17.21   10.71   1
   1   2 -24   29.36   17.07   1
   1   2  24   23.89   15.68   1
  -1   2  24   11.75   16.29   1
   1  -2 -24   16.93   18.20   1
  -1  -2 -24    8.80   16.49   1
  -1  -3 -24   -0.98   15.60   1
   1  -3 -24   10.41   15.61   1
   1   3  24    3.24   15.59   1
  -1   3  24   -4.59   16.45   1
   1  -3  24    2.87    7.81   1
  -1  -3  24    9.91    8.78   1
   1   3  24    5.56   14.46   1
   1  -3  24   -3.46   11.13   1
   1   3 -24   -1.40   16.94   1
  -1   3 -24   11.81   15.76   1
   1   4 -24   13.91   18.47   1
  -1   4  24    2.67   19.40   1
  -1  -4  24    1.88    8.15   1
   1  -4 -24    1.22   14.82   1
   1   4  24  -19.10   16.34   1
   1  -4  24    6.63    9.95   1
  -1   5  24    1.52   17.66   1
   1   5  24   -3.93   16.29   1
   1  -5  24    8.13   10.19   1
  -1  -5  24    1.98   10.91   1
  -1   6  24    6.04   19.25   1
   1   6  24   21.76   18.80   1
  -1  -6  24   16.03   11.50   1
   1  -6  24   20.92   10.96   1
   1   7  24   18.86   22.38   1
   1  -7  24   26.72   13.36   1
  -1   0 -25   -1.60   15.19   1
   1   0 -25   -2.97   15.33   1
   1   0  25  -13.07   12.26   1
  -1   0  25   -0.93   13.25   1
   1   0  25    2.78   11.72   1
  -1   1 -25   16.25   14.31   1
   1   1 -25   21.12   15.46   1
  -1  -1 -25   12.57   16.03   1
   1  -1 -25    9.03   17.36   1
   1  -1  25   20.98   11.93   1
   1   1  25   13.45   11.92   1
   1   1  25   18.10   15.20   1
  -1  -1  25   21.01   12.15   1
   1  -1  25   11.44   11.32   1
  -1   1  25   18.81   15.91   1
   1  -2  25   33.60   11.75   1
   1   2  25   24.61   13.48   1
   1   2 -25   41.98   17.33   1
  -1   2 -25   48.12   16.00   1
   1  -2 -25   35.31   17.88   1
  -1  -2 -25   29.65   17.24   1
  -1  -2  25   39.89   11.06   1
  -1   2  25   36.27   16.52   1
  -1  -3  25    2.50   11.87   1
   1  -3  25    5.16   10.82   1
   1   3  25   -3.98   14.66   1
  -1   3  25    4.21   15.55   1
   1   3 -25   -0.96   16.40   1
  -1  -3  25    7.80    8.92   1
  -1   3  25   16.74   17.13   1
   1  -3 -25    5.00   16.19   1
  -1   4  25    8.17   17.00   1
   1   4  25   -4.38   16.91   1
  -1  -4  25    8.18   10.13   1
   1  -4  25   11.13   10.04   1
  -1   5  25    5.23   18.04   1
   1   5  25    3.68   16.80   1
   1  -5  25    4.79   10.53   1
  -1  -5  25    6.47   11.26   1
   1   6  25   20.16   18.65   1
  -1  -6  25    8.62   11.95   1
   1  -6  25   10.63   11.16   1
   1   0  26    0.10   12.36   1
  -1   0  26    0.76   13.04   1
   1   0 -26    4.75   16.81   1
  -1   0  26    2.38   12.46   1
   1  -1  26   -0.19   11.16   1
  -1   1  26    6.96   12.33   1
   1   1  26    6.46   11.56   1
  -1  -1  26    2.36   12.23   1
   1  -1 -26    4.80   17.85   1
  -1  -1  26   -4.05   11.86   1
  -1   1  26    1.50   15.67   1
   1   1 -26    4.13   15.12   1
   1  -2  26   22.50   11.42   1
  -1  -2  26   11.87   12.10   1
  -1   2  26   20.90   13.55   1
   1   2  26   23.70   13.14   1
   1  -3  26   -3.12   10.75   1
  -1  -3  26    4.99   11.89   1
  -1   3  26    7.84   15.02   1
   1   3  26    0.12   14.01   1
  -1  -4  26   18.35   11.02   1
   1  -4  26   14.43   10.26   1
  -1   4  26   18.32   17.63   1
   1   4  26    5.84   16.40   1
   1   5  26   15.55   17.08   1
  -1   5  26   42.42   19.13   1
  -1  -5  26   18.44   11.72   1
   1   0  27   -3.06   12.23   1
  -1   0  27   -1.30   12.86   1
  -1  -1  27   11.10   12.83   1
   1   1  27   16.12   11.58   1
   1  -1  27   13.87   11.10   1
  -1   1  27   14.70   13.11   1
   1  -2  27   14.83   11.63   1
  -1  -2  27   16.41   12.23   1
  -1   2  27    7.42   13.46   1
   1   2  27    6.21   12.63   1
  -1  -3  27   -4.53   12.04   1
   1  -3  27   -3.11   11.30   1
   1   3  27    1.28   14.10   1
  -1   3  27   10.62   15.26   1
   1  -4  27    6.75   10.11   1
  -1  -4  27    4.51   11.05   1
  -1   4  27    8.92   16.53   1
   1   4  27   14.01   15.51   1
   1   5  27   17.34   18.15   1
   1  -5  27    6.99   10.45   1
  -1   0  28    2.61   13.04   1
   1   0  28   -0.10   11.71   1
   1  -1  28   11.83   11.11   1
  -1  -1  28    9.78   11.86   1
  -1   1  28   13.91   13.44   1
   1   1  28    8.19   12.52   1
  -1   2  28   11.92   13.75   1
   1   2  28   -1.41   12.77   1
   1  -2  28    8.66   11.58   1
  -1  -2  28    8.20   12.81   1
  -1   3  28   11.54   14.82   1
   1   3  28   -0.11   14.15   1
  -1  -3  28   14.39   12.50   1
   1  -3  28   -0.45   11.06   1
   1   4  28   13.88   15.95   1
  -1   4  28   11.90   16.99   1
   1  -4  28    7.71   10.28   1
  -1  -4  28    5.47   11.13   1
   1   0  29   -0.79   12.04   1
  -1   0  29   -5.34   13.17   1
   1   1  29    7.00   13.03   1
  -1  -1  29    5.41   11.98   1
  -1   1  29    5.51   13.50   1
   1  -1  29    0.09   10.89   1
  -1   2  29    3.84   13.72   1
   1   2  29    6.62   12.39   1
   1  -2  29    2.80   11.48   1
  -1  -2  29    1.34   12.82   1
  -1   3  29   -4.69   15.18   1
  -1  -3  29    9.63   12.70   1
  -1   0  30    8.86   13.37   1
  -1   1  30    0.69   14.65   1
  -1  -1  30    8.86   12.51   1
  -2   1   0   31.76    3.77   1
   2  -1   0   18.66    3.03   1
   2   1   0   19.64    5.93   1
  -2  -1   0   20.33    2.98   1
  -2   1   0   24.41    3.02   1
  -2  -1   0   29.68    6.17   1
  -2  -1   0   25.23    5.08   1
   2   1   0   19.96    4.78   1
   2  -1   0   18.67    3.63   1
  -2   1   0   22.11    4.76   1
  -2   2   0   24.10    7.74   1
   2   2   0   22.59    2.90   1
  -2   2   0   17.34    3.95   1
  -2  -2   0   21.95    4.39   1
   2  -2   0   11.77    4.61   1
  -2   2   0   24.96   11.37   1
   2  -2   0   20.31    5.62   1
  -2  -2   0   11.13    6.88   1
   2   2   0   41.76    7.58   1
   2   2   0   13.39    8.41   1
  -2  -2   0   29.11    8.99   1
   2  -2   0   42.63    5.49   1
  -2   2   0   15.53    4.90   1
  -2  -2   0   19.79    5.60   1
   2   3   0   52.32    3.90   1
  -2  -3   0   53.76    5.52   1
  -2   3   0   50.74   14.05   1
   2  -3   0   51.33    5.92   1
  -2   3   0   58.64    9.96   1
   2   3   0   39.03   12.64   1
  -2  -3   0   50.22   12.02   1
   2  -3   0   48.40    7.32   1
  -2   3   0   47.94    6.74   1
   2  -3   0   56.14    6.92   1
   2   3   0   50.67    4.63   1
  -2  -3   0   54.95    7.10   1
  -2   4   0    3.90    7.84   1
   2   4   0   -0.92    4.68   1
  -2  -4   0    1.16    6.21   1
  -2  -4   0    0.38    7.58   1
   2  -4   0    3.35    8.35   1
   2   4   0   -0.04    3.26   1
   2   4   0    3.91   15.08   1
  -2   4   0   -4.65   16.73   1
   2  -4   0    1.06    5.57   1
  -2   4   0    0.07   11.39   1
  -2  -4   0   -2.42   12.96   1
   2  -4   0    0.17    7.60   1
  -2   5   0    4.14    9.44   1
   2   5   0    6.89    8.41   1
   2  -5   0   10.22    7.58   1
   2  -5   0    6.77    8.90   1
  -2  -5   0   -5.21    9.68   1
  -2   5   0    3.22    7.00   1
  -2   5   0   22.68   20.98   1
   2   5   0   -1.48   18.64   1
  -2  -5   0    1.37   12.48   1
   2   5   0    3.22   13.05   1
   2  -5   0    9.11   13.02   1
  -2  -5   0   10.79   14.68   1
   2   6   0   -1.05   10.29   1
   2  -6   0    4.71    9.03   1
  -2  -6   0   -5.95   10.58   1
  -2   6   0   -0.32    7.59   1
  -2   6   0    9.03   23.41   1
  -2  -6   0    5.99   13.89   1
   2   6   0    8.16   13.65   1
   2  -6   0   12.96   16.65   1
  -2  -6   0   -3.81   16.10   1
   2   7   0   12.62   11.90   1
  -2  -7   0   15.43    9.99   1
   2  -7   0   19.45    9.29   1
  -2  -7   0   22.98   12.38   1
  -2   7   0   10.82    7.44   1
   2   7   0   20.45    7.63   1
  -2   7   0   24.43   25.51   1
  -2  -7   0   27.61   16.42   1
   2  -7   0   11.27   16.00   1
  -2   7   0   25.72   14.24   1
   2   7   0   27.21   15.62   1
   2  -7   0    8.50   19.20   1
  -2   8   0    5.32   12.27   1
   2   8   0   -7.41   26.32   1
   2  -8   0    3.51    9.09   1
  -2  -8   0   -2.36   11.68   1
   2  -8   0    2.85   12.01   1
  -2   8   0   -0.98    8.10   1
   2   8   0   -2.80    8.22   1
   2  -8   0    3.11   20.57   1
  -2  -8   0    7.65   20.33   1
   2   8   0   -0.95   14.91   1
  -2   8   0    7.87   13.94   1
  -2  -8   0    2.63   18.08   1
   2  -8   0    5.89   18.45   1
   2  -9   0    8.29   21.66   1
  -2   9   0    7.70   15.16   1
  -2  -9   0    6.26   11.12   1
  -2   9   0    4.50   13.07   1
   2   9   0    2.29    9.28   1
   2   9   0   11.10   30.46   1
   2  -9   0   11.40   14.49   1
  -2  -9   0   -2.47   13.64   1
  -2  -9   0   -5.25   21.62   1
   2 -10   0    6.55   13.59   1
   2  10   0   24.45   33.23   1
  -2   0   112255.20  347.93   1
   2   0  -112434.50  347.70   1
  -2   0   111367.20  347.71   1
   2   1   111077.90  344.63   1
  -2  -1  -112301.60  344.68   1
  -2   1  -112191.00  344.68   1
  -2  -1   114957.40  344.99   1
   2   1  -113056.80  344.78   1
   2  -1   111881.60  344.26   1
  -2  -1  -110281.60  344.22   1
  -2   1  -112519.00  344.25   1
   2  -1   113134.00  344.44   1
  -2   1  -112222.00  344.42   1
  -2  -1  -112044.60  345.05   1
   2   1   113103.10  345.35   1
  -2   1   112722.20  344.47   1
   2  -1  -112288.60  344.40   1
  -2   1   111471.30  344.55   1
   2  -1  -112385.50  344.27   1
  -2   1   112393.50  344.28   1
   2   1  -113774.60  345.20   1
  -2  -1   114072.30  345.30   1
  -2  -1   112660.10  344.25   1
  -2   2  -119078.70  530.96   1
  -2   2   118230.90  531.00   1
  -2  -2   114403.60  530.86   1
  -2  -2  -119132.40  531.00   1
   2  -2   119109.20  530.88   1
   2   2   118064.50  530.90   1
   2   2   118829.00  531.85   1
  -2   2  -118997.80  532.12   1
   2   2  -120588.40  531.95   1
   2  -2   120175.20  531.80   1
   2  -2  -119542.10  531.98   1
  -2  -2  -119602.20  532.00   1
  -2  -2   120646.50  532.22   1
   2  -2   118611.50  531.33   1
  -2  -2  -117945.90  531.25   1
  -2   2  -120604.10  531.55   1
  -2  -2   119732.70  531.42   1
  -2   2   119096.50  531.28   1
   2   2  -120291.50  530.82   1
  -2   2   119617.00  533.40   1
  -2   2   119206.90  531.44   1
   2  -2  -116861.50  530.87   1
  -2  -2   121337.90  532.66   1
   2  -2  -120874.50  531.40   1
   2   2   117460.20  532.75   1
   2   2  -120826.90  532.82   1
  -2  -2  -121436.70  532.38   1
  -2   2  -120689.40  532.46   1
   2  -3  -1  108.15    7.19   1
  -2   3  -1  121.87   10.34   1
   2  -3   1  105.31    6.89   1
   2   3  -1   95.03   12.12   1
   2  -3  -1  100.11    8.75   1
  -2   3  -1   96.01   13.76   1
  -2  -3  -1   99.31   11.94   1
   2   3   1  107.12   14.76   1
   2   3   1  100.26    5.26   1
  -2  -3  -1   98.99    7.03   1
  -2  -3   1  109.43    7.47   1
  -2  -3   1  104.07    8.29   1
  -2   3   1   95.54    7.42   1
  -2   3  -1  117.08    8.24   1
   2   3   1  100.28    5.85   1
  -2  -3  -1  104.28    8.11   1
   2  -3   1   91.94    7.57   1
  -2  -3   1   96.50   11.93   1
   2  -3  -1   98.20    8.08   1
  -2   3   1  109.16    9.67   1
  -2   3   1  104.46   15.97   1
   2   3  -1   96.82    4.70   1
   2   3  -1   88.88    5.78   1
  -2   4  -112061.20  337.61   1
   2   4   111868.70  337.33   1
   2  -4   112175.60  337.27   1
   2  -4  -112308.90  337.71   1
  -2  -4   112053.50  335.41   1
   2  -4   112452.70  335.58   1
   2   4   111769.40  335.62   1
  -2  -4  -111442.60  335.79   1
   2  -4   111822.50  338.37   1
   2   4   112883.20  340.29   1
  -2   4  -112358.50  339.78   1
   2   4  -113318.30  339.36   1
   2  -4  -111641.10  337.92   1
  -2  -4  -112335.00  338.20   1
  -2  -4  -112933.20  336.66   1
  -2   4   111157.90  336.02   1
  -2  -4   112922.70  336.55   1
   2  -4   113672.00  336.61   1
  -2   4  -111004.20  336.00   1
   2   4   111257.80  336.20   1
  -2  -4   111917.10  338.52   1
  -2   4   113429.20  340.89   1
   2  -4  -111544.70  336.24   1
  -2   4   111209.70  336.79   1
   2   4  -111072.90  336.23   1
   2   4  -111634.90  335.14   1
  -2   5   1  108.04    8.88   1
  -2   5  -1  118.84    7.58   1
   2  -5   1  121.49    9.13   1
  -2  -5  -1  114.67   13.20   1
   2  -5   1  175.92   11.17   1
   2   5  -1  132.49   14.04   1
  -2  -5   1  122.23   14.29   1
   2  -5  -1  107.64    9.07   1
  -2  -5   1  102.70   10.58   1
  -2   5  -1   96.33   10.20   1
  -2   5   1   93.60   10.29   1
   2   5   1  124.82    9.99   1
   2  -5   1  114.80   10.73   1
   2  -5   1  131.12   14.51   1
  -2  -5   1  114.99   16.35   1
  -2   5   1  124.81   22.15   1
   2  -5  -1  112.99   10.53   1
  -2  -5  -1  106.68   11.29   1
   2   5   1  109.31   14.19   1
   2   5  -1  118.98   10.60   1
   2  -5  -1  125.20   15.34   1
   2   5   1  110.93   20.07   1
  -2   5  -1  116.33   21.50   1
  -2  -5  -1  104.26   16.65   1
   2   5  -1  117.99   18.30   1
  -2  -6   1  713.46   27.34   1
   2   6   1  660.16   26.60   1
  -2   6   1  738.69   26.95   1
  -2  -6   1  833.59   26.04   1
   2  -6   1  798.09   25.84   1
  -2   6   1  710.67   25.38   1
  -2  -6  -1  716.20   29.55   1
   2   6  -1  761.85   29.91   1
  -2  -6   1  762.86   30.71   1
  -2  -6   1  840.18   32.81   1
   2  -6   1  711.64   32.24   1
  -2   6  -1  712.36   24.53   1
  -2   6   1  688.27   37.07   1
  -2  -6  -1  697.48   27.42   1
   2  -6  -1  890.39   27.23   1
   2   6   1  799.69   29.37   1
   2  -6  -1  836.69   25.81   1
   2   6  -1  717.50   27.41   1
  -2   6  -1  743.13   36.97   1
   2  -6  -1  737.63   31.43   1
   2   6  -1  732.98   34.64   1
   2  -7   1   42.78   19.85   1
   2  -7  -1   50.81   19.85   1
  -2  -7   1   41.55   10.89   1
   2  -7   1   25.88    9.52   1
  -2  -7  -1   38.43   11.05   1
   2  -7  -1   33.75    8.88   1
   2   7   1   32.63   12.00   1
   2   7  -1   39.86   11.88   1
  -2   7   1   45.24   26.77   1
  -2   7  -1   31.51   27.26   1
  -2  -7   1   32.47   12.04   1
  -2  -7  -1   36.73   12.90   1
  -2   7   1   46.65   13.12   1
  -2   7  -1   35.99   16.08   1
   2   7   1   44.90   14.34   1
   2   7  -1   29.54   16.35   1
  -2   7  -1   33.88    7.67   1
  -2   7   1   35.10    8.81   1
   2   7   1   28.85    8.01   1
   2   7  -1   35.10    7.70   1
   2  -7   1   33.06   16.62   1
   2  -7  -1   39.00   15.84   1
  -2  -7   1   42.58   15.93   1
  -2  -7  -1   37.85   15.61   1
   2   8   1   12.86   13.36   1
  -2   8   1  142.66   14.07   1
   2   8   1   10.87    9.37   1
  -2   8   1  155.75   10.51   1
   2  -8   1   21.07   18.83   1
   2  -8  -1   14.09   18.01   1
  -2  -8   1  161.56   18.87   1
  -2  -8  -1  167.63   20.35   1
   2  -8   1   -9.72   21.80   1
  -2  -8  -1  166.49   22.64   1
  -2  -8   1  171.98   22.53   1
   2   8   1  152.62   29.26   1
  -2   8  -1  254.20   30.00   1
   2   8  -1  159.18   30.34   1
   2  -8  -1  142.13   15.49   1
   2  -8   1  176.95   15.05   1
  -2   8  -1  148.00   18.29   1
  -2   8   1  165.83   16.28   1
   2   8   1  182.05   16.37   1
   2   8  -1  152.40   18.94   1
  -2  -8  -1  171.47   12.85   1
   2  -8  -1  164.69   11.89   1
  -2  -8   1  185.80   13.52   1
   2  -8   1  188.24   13.04   1
  -2   8  -1  149.64   14.51   1
   2   8  -1    5.29    8.86   1
  -2   8  -1  149.11   10.30   1
   2  -9   1   25.25   13.00   1
   2  -9  -1   29.40   12.81   1
  -2  -9   1   15.73   14.87   1
   2   9   1    7.35    9.27   1
  -2   9   1    0.69   12.88   1
  -2   9  -1    6.71   12.33   1
  -2  -9  -1   23.27   21.03   1
   2   9  -1    7.75   28.39   1
   2   9   1   28.03   29.98   1
  -2   9   1   31.89   29.78   1
   2  -9   1    6.05   20.83   1
  -2   9   1   29.04   16.08   1
  -2   9  -1   30.81   16.13   1
  -2  -9   1   -2.89   16.94   1
   2   9  -1    0.97   10.02   1
  -2  -9   1   14.25   20.78   1
  -2  -9  -1   28.94   11.29   1
  -2  -9   1   25.29   12.86   1
   2  10  -1   48.99   34.36   1
   2  10   1    0.83   31.54   1
   2 -10   1   12.58   16.00   1
   2 -10  -1   21.78   14.61   1
   2   0  -257545.60 1764.97   1
  -2   0   264358.50 1765.10   1
  -2   0   263383.20 1765.43   1
  -2   0   262632.50 1765.14   1
  -2   1  -235787.90 1028.63   1
   2  -1   235564.40 1028.70   1
  -2  -1   237505.10 1028.76   1
  -2   1   241340.80 1029.44   1
  -2   1   242524.20 1028.90   1
  -2  -1  -232759.90 1029.46   1
   2   1   239248.10 1029.35   1
   2  -1  -240343.40 1028.92   1
   2   1  -237630.40 1028.68   1
  -2  -1   247607.90 1029.69   1
   2   1  -242977.70 1029.85   1
  -2   1  -235727.30 1028.40   1
   2  -1   233679.00 1028.36   1
  -2  -1   238536.70 1028.66   1
   2  -1  -235467.50 1028.60   1
  -2  -1  -233669.80 1028.64   1
   2   1   233959.00 1028.67   1
   2  -1  -238980.40 1029.27   1
  -2  -1   251248.70 1030.08   1
  -2   1   241634.50 1030.03   1
  -2  -1  -229438.40 1028.33   1
  -2   1   240100.10 1028.67   1
   2   1  -240357.10 1029.36   1
  -2   1  -237835.90 1029.06   1
   2  -2   2 1449.13   41.86   1
  -2   2  -2 1536.49   42.60   1
  -2  -2  -2 1301.22   42.61   1
  -2   2   2 1443.82   43.76   1
   2   2   2 1369.85   44.88   1
   2   2  -2 1376.70   43.04   1
  -2  -2   2 1382.67   42.57   1
  -2   2  -2 1472.31   41.03   1
  -2  -2   2 1512.83   41.17   1
   2   2  -2 1465.58   43.73   1
  -2  -2   2 1431.70   43.40   1
  -2   2   2 1390.70   41.26   1
  -2  -2  -2 1410.97   41.33   1
   2  -2  -2 1429.51   41.13   1
   2   2   2 1526.28   41.24   1
  -2   2  -2 1364.94   41.79   1
  -2  -2   2 1293.76   42.01   1
  -2  -2  -2 1462.84   41.76   1
   2  -2  -2 1386.39   41.57   1
  -2   2   2 1414.49   41.62   1
  -2  -2  -2 1425.12   43.75   1
  -2   2  -2 1497.27   43.30   1
  -2   2   2 1525.48   42.04   1
  -2  -3   2 3284.60   73.62   1
   2  -3   2 2630.78   72.59   1
  -2   3   2 2353.29   72.37   1
  -2   3  -2 2606.45   73.78   1
   2  -3  -2 2587.61   73.36   1
  -2   3   2 2423.82   76.03   1
   2  -3   2 2740.79   73.65   1
   2   3  -2 2377.47   71.49   1
  -2  -3   2 2486.83   74.12   1
  -2  -3  -2 2256.10   72.13   1
   2   3   2 2476.88   71.57   1
  -2  -3   2 2467.33   71.99   1
  -2   3  -2 2328.03   72.38   1
   2   3  -2 2607.42   72.25   1
   2  -3  -2 2529.24   72.42   1
  -2  -3  -2 2442.42   72.51   1
   2   3  -2 2764.98   75.26   1
   2  -3  -2 2323.33   74.67   1
   2   3   2 2361.58   75.62   1
  -2   3  -2 2879.74   75.17   1
  -2  -3  -2 2658.04   74.50   1
  -2   3   2 2431.47   72.69   1
  -2  -4   2 1213.11   36.82   1
   2   4   2 1078.73   35.77   1
   2  -4   2 1157.13   36.29   1
  -2   4   2 1114.98   36.19   1
   2  -4  -2 1181.03   37.62   1
  -2  -4  -2 1225.34   38.03   1
  -2   4  -2 1213.54   38.77   1
  -2   4   2 1183.58   42.72   1
   2  -4   2 1328.23   37.85   1
   2   4  -2 1175.40   35.00   1
  -2   4  -2 1285.31   35.26   1
   2  -4   2 1214.93   38.21   1
  -2  -4   2 1295.22   40.18   1
  -2  -4  -2 1186.02   36.28   1
   2   4   2 1097.58   35.25   1
   2  -4   2 1141.85   35.33   1
  -2  -4   2 1318.96   36.18   1
  -2   4  -2 1087.33   36.46   1
   2   4  -2 1113.55   36.16   1
  -2  -4  -2 1087.37   36.44   1
   2  -4  -2 1208.43   37.00   1
   2   4   2 1151.76   42.34   1
   2  -4  -2 1167.67   39.51   1
  -2  -4  -2 1123.65   39.54   1
  -2   4  -2 1224.45   40.96   1
   2   4  -2 1271.42   40.55   1
   2   4   2 1200.95   37.81   1
  -2   4   2 1295.71   37.06   1
  -2   5   2  225.56   12.62   1
   2  -5   2  245.81   12.76   1
   2   5   2  216.19   11.97   1
  -2  -5   2  264.24   13.32   1
   2   5  -2  235.19   16.74   1
  -2  -5  -2  262.86   15.97   1
   2   5   2  239.33   21.90   1
  -2   5   2  189.65   23.36   1
  -2  -5   2  252.84   16.27   1
   2  -5   2  251.56   14.85   1
   2  -5   2  233.89   17.00   1
  -2  -5   2  238.53   18.68   1
  -2   5   2  209.70   11.03   1
   2  -5   2  244.65   11.18   1
   2   5   2  229.12   10.79   1
  -2  -5  -2  238.01   18.74   1
   2  -5  -2  229.18   16.99   1
   2   5  -2  278.57   19.49   1
  -2   5  -2  252.23   21.38   1
  -2   5  -2  236.90   10.21   1
   2  -5  -2  243.88   11.15   1
  -2  -5  -2  225.62   13.61   1
   2  -5  -2  210.65   13.14   1
   2   5   2  238.14   14.96   1
  -2   5  -2  214.89   13.13   1
   2   5  -2  207.08   12.46   1
   2   6  -2  246.84   18.15   1
  -2  -6  -2  248.26   16.90   1
  -2   6   2  260.61   26.52   1
   2   6   2  289.53   16.41   1
  -2   6   2  282.70   15.85   1
   2  -6   2  279.20   20.95   1
  -2  -6   2  259.94   21.16   1
   2   6  -2  256.98   11.77   1
  -2   6  -2  265.75   11.62   1
   2  -6  -2  275.19   12.74   1
  -2  -6  -2  263.21   15.18   1
   2  -6  -2  257.40   15.55   1
   2   6  -2  284.29   14.16   1
   2  -6   2  254.40   12.58   1
  -2  -6   2  262.67   12.60   1
  -2   6   2  240.82   12.97   1
   2   6  -2  239.15   23.07   1
  -2   6  -2  258.77   26.14   1
   2  -6  -2  267.96   20.63   1
   2   6   2  263.86   15.39   1
  -2   6   2  230.74   14.16   1
  -2  -6   2  241.01   14.47   1
  -2   7  -2    2.63   24.23   1
  -2   7   2   14.39   24.27   1
   2  -7  -2    7.65   14.44   1
  -2  -7   2    1.90   13.72   1
  -2  -7  -2    5.13   14.40   1
   2  -7   2    5.03   16.19   1
   2   7  -2   10.87    8.10   1
   2  -7  -2    9.47    8.55   1
   2  -7   2   17.05    9.26   1
  -2  -7  -2    6.71    9.30   1
  -2  -7   2    7.22    9.66   1
   2  -7   2   16.33   18.64   1
  -2  -7  -2    3.29   18.27   1
   2  -7  -2   20.62   19.00   1
   2  -7   2    8.93   11.93   1
  -2  -7  -2   -1.10   11.55   1
  -2  -7   2    8.56   11.96   1
   2   7  -2    9.72   10.66   1
  -2   7  -2   13.64    7.01   1
   2   7   2   11.01    8.16   1
  -2   7   2    7.33    9.09   1
   2   7   2    4.38   10.95   1
  -2   7  -2   10.34   10.95   1
  -2   7   2    7.47   12.58   1
  -2   7  -2   17.79   16.49   1
   2   7  -2   13.94   16.26   1
   2   7   2    9.89   12.17   1
  -2   8   2  412.52   19.66   1
   2   8  -2  505.88   25.51   1
   2  -8  -2   72.62   21.32   1
   2   8   2  509.33   35.16   1
  -2  -8  -2  477.18   25.35   1
  -2  -8   2  529.61   24.19   1
   2  -8   2  137.72   22.52   1
  -2   8  -2  532.70   17.06   1
   2   8   2  157.88   15.24   1
  -2  -8   2  474.98   27.13   1
   2  -8   2  137.49   25.65   1
  -2  -8  -2  461.58   27.54   1
  -2  -8  -2  529.04   19.05   1
   2  -8  -2  534.70   18.25   1
   2  -8   2  478.52   18.55   1
  -2  -8   2  527.85   19.74   1
  -2   8   2  426.15   17.66   1
  -2   8  -2  403.82   18.77   1
   2   8   2  148.26   18.69   1
   2  -8  -2  505.78   20.46   1
  -2  -8  -2  493.09   22.81   1
   2  -8   2  490.91   21.46   1
  -2   8  -2  439.47   37.43   1
   2   8  -2  520.12   35.16   1
  -2   8   2  446.23   22.10   1
   2   8   2  540.30   21.37   1
  -2   8  -2  519.49   25.92   1
  -2  -9   2  318.87   20.03   1
   2  -9  -2  382.84   18.63   1
   2  -9   2  337.80   18.45   1
   2  -9  -2    8.66   20.66   1
   2  -9   2  165.42   21.48   1
  -2  -9   2   61.14   18.69   1
  -2   9  -2  153.15   14.56   1
  -2   9   2   43.51   10.75   1
  -2   9   2  309.50   32.67   1
   2   9   2  136.75   12.78   1
  -2   9   2   28.56   14.12   1
  -2  -9  -2  130.61   23.88   1
  -2  -9   2  309.40   16.65   1
  -2  -9  -2  282.70   15.55   1
  -2   9   2  292.18   20.57   1
   2   9  -2  314.12   22.82   1
  -2   9  -2  367.31   22.55   1
   2 -10   2  145.84   16.35   1
   2 -10  -2  128.05   16.69   1
   2  10   2  117.76   31.21   1
   2  10  -2  122.73   35.69   1
   2   0  -353122.80 1610.35   1
   2   0   351270.10 1609.95   1
  -2   0  -360606.80 1609.91   1
  -2   0   368988.90 1610.82   1
   2   0  -356706.80 1609.98   1
   2   0   356403.10 1609.68   1
  -2   0   359232.70 1610.05   1
  -2   0  -360093.90 1609.71   1
   2   0   355724.70 1609.88   1
  -2   0   355438.70 1610.29   1
  -2   0  -353539.60 1609.97   1
   2   0  -359210.30 1610.17   1
   2   0   358202.30 1609.73   1
  -2   0   365049.80 1610.14   1
  -2   1  -392441.60 2348.84   1
  -2  -1   388511.90 2349.04   1
  -2   1   383895.00 2349.42   1
   2  -1  -385600.40 2349.48   1
   2   1   376094.50 2348.96   1
  -2  -1  -377525.40 2349.36   1
   2   1   383578.20 2349.56   1
  -2   1   385554.50 2349.01   1
   2  -1  -381189.00 2348.92   1
  -2  -1   378210.90 2348.69   1
  -2   1  -390486.70 2348.56   1
   2   1  -385877.10 2349.13   1
   2   1  -395744.00 2349.68   1
  -2  -1   385821.70 2349.14   1
   2  -1   379705.30 2348.39   1
  -2   1  -394064.50 2349.29   1
  -2  -1  -389405.80 2348.86   1
  -2   1   380991.90 2349.96   1
  -2  -1  -378322.30 2348.45   1
  -2   1   385272.50 2348.61   1
   2  -1  -379213.80 2348.54   1
   2  -1   378795.50 2348.57   1
  -2  -1   399999.90 2349.59   1
   2   1  -391117.70 2349.76   1
  -2   2  -3  136.80    9.34   1
   2   2  -3  117.39    8.52   1
  -2  -2   3  115.78    8.47   1
  -2   2  -3  141.86   10.83   1
  -2  -2   3  131.40   10.13   1
   2   2  -3  115.77   10.37   1
  -2  -2  -3  122.39   13.08   1
  -2   2  -3  112.60    6.46   1
  -2  -2   3  125.34    6.89   1
   2   2  -3  122.57    5.45   1
   2  -2   3  108.50    7.29   1
  -2   2   3  122.45    6.24   1
  -2  -2  -3  107.32    6.98   1
   2  -2  -3  131.75    7.00   1
   2  -2  -3  102.31    5.78   1
  -2   2   3  114.48    5.54   1
  -2  -2  -3  104.99    5.66   1
   2  -2  -3  130.11    6.16   1
  -2   2   3  115.56    8.79   1
   2   2  -3  117.40    5.24   1
  -2  -2   3  111.45    5.59   1
   2   2   3   74.22   10.40   1
  -2   2   3  135.39   12.31   1
   2  -2  -3  131.23    8.98   1
  -2  -3   3 9322.34  260.78   1
   2  -3   3 9582.82  260.75   1
  -2   3  -3 9889.77  261.59   1
  -2   3   3 9691.10  262.77   1
   2   3   3 9167.95  263.33   1
   2  -3   310397.70  261.41   1
   2   3  -3 8982.50  259.77   1
   2   3  -3 7486.84  261.85   1
  -2  -3   3 9898.10  262.97   1
  -2  -3  -3 9580.19  260.00   1
   2   3   3 9671.89  260.06   1
  -2  -3   3 9925.25  259.92   1
  -2   3  -3 8348.54  260.18   1
   2   3  -3 8582.77  260.34   1
  -2  -3  -3 9285.76  260.53   1
  -2   3   3 7638.57  260.19   1
   2  -3  -3 9425.16  260.46   1
   2  -3  -3 8489.74  263.14   1
  -2  -3  -3 9123.34  262.70   1
  -2   3  -310129.60  262.55   1
  -2   3   310902.50  261.13   1
   2  -3  -3 9290.57  261.29   1
   2  -4   3 1899.80   53.30   1
  -2  -4   3 1938.67   53.59   1
   2   4   3 1778.82   52.49   1
  -2   4   3 1771.09   53.03   1
  -2   4  -3 2042.91   55.47   1
  -2  -4  -3 1813.72   54.74   1
   2   4   3 1848.63   58.81   1
  -2   4   3 1722.00   57.25   1
   2  -4   3 1722.14   53.89   1
  -2   4  -3 1822.10   51.69   1
  -2  -4   3 1748.28   55.79   1
   2  -4   3 2038.38   55.66   1
  -2  -4  -3 1768.41   52.16   1
   2  -4   3 1956.10   52.47   1
   2   4   3 1817.36   51.79   1
   2   4  -3 1503.43   52.15   1
  -2   4  -3 1662.62   52.81   1
  -2  -4  -3 1796.22   53.35   1
   2  -4  -3 1367.43   52.43   1
   2  -4  -3 1838.40   56.89   1
  -2  -4  -3 1807.79   55.81   1
   2   4  -3 1919.36   56.31   1
  -2   4  -3 1910.20   56.66   1
   2   4   3 1800.49   53.08   1
   2  -5   3  110.12   10.19   1
   2   5   3   96.15    9.16   1
  -2  -5   3   97.82   10.95   1
  -2   5   3   98.74    9.71   1
  -2   5  -3   97.04   14.66   1
  -2  -5  -3  107.79   13.78   1
   2   5  -3  120.80   14.56   1
  -2   5   3  108.98   20.33   1
   2   5   3   97.62   19.87   1
  -2  -5   3  125.30   12.39   1
   2  -5   3  113.72   11.36   1
  -2   5  -3  104.05    7.38   1
   2  -5   3  123.65   13.41   1
  -2  -5   3  136.48   15.23   1
  -2  -5  -3  103.20    8.58   1
   2  -5  -3  111.85    8.31   1
   2   5  -3   89.67    9.82   1
  -2   5  -3   90.71   10.22   1
   2  -5   3   92.77    7.84   1
   2   5   3   96.44    7.45   1
  -2   5   3   96.11    7.73   1
  -2  -5  -3  110.71   11.27   1
   2  -5  -3   98.26    9.60   1
   2   5  -3  114.47   17.27   1
   2  -5  -3  101.94   15.26   1
  -2   5  -3   92.33   17.95   1
  -2  -5  -3   93.62   16.13   1
   2   5   3  102.49   11.10   1
  -2  -6  -3 2109.05   65.21   1
   2  -6  -3 2129.65   65.61   1
   2   6  -3 2364.91   66.76   1
  -2   6   3 2033.92   70.26   1
  -2  -6   3 2353.19   65.40   1
  -2   6  -3 2136.83   61.32   1
   2   6  -3 1974.38   61.57   1
   2  -6   3 2157.13   68.21   1
  -2  -6   3 2512.93   67.83   1
   2   6  -3 2029.44   68.81   1
  -2   6  -3 2067.77   70.11   1
   2  -6  -3 1984.02   67.30   1
   2  -6  -3 1954.64   62.76   1
  -2  -6  -3 2169.86   64.16   1
   2   6  -3 1966.40   62.92   1
  -2   6   3 2015.04   62.09   1
   2  -6   3 2184.46   61.95   1
  -2  -6   3 2145.79   61.89   1
  -2   6   3 1868.00   62.89   1
  -2  -6   3 1915.93   62.87   1
   2   6   3 2047.21   63.49   1
  -2   6   3 2152.57   64.21   1
   2   6   3 2224.16   63.53   1
   2   7   3  719.65   32.28   1
  -2  -7   3  939.23   32.86   1
   2  -7   3  951.76   32.74   1
   2   7  -3 1049.85   37.09   1
  -2   7  -3 1088.50   37.64   1
   2  -7  -3 1064.28   36.89   1
  -2   7   3  867.96   42.28   1
   2   7   3 1069.49   43.63   1
  -2  -7   3 1016.30   35.53   1
   2  -7   3  925.95   35.17   1
  -2   7  -3  978.46   30.20   1
   2   7  -3  914.79   30.36   1
   2  -7   3  814.21   38.33   1
  -2  -7  -3 1026.22   31.53   1
   2  -7  -3  956.86   31.07   1
  -2   7   3  975.33   31.53   1
   2   7   3  694.57   30.56   1
  -2  -7   3  969.59   31.47   1
   2  -7   3 1011.80   31.26   1
   2   7  -3  838.01   31.73   1
  -2   7  -3  819.82   31.54   1
  -2  -7  -3  994.02   33.57   1
   2  -7  -3  976.03   39.24   1
  -2  -7  -3  994.42   38.40   1
  -2   7  -3  729.15   43.30   1
  -2   7   3  951.90   34.04   1
   2   7   3  983.20   33.29   1
   2   8   3    2.68   12.54   1
  -2  -8  -3   12.35   12.71   1
   2  -8  -3   21.76   12.42   1
   2  -8   3   25.07   12.64   1
   2  -8  -3   15.05   16.53   1
  -2  -8  -3   16.39   16.71   1
  -2  -8   3   16.92   15.93   1
   2  -8   3   12.57   16.58   1
  -2  -8  -3   21.16   19.31   1
   2   8  -3   28.76   26.76   1
  -2   8  -3    9.46   28.62   1
   2   8   3    8.16   24.55   1
  -2  -8   3   19.46   19.95   1
   2  -8   3    7.68   20.13   1
  -2   8   3   13.51   14.67   1
   2   8  -3   11.66   17.64   1
   2   8   3   19.54   13.47   1
  -2   8  -3    7.17   18.26   1
  -2   8  -3   18.90    8.48   1
   2   8  -3    5.89    8.50   1
  -2   8   3   17.73    9.69   1
   2   8   3    8.78    9.08   1
   2  -8  -3   20.54    9.66   1
  -2  -8   3   21.25   10.61   1
   2  -8   3   22.20    9.84   1
  -2  -8  -3   13.22   10.09   1
  -2   8  -3   19.98   11.24   1
  -2   9  -3  111.35   12.80   1
  -2   9   3   68.67   10.35   1
   2   9   3   58.49   11.51   1
  -2  -9  -3  156.87   13.85   1
   2  -9  -3  199.60   12.65   1
  -2  -9   3  147.10   13.89   1
   2   9  -3    1.93   10.49   1
   2   9  -3  171.42   32.28   1
  -2  -9  -3   90.43   22.11   1
   2  -9  -3   -1.84   20.04   1
  -2   9   3  165.56   18.12   1
   2   9  -3  161.59   21.74   1
  -2   9  -3  149.28   21.42   1
  -2  -9   3   76.43   19.75   1
   2  -9   3   50.93   20.13   1
  -2   9   3  168.05   27.73   1
   2   9   3  171.02   29.72   1
   2  -9   3  171.90   16.35   1
   2  -9  -3  166.72   15.82   1
  -2  -9   3  164.32   17.26   1
   2  10   3   89.50   27.27   1
   2  10  -3   47.39   33.09   1
   2 -10  -3   54.06   14.68   1
   2 -10   3   84.29   14.91   1
   2   0  -4 4927.82  130.45   1
  -2   0   4 4720.32  130.06   1
   2   0   4 4600.67  129.73   1
  -2   0   4 4634.21  130.07   1
   2   0  -4 4494.68  130.02   1
   2   0   4 4817.53  129.72   1
   2   0   4 4806.04  130.14   1
  -2   0   4 5191.38  130.75   1
   2   0  -4 4441.27  130.42   1
  -2   0  -4 4492.50  129.99   1
  -2   0   4 4157.82  130.69   1
   2   0   4 4247.39  130.10   1
   2  -1  -4  128.87    7.39   1
  -2   1   4  129.63    6.42   1
   2   1  -4  119.42    6.31   1
  -2   1  -4  120.64    6.65   1
  -2  -1   4  137.70    6.80   1
  -2   1  -4  128.88    7.58   1
  -2  -1   4  132.61    7.18   1
   2   1  -4  134.63    8.10   1
   2   1   4  103.10    9.98   1
   2  -1  -4  110.36    8.16   1
  -2   1   4  129.83   10.15   1
  -2  -1   4  141.59    7.63   1
   2   1  -4  148.32    8.78   1
   2  -1   4  124.02    6.19   1
   2   1  -4  139.59    6.27   1
  -2  -1   4  135.89    6.83   1
  -2   1  -4  111.12    6.49   1
  -2  -1  -4  109.98    9.40   1
  -2   1   4  137.29    5.22   1
  -2  -1  -4  105.11    5.08   1
   2  -1  -4  188.36    8.76   1
  -2  -1  -4  125.86    7.58   1
  -2   1   4  116.65    8.01   1
   2  -1  -4  118.02    7.34   1
   2   2  -440311.20 1025.93   1
  -2  -2   440020.00 1025.61   1
  -2   2  -437923.40 1025.23   1
   2  -2   435445.70 1025.36   1
  -2   2   437969.90 1026.58   1
  -2   2   435725.90 1025.36   1
  -2  -2  -438941.70 1025.38   1
   2   2   436876.00 1026.89   1
  -2  -2  -436031.90 1027.08   1
   2  -2  -433724.80 1026.68   1
   2  -2  -434172.70 1025.61   1
   2   2  -435393.20 1025.26   1
  -2  -2   441582.80 1026.86   1
   2   2  -439327.50 1027.20   1
  -2  -2   432593.10 1024.89   1
   2  -2  -432404.40 1025.03   1
   2  -2  -435319.30 1025.61   1
  -2  -2   439715.90 1027.36   1
  -2   2   435863.80 1027.24   1
  -2   2   440331.40 1025.16   1
  -2  -2  -436605.50 1025.00   1
   2   2  -437700.40 1026.17   1
  -2   2  -440018.30 1026.03   1
   2  -3   4 3897.98  105.50   1
  -2   3  -4 3991.58  106.87   1
   2  -3  -4 3380.55  108.14   1
  -2   3   4 3572.57  108.29   1
   2   3   4 3888.36  107.69   1
   2  -3   4 3993.23  106.58   1
   2   3  -4 3501.95  104.57   1
  -2  -3   4 3888.63  108.10   1
  -2   3  -4 3907.57  107.85   1
   2   3  -4 3804.85  107.99   1
  -2  -3  -4 3503.01  104.54   1
   2   3   4 4029.15  105.01   1
  -2  -3   4 3598.93  105.70   1
   2   3  -4 3507.24  105.14   1
  -2   3  -4 3284.80  105.13   1
  -2  -3  -4 3777.82  105.32   1
   2  -3  -4 4001.00  105.52   1
  -2   3   4 3527.63  105.22   1
  -2  -3  -4 3518.59  108.30   1
   2  -3  -4 3856.87  105.75   1
   2   4   4  173.59    8.43   1
   2  -4   4  200.01   11.21   1
  -2   4   4  161.56   10.87   1
  -2  -4   4  211.72   11.75   1
  -2   4  -4  224.16   14.09   1
  -2  -4  -4  205.16   14.03   1
   2   4   4  164.71   17.89   1
  -2   4   4  177.80   17.28   1
   2  -4   4  199.59   10.06   1
  -2   4  -4  205.79    8.74   1
   2  -4   4  183.62   11.21   1
   2   4  -4  251.24   17.11   1
  -2  -4   4  232.26   16.26   1
  -2  -4  -4  202.68    9.83   1
   2  -4   4  198.80    9.88   1
   2   4   4  194.91    7.89   1
   2   4  -4  174.74   10.23   1
  -2   4  -4  192.02   10.32   1
   2  -4  -4  191.66   17.75   1
  -2   4  -4  206.13   17.36   1
  -2  -4  -4  221.61   18.00   1
   2   4   4  199.47   11.63   1
  -2   5   4 1126.37   39.85   1
  -2  -5   4 1197.24   40.80   1
   2  -5   4 1334.79   40.59   1
  -2   5  -4 1231.10   43.18   1
   2   5  -4 1648.02   43.84   1
  -2  -5  -4 1291.58   43.23   1
   2   5   4 1476.37   47.21   1
  -2   5   4 1352.87   45.86   1
  -2  -5   4 1433.13   42.91   1
   2  -5   4 1432.43   41.86   1
  -2   5  -4 1364.30   39.06   1
  -2  -5   4 1307.88   44.73   1
  -2  -5  -4 1269.36   39.47   1
   2  -5  -4 1291.55   39.12   1
   2  -5   4 1326.47   39.40   1
   2   5   4 1243.01   38.95   1
  -2   5   4 1184.74   39.17   1
   2   5  -4 1235.14   40.36   1
  -2   5  -4 1155.75   39.86   1
  -2  -5  -4 1385.16   40.63   1
   2  -5  -4 1350.88   40.56   1
  -2  -5  -4 1336.74   43.85   1
   2   5  -4 1410.48   45.44   1
  -2   5  -4 1434.63   45.45   1
   2  -5  -4 1267.90   45.43   1
   2   5   4 1247.76   40.93   1
  -2   6   4 3741.51  117.94   1
  -2  -6   4 3897.65  118.45   1
   2   6   4 3817.93  118.48   1
   2   6  -4 4320.29  121.17   1
  -2  -6  -4 4060.56  119.99   1
   2  -6  -4 4413.97  121.71   1
  -2   6   4 4290.40  123.33   1
  -2  -6   4 4296.26  120.59   1
   2   6  -4 3869.55  116.75   1
  -2   6  -4 4017.37  116.67   1
   2  -6   4 4501.86  122.67   1
  -2  -6   4 4128.30  122.57   1
   2  -6  -4 4482.29  117.09   1
   2  -6   4 3888.79  116.61   1
  -2  -6   4 4099.77  117.14   1
  -2   6   4 3921.27  116.88   1
   2   6  -4 4620.67  118.52   1
  -2  -6  -4 4384.67  118.62   1
  -2   6  -4 3731.60  123.19   1
   2  -6  -4 4090.08  121.98   1
  -2   6   4 4214.80  119.03   1
   2   6   4 3671.81  118.20   1
   2   7   4  444.80   24.99   1
   2  -7   4  812.52   26.13   1
  -2  -7  -4  735.38   28.91   1
   2  -7  -4  709.91   29.74   1
  -2   7  -4  615.12   30.38   1
   2   7  -4  742.83   29.84   1
   2   7   4  719.91   35.44   1
  -2  -7   4  758.57   29.53   1
  -2   7  -4  652.69   22.53   1
   2   7  -4  639.48   23.17   1
   2  -7   4  557.31   30.61   1
  -2  -7  -4  669.59   24.22   1
  -2  -7   4  743.74   23.75   1
   2   7   4  475.95   23.49   1
   2  -7   4  723.71   23.53   1
  -2   7   4  677.42   24.41   1
  -2   7  -4  564.59   23.62   1
   2   7  -4  641.20   24.87   1
  -2  -7  -4  606.23   25.72   1
  -2  -7  -4  629.34   30.60   1
  -2   7  -4  624.86   35.93   1
   2  -7  -4  656.97   32.05   1
   2   7   4  750.23   26.73   1
  -2   7   4  663.43   26.95   1
   2  -8   4  473.97   19.36   1
   2   8   4  178.78   17.68   1
  -2   8   4  304.86   18.71   1
   2  -8  -4  374.94   19.16   1
  -2  -8  -4  392.57   20.63   1
  -2  -8  -4  380.14   22.53   1
   2   8  -4  464.81   25.02   1
  -2   8  -4  353.05   25.06   1
   2  -8  -4  112.80   20.70   1
  -2  -8   4  350.87   23.65   1
   2  -8   4  192.29   21.29   1
  -2   8  -4  383.45   34.36   1
  -2  -8  -4  367.52   26.18   1
   2   8  -4  462.45   32.19   1
   2   8   4  379.36   30.32   1
   2  -8   4  197.51   25.53   1
   2   8   4  407.91   20.44   1
   2   8  -4   85.12   13.70   1
  -2   8  -4  403.98   15.35   1
   2   8   4  183.67   15.74   1
   2  -8   4  394.69   16.98   1
  -2  -8   4  441.16   17.32   1
  -2   8   4  293.03   16.59   1
   2  -8  -4  440.45   16.15   1
  -2  -8  -4  375.87   17.53   1
  -2   8  -4  383.37   16.95   1
  -2   9  -4   38.24   11.46   1
   2   9   4    2.67   10.05   1
  -2   9   4   25.17   11.10   1
   2  -9   4   43.70   11.29   1
  -2  -9  -4   41.23   11.40   1
  -2  -9   4   43.27   12.27   1
   2  -9  -4   46.74   10.55   1
   2   9  -4    2.70    9.84   1
  -2  -9  -4   37.68   20.68   1
   2  -9  -4    2.65   19.12   1
  -2   9  -4   52.07   21.55   1
   2   9  -4   48.91   19.73   1
  -2   9   4   46.45   16.39   1
  -2  -9   4   22.61   18.67   1
   2   9   4   37.13   24.54   1
   2   9  -4   43.17   29.76   1
  -2   9   4   33.75   26.49   1
  -2  -9   4   55.65   15.37   1
   2  -9   4   57.88   13.86   1
   2  -9  -4   51.44   13.55   1
   2  10   4   39.22   26.29   1
   2   0   542949.80 1153.75   1
   2   0  -539965.10 1154.32   1
  -2   0   541341.00 1154.01   1
  -2   0   535665.10 1154.45   1
   2   0  -541272.20 1154.43   1
   2   0  -537699.60 1154.77   1
   2   0   540740.80 1154.09   1
  -2   0  -536434.00 1154.10   1
  -2   0   540157.00 1154.48   1
  -2   0   543569.50 1154.08   1
  -2   0  -542717.20 1153.71   1
   2   0   544451.90 1153.76   1
   2   0  -546663.30 1154.16   1
  -2  -1   5 4818.63  141.78   1
   2   1  -5 4956.32  142.38   1
  -2  -1   5 5228.98  142.15   1
   2   1  -5 4387.79  141.74   1
  -2   1  -5 5577.00  142.24   1
  -2   1   5 4598.39  142.82   1
   2  -1  -5 4352.76  142.66   1
   2   1   5 4754.97  142.34   1
  -2  -1  -5 4530.39  142.36   1
   2   1  -5 4710.81  142.35   1
  -2  -1   5 5540.27  142.42   1
  -2  -1  -5 6349.47  141.78   1
  -2   1   5 5484.44  141.28   1
   2  -1  -5 4355.07  141.20   1
  -2   1  -5 4631.23  141.45   1
  -2  -1   5 5085.64  141.82   1
   2  -1   5 5650.15  141.52   1
   2   1  -5 5257.98  141.85   1
   2  -1  -5 4983.16  142.25   1
  -2   1   5 4464.28  141.84   1
  -2   1   5 5421.12  141.71   1
   2  -1  -5 5165.88  141.90   1
   2   2  -5  948.09   30.46   1
  -2   2  -5  932.47   30.61   1
  -2  -2   5 1138.76   30.59   1
   2  -2   5 1126.31   30.33   1
  -2   2   5  968.16   32.57   1
  -2   2   5 1043.40   30.20   1
   2  -2  -5  968.98   32.22   1
  -2  -2  -5  967.30   32.41   1
   2   2   5  911.99   33.08   1
  -2  -2  -5  908.33   30.47   1
   2  -2  -5 1150.98   31.27   1
  -2  -2   5  930.26   29.82   1
   2   2  -5  932.99   30.44   1
  -2  -2   5 1250.97   32.11   1
  -2   2   5 1034.29   33.80   1
   2  -2  -5  978.36   30.74   1
   2   2  -5 1136.92   32.39   1
  -2   2  -5 1022.18   31.45   1
   2  -2  -5 1014.93   29.89   1
  -2  -2  -5  835.00   29.83   1
  -2  -2   5 1254.15   32.21   1
   2   2  -5 1131.62   33.55   1
  -2   2   5 1105.14   29.81   1
   2   3   521745.50  613.26   1
  -2  -3  -521955.00  613.00   1
   2   3  -523165.60  613.45   1
   2  -3   522426.40  612.76   1
   2  -3  -522061.40  616.48   1
  -2  -3  -523297.80  616.42   1
  -2   3   522659.10  616.57   1
   2   3   522949.10  616.05   1
  -2  -3   524116.80  616.48   1
   2  -3  -523456.40  613.97   1
   2   3  -522679.70  614.03   1
   2  -3   523241.00  613.88   1
  -2  -3   524042.00  613.86   1
  -2   3  -522726.80  613.38   1
  -2   3   524271.40  613.82   1
  -2  -3  -523835.50  613.66   1
  -2   3  -525407.90  615.41   1
   2  -3   527509.40  615.83   1
  -2   3  -523486.20  616.08   1
   2   3  -525286.40  616.02   1
  -2  -3  -522666.80  614.12   1
   2  -3  -522570.00  614.04   1
   2   3   522931.00  613.97   1
   2   4   5  756.85   27.19   1
   2  -4   5  992.45   28.93   1
  -2  -4  -5  826.26   29.91   1
  -2   4  -5  909.00   30.16   1
   2   4   5  840.97   32.16   1
  -2   4   5  876.15   33.78   1
   2  -4   5  877.11   28.80   1
  -2   4  -5  847.21   26.68   1
  -2  -4   5 1062.68   33.49   1
   2   4  -5  837.46   32.55   1
   2  -4   5  973.96   30.89   1
  -2  -4  -5  836.07   26.88   1
   2  -4   5  941.39   27.21   1
   2   4   5  854.02   26.88   1
  -2  -4   5  827.98   28.66   1
  -2   4  -5  887.83   27.72   1
   2   4  -5  787.26   27.72   1
  -2  -4  -5  958.94   28.29   1
   2  -4  -5  900.61   28.06   1
  -2   4   5  787.93   28.37   1
  -2   4  -5  918.90   32.76   1
   2  -4  -5  800.40   34.32   1
  -2  -4  -5  749.66   33.37   1
   2   4   5  933.77   28.75   1
   2   5   5  645.94   23.77   1
  -2  -5   5  712.90   25.33   1
  -2   5   5  658.85   24.77   1
  -2  -5  -5  676.12   26.62   1
   2   5  -5  752.45   27.06   1
  -2   5   5  626.57   30.50   1
  -2  -5   5  734.34   27.81   1
  -2   5  -5  634.94   22.63   1
   2  -5   5  736.22   28.26   1
  -2  -5   5  773.66   30.47   1
   2  -5  -5  763.93   23.37   1
  -2   5   5  732.79   23.73   1
   2  -5   5  777.05   23.95   1
  -2  -5   5  675.79   23.76   1
   2   5  -5  621.28   23.89   1
  -2  -5  -5  729.07   24.59   1
   2  -5  -5  723.92   24.29   1
   2  -5  -5  690.60   31.04   1
  -2  -5  -5  740.29   30.50   1
  -2   5  -5  639.20   29.69   1
   2   5  -5  739.85   29.58   1
  -2   5   5  750.72   25.83   1
   2   5   5  719.89   25.09   1
  -2   6   5  720.93   28.23   1
   2   6   5  765.35   28.82   1
  -2  -6   5  791.37   29.14   1
  -2  -6  -5  758.68   31.72   1
   2   6  -5  860.85   31.81   1
   2  -6  -5  790.56   31.81   1
  -2   6   5  784.43   35.55   1
  -2  -6   5  869.95   32.41   1
   2   6  -5  776.77   26.79   1
  -2   6  -5  727.49   26.25   1
   2  -6   5  901.76   34.84   1
  -2  -6   5  921.70   35.65   1
   2  -6  -5  808.89   26.98   1
  -2   6   5  822.19   26.95   1
   2  -6   5  865.19   26.74   1
  -2  -6   5  961.65   28.48   1
   2   6  -5  955.46   28.59   1
   2  -6  -5  793.54   28.35   1
  -2  -6  -5  752.48   28.70   1
  -2   6  -5  798.24   34.55   1
   2  -6  -5  790.99   35.23   1
   2   6  -5  856.79   35.06   1
  -2   6   5  965.68   30.53   1
   2   6   5  831.32   29.00   1
   2   7   5  163.31   14.86   1
   2  -7   5  204.38   14.47   1
   2   7  -5  266.62   21.69   1
  -2  -7  -5  249.82   18.38   1
   2  -7  -5  231.03   20.11   1
   2   7   5  242.91   23.36   1
  -2  -7   5  260.68   20.25   1
  -2   7  -5  218.25   11.78   1
   2   7  -5  246.46   12.68   1
   2  -7   5  165.34   22.15   1
   2  -7  -5  242.99   13.17   1
  -2  -7  -5  257.48   13.27   1
  -2   7   5  220.44   13.33   1
  -2  -7   5  255.32   12.99   1
   2  -7   5  250.26   12.24   1
  -2   7  -5  213.95   13.57   1
  -2  -7  -5  209.09   15.59   1
  -2   7  -5  209.19   26.47   1
  -2  -7  -5  212.21   21.42   1
  -2   7   5  247.48   17.42   1
   2   7   5  224.02   16.00   1
   2  -8   5 1978.77   46.65   1
  -2  -8   5 1798.06   45.87   1
  -2   8   5 1120.24   43.36   1
  -2   8  -5 1976.12   52.25   1
   2   8  -5 1849.83   50.32   1
   2  -8  -5  853.13   45.27   1
  -2  -8  -5 2124.40   50.23   1
   2   8   5 2361.37   56.41   1
  -2  -8   5 1327.23   48.33   1
  -2  -8   5 1315.58   51.26   1
  -2  -8  -5 2092.18   44.00   1
   2  -8  -5 2125.27   44.08   1
  -2  -8   5 1887.13   43.81   1
  -2   8   5 1233.27   42.68   1
  -2   8  -5 1812.48   44.56   1
   2  -8  -5 1993.14   46.26   1
  -2  -8  -5 1923.06   46.81   1
   2   8  -5 2152.78   59.28   1
   2  -8  -5  643.54   46.41   1
  -2   8  -5 1806.10   59.02   1
  -2  -8  -5 1736.48   51.14   1
  -2   8   5 1856.31   47.57   1
  -2  -9   5  265.34   18.88   1
   2  -9  -5  274.25   16.69   1
   2  -9   5  305.24   18.82   1
   2  -9  -5   -8.58   19.04   1
   2   9  -5  258.50   24.00   1
  -2  -9   5   47.66   22.15   1
  -2   9  -5  200.76   14.90   1
  -2   9   5   45.43   13.38   1
  -2  -9   5  286.02   15.38   1
   2  -9   5  252.81   14.81   1
   2  -9  -5  297.61   15.10   1
  -2  -9  -5  194.10   23.58   1
   2   9  -5  281.74   33.66   1
  -2   9   5  275.33   31.65   1
   2   9   5  291.10   28.33   1
  -2   9  -5  236.87   13.12   1
   2   9  -5    9.94   11.81   1
  -2   9   5  268.35   19.93   1
   2   9   5  187.22   17.65   1
   2  10   5   25.66   26.97   1
   2 -10   5   21.19   15.29   1
   2   0  -6 4084.43  100.15   1
  -2   0   6 3657.34   99.09   1
  -2   0   6 3724.22   99.07   1
   2   0  -6 3747.27   99.21   1
  -2   0  -6 3878.73   98.86   1
   2   0  -6 2785.63   99.58   1
  -2   0  -6 3141.50   99.56   1
  -2   0   6 3579.12   99.93   1
   2   0   6 3077.98   99.06   1
  -2   0   6 3538.97  100.01   1
   2   0  -6 3130.90   99.45   1
   2  -1  -6 6639.58  186.27   1
  -2  -1   6 6310.15  186.01   1
   2   1  -6 6543.16  186.72   1
  -2  -1   6 6110.96  185.95   1
  -2   1  -6 5921.49  185.57   1
   2  -1   6 6647.49  185.71   1
   2   1  -6 7062.37  186.64   1
  -2  -1   6 8377.65  187.14   1
  -2   1  -6 7066.75  186.13   1
   2   1  -6 7316.54  187.09   1
  -2  -1   6 7646.44  186.58   1
   2   1   6 6033.62  186.61   1
   2  -1  -6 5712.97  186.83   1
  -2   1   6 6121.96  187.03   1
  -2  -1  -6 5876.27  187.03   1
   2  -1  -6 6380.33  185.46   1
  -2  -1  -6 7272.83  185.37   1
  -2   1   6 7003.06  185.47   1
   2   1  -6 6258.25  186.14   1
   2  -1  -6 5920.21  186.29   1
  -2   1   6 6228.73  186.45   1
  -2   1   6 6935.73  185.86   1
  -2   2  -615228.90  410.28   1
   2   2  -613674.30  410.61   1
   2  -2   614945.90  410.05   1
  -2  -2   614821.80  410.58   1
  -2   2   613580.60  411.43   1
  -2   2  -615075.30  411.95   1
  -2   2  -614972.50  411.27   1
   2   2  -615341.60  411.79   1
  -2  -2  -616694.60  410.63   1
   2  -2  -615082.20  410.64   1
  -2   2   615629.60  410.40   1
   2   2  -612124.50  410.42   1
  -2  -2   615007.80  411.21   1
   2  -2  -613372.80  410.99   1
  -2  -2   615000.80  410.08   1
  -2  -2  -613294.70  411.51   1
   2  -2  -612635.00  411.76   1
   2  -2  -614372.10  409.92   1
  -2  -2  -615054.80  409.68   1
  -2   2   613444.40  412.19   1
   2   2   615805.20  412.30   1
  -2  -2   615712.30  411.77   1
   2   2  -615585.50  412.58   1
  -2   2   614781.40  410.01   1
  -2   3   6 1619.20   47.48   1
   2   3   6 1600.47   50.94   1
   2  -3  -6 1424.45   50.04   1
  -2  -3  -6 1326.90   50.85   1
  -2  -3  -6 1593.84   47.76   1
   2  -3  -6 1570.83   47.87   1
   2  -3   6 1568.61   46.36   1
  -2   3  -6 1531.64   46.81   1
  -2  -3   6 1834.58   50.43   1
   2  -3   6 1758.73   48.78   1
  -2   3  -6 1866.97   49.66   1
  -2   3   6 1505.30   51.32   1
   2   3   6 1507.36   48.73   1
   2   3  -6 1555.12   47.94   1
  -2  -3  -6 1723.03   47.23   1
   2   3   6 1643.56   46.64   1
  -2  -3  -6 1460.03   47.37   1
  -2   3  -6 1727.32   50.74   1
   2   3  -6 1788.57   50.74   1
  -2   3  -6 1563.91   47.67   1
  -2  -3   6 1578.99   47.25   1
   2  -3   6 1671.19   47.67   1
   2  -4   6  227.44   11.36   1
   2   4   6  201.51    9.45   1
  -2   4   6  206.65   11.25   1
  -2  -4  -6  225.28   11.34   1
  -2   4  -6  224.43   15.27   1
   2  -4  -6  211.14   11.66   1
  -2  -4   6  201.51   17.80   1
   2   4   6  170.80    8.32   1
  -2  -4  -6  206.91    9.68   1
  -2  -4  -6  212.84   20.30   1
   2  -4   6  261.96   12.98   1
   2   4  -6  202.02   17.17   1
   2  -4   6  221.20    9.32   1
  -2   4   6  199.06   18.50   1
   2   4   6  200.69   17.38   1
   2  -4  -6  206.13   19.89   1
  -2   4  -6  209.12    9.50   1
  -2  -4  -6  194.61   14.14   1
   2   4   6  189.42   12.81   1
   2  -4   6  232.07   11.35   1
  -2  -4   6  205.40   12.64   1
  -2   4  -6  182.83   10.74   1
   2   4  -6  192.34   11.96   1
   2  -5  -6 1262.93   38.84   1
   2   5   6 1266.89   39.43   1
  -2   5   6 1275.68   41.05   1
   2  -5   6 1380.20   43.27   1
   2   5  -6 1386.57   44.64   1
   2  -5  -6 1325.42   37.75   1
  -2  -5  -6 1260.64   37.76   1
  -2   5  -6 1210.70   43.25   1
   2  -5  -6 1080.74   44.86   1
  -2  -5   6 1337.97   41.92   1
   2  -5   6 1312.51   41.20   1
   2   5   6 1218.74   38.55   1
  -2  -5   6 1284.12   39.55   1
   2   5  -6 1208.88   38.01   1
  -2   5  -6 1228.08   37.33   1
   2   5  -6 1321.52   41.57   1
   2  -5  -6 1137.24   41.03   1
  -2   5  -6 1241.62   41.23   1
  -2  -5  -6  970.55   40.53   1
   2   5  -6 1168.79   38.57   1
  -2  -5   6 1332.17   38.07   1
   2  -5   6 1172.98   37.73   1
   2   5   6 1129.85   37.29   1
  -2   5   6 1148.45   38.24   1
  -2   5   6 1261.95   44.93   1
   2  -6  -6  126.89   12.15   1
  -2  -6  -6  125.58   11.92   1
   2   6   6  142.52   13.07   1
  -2   6   6  127.33   14.26   1
   2  -6   6  151.69   19.05   1
  -2  -6   6  135.89   20.27   1
   2  -6  -6  147.55   10.38   1
  -2  -6  -6  116.97   17.86   1
   2  -6  -6  108.83   20.29   1
  -2   6  -6  144.22   20.01   1
   2   6  -6  132.36   19.58   1
  -2  -6   6  155.91   17.33   1
  -2  -6   6  114.49   12.65   1
   2   6   6  123.80   11.60   1
  -2   6   6  113.77   11.59   1
   2   6  -6  114.16    9.47   1
  -2   6  -6  131.68    9.17   1
  -2  -6  -6  124.69   16.48   1
   2   6  -6  120.24   15.98   1
   2  -6  -6  122.59   15.79   1
   2   6  -6  115.83   11.89   1
  -2   6  -6  130.27   10.65   1
   2  -6   6  151.50   10.00   1
  -2   6   6  136.17    9.89   1
  -2  -6   6  127.84   10.69   1
  -2   6   6  131.02   21.79   1
  -2  -7  -6  266.90   16.46   1
  -2   7   6  293.69   18.07   1
   2   7   6  296.71   17.33   1
  -2  -7   6  279.17   14.22   1
  -2   7   6  272.17   13.74   1
   2  -7   6   92.29   22.43   1
  -2  -7  -6  283.78   14.40   1
   2  -7  -6  302.42   14.12   1
  -2  -7   6  316.17   22.34   1
   2   7  -6  277.82   21.67   1
   2  -7  -6  307.73   22.01   1
  -2  -7  -6  262.26   19.41   1
  -2   7  -6  275.02   13.01   1
   2   7  -6  260.20   13.58   1
  -2   7  -6  296.74   14.72   1
   2   7   6  292.01   24.99   1
   2  -7   6  283.77   15.72   1
   2   7   6   43.43   14.19   1
  -2  -7  -6  244.55   22.24   1
  -2   7  -6  242.72   26.19   1
  -2   8   6    7.12   25.03   1
  -2  -8   6    5.60    8.94   1
   2   8   6    4.43   11.06   1
  -2   8   6   -0.47   10.79   1
   2   8   6    0.24   13.36   1
  -2  -8   6   17.09   13.14   1
  -2   8   6    4.73   12.27   1
   2  -8   6   14.66   12.07   1
  -2   8  -6   11.49   19.29   1
   2  -8  -6   -2.34   12.15   1
  -2  -8  -6   15.50   12.78   1
  -2  -8  -6   -4.52   19.37   1
   2  -8  -6   -0.91   20.82   1
   2   8  -6   13.55   24.63   1
   2  -8   6  -16.51   23.60   1
  -2  -8   6    4.12   22.34   1
   2   8  -6    1.37    8.83   1
   2   8   6    5.77   22.73   1
  -2   8  -6    8.69   27.10   1
   2  -8  -6    3.59    9.45   1
  -2  -8   6    4.00   19.06   1
   2  -8   6    7.66   18.52   1
  -2   8   6   13.16   14.61   1
  -2   8  -6   10.28   10.53   1
   2   8  -6   -2.15   11.65   1
  -2  -8  -6   10.43   10.07   1
   2   8  -6   20.43   18.20   1
   2  -8  -6    3.45   16.90   1
  -2  -9   6  493.18   18.68   1
   2  -9   6  433.23   17.71   1
   2   9  -6  484.85   35.55   1
  -2  -9   6    5.85   22.91   1
  -2   9  -6  412.03   16.76   1
   2   9  -6  474.05   27.63   1
  -2  -9  -6  413.10   24.08   1
   2  -9  -6    6.44   20.71   1
   2   9   6  394.76   21.01   1
   2  -9   6  414.54   20.10   1
  -2  -9   6  483.15   21.65   1
   2   9   6  435.77   32.51   1
  -2   9   6  481.45   34.27   1
   2  -9  -6  475.60   21.02   1
  -2   0   712343.70  329.38   1
   2   0  -711630.80  329.81   1
  -2   0  -711881.30  328.96   1
  -2   0   712848.20  329.35   1
   2   0  -713242.20  329.42   1
  -2   0   710961.20  329.89   1
   2   0  -710615.30  329.70   1
   2   0   712884.10  329.57   1
   2   0  -7 9643.94  330.08   1
  -2   0   711665.50  329.88   1
  -2   0  -710510.50  329.76   1
   2  -1  -7 1184.63   40.14   1
   2   1  -7 1248.79   40.78   1
  -2   1   7 1221.21   40.49   1
   2  -1  -7 1356.09   40.67   1
  -2  -1   7 1452.31   40.14   1
   2   1  -7 1475.48   40.75   1
  -2   1  -7 1327.11   40.02   1
  -2   1  -7 1333.85   39.95   1
   2   1  -7 1270.80   40.24   1
  -2  -1   7 1132.32   39.93   1
   2  -1   7 1279.27   39.53   1
  -2  -1   7 1307.14   40.15   1
  -2   1   7 1452.33   41.90   1
   2   1   7 1293.99   40.88   1
   2  -1  -7 1213.61   41.31   1
  -2  -1  -7 1122.98   41.03   1
   2   1  -7 1411.91   41.12   1
  -2  -1  -7 1337.63   39.10   1
  -2   1   7 1527.21   39.38   1
  -2   1   7 1525.27   39.84   1
   2  -1  -7 1427.27   39.39   1
  -2  -1   7 1427.32   39.94   1
  -2  -2   710889.90  300.23   1
   2   2  -710359.40  300.47   1
  -2   2  -710112.80  299.87   1
   2  -2   711650.30  299.67   1
   2   2   7 7627.83  300.18   1
  -2   2  -712478.90  302.27   1
  -2   2  -711112.20  300.77   1
  -2   2   711488.60  300.25   1
  -2  -2  -711055.00  299.96   1
   2  -2  -711760.60  300.53   1
  -2   2  -7 9883.71  299.89   1
   2   2   710795.40  299.23   1
  -2  -2   712595.10  301.34   1
   2   2   711380.40  301.71   1
  -2   2   710442.00  301.96   1
  -2  -2  -7 9294.90  299.98   1
  -2  -2  -710694.80  301.49   1
   2  -2  -711134.60  302.22   1
  -2  -2   711872.20  301.33   1
   2   2  -711514.90  302.48   1
  -2  -2  -710976.90  299.29   1
  -2   2   711096.40  299.69   1
   2  -2   7 9182.49  299.11   1
   2   3  -7  815.88   29.62   1
  -2   3  -7 1059.43   29.91   1
  -2  -3   7  868.65   29.30   1
   2  -3   7  893.65   29.03   1
   2   3   7  851.17   30.92   1
  -2   3   7  988.45   29.09   1
  -2   3  -7  996.02   32.26   1
   2   3  -7 1011.67   33.59   1
  -2   3  -7 1021.28   30.81   1
  -2  -3  -7  897.26   29.66   1
   2  -3  -7  979.29   30.36   1
  -2   3  -7  914.84   28.77   1
   2  -3   7 1060.67   30.69   1
  -2  -3  -7  830.14   29.40   1
   2  -3   7  965.05   28.11   1
   2  -3  -7  736.55   32.09   1
  -2  -3  -7  932.40   33.78   1
  -2  -3  -7 1006.86   28.55   1
   2   3   7  873.03   33.37   1
  -2   3   7  925.30   33.97   1
  -2  -3   7 1086.04   32.21   1
   2   3   7  897.52   27.98   1
  -2   4   7 2111.41   65.21   1
  -2   4   7 2100.08   69.78   1
   2  -4  -7 2464.17   65.88   1
  -2  -4  -7 2469.78   65.73   1
  -2   4  -7 2198.98   64.42   1
  -2  -4   7 2288.10   63.85   1
   2  -4   7 2151.69   63.62   1
  -2  -4   7 2402.11   69.10   1
   2  -4   7 2308.35   68.43   1
   2   4  -7 2606.50   70.15   1
  -2   4  -7 2395.28   68.90   1
  -2  -4  -7 2264.89   64.70   1
   2   4   7 2104.06   64.40   1
  -2  -4  -7 2009.93   65.85   1
   2   4   7 2183.22   66.55   1
   2   4  -7 2124.85   65.65   1
   2  -4   7 2469.59   67.33   1
  -2   4  -7 2145.10   67.07   1
   2  -4  -7 2015.52   70.06   1
  -2  -4  -7 2076.56   69.17   1
  -2  -4   7 1994.10   65.22   1
  -2   4  -7 2042.52   65.00   1
   2   5   7 1040.25   37.62   1
  -2  -5   7 1219.78   38.48   1
  -2  -5  -7 1162.71   37.87   1
  -2   5   7 1330.72   38.90   1
  -2  -5   7 1206.48   36.43   1
   2   5   7 1171.91   36.88   1
   2  -5   7 1321.26   37.01   1
   2  -5  -7 1186.66   38.58   1
  -2  -5   7 1209.67   43.83   1
   2  -5  -7 1164.41   45.56   1
  -2   5  -7 1218.63   43.52   1
   2  -5   7 1303.34   42.55   1
   2   5  -7 1357.59   43.73   1
  -2  -5   7 1451.18   42.71   1
   2  -5   7 1435.24   40.64   1
   2   5  -7 1113.74   38.00   1
   2   5  -7 1144.37   37.41   1
  -2   5  -7 1190.73   36.78   1
  -2   5   7 1174.69   40.94   1
   2  -5  -7 1144.60   39.98   1
   2   5   7 1198.67   39.62   1
  -2   5  -7 1123.67   40.02   1
   2   5  -7 1185.86   40.85   1
  -2  -5  -7 1078.63   40.02   1
  -2   5   7 1106.66   37.32   1
   2  -5  -7 1279.76   37.48   1
  -2  -5  -7 1120.54   36.57   1
  -2   5   7 1115.23   44.16   1
   2  -6   7   44.94    8.78   1
  -2  -6   7   37.81    9.14   1
   2  -6   7   35.39   10.26   1
  -2   6   7   39.07   10.44   1
   2   6   7   41.40   10.28   1
  -2  -6  -7   42.92   13.45   1
   2  -6  -7   37.09   14.96   1
   2  -6  -7   38.87   10.47   1
  -2  -6  -7   46.28   10.60   1
  -2  -6  -7   35.57   19.01   1
  -2   6  -7   43.86   19.59   1
   2   6  -7   39.48   18.32   1
   2  -6   7   49.91   18.15   1
  -2  -6   7   54.27   20.27   1
  -2  -6   7   56.88   16.62   1
  -2   6  -7   35.27    7.67   1
   2   6  -7   45.82    9.36   1
   2   6   7   40.21   11.99   1
  -2   6   7   53.72   15.29   1
  -2   6   7  132.19   20.87   1
   2  -6  -7   36.52   19.92   1
   2   6   7   48.65   19.19   1
   2   6  -7   44.49   10.41   1
  -2   6  -7   41.99    9.85   1
   2   6  -7   33.91   14.40   1
   2  -6  -7   50.31    8.97   1
  -2   6   7   40.16    8.50   1
   2  -7   7 1631.22   42.91   1
  -2  -7  -7 1353.14   45.64   1
   2   7  -7 1591.82   46.77   1
   2  -7  -7 1535.07   47.21   1
   2   7   7 1390.41   50.37   1
  -2  -7   7 1427.61   47.66   1
  -2   7  -7 1401.14   40.08   1
   2   7  -7 1447.69   41.84   1
   2  -7  -7 1537.35   41.09   1
   2  -7   7 1552.94   40.38   1
  -2  -7   7 1587.98   42.14   1
  -2   7   7 1221.85   40.25   1
  -2   7  -7 1334.66   41.35   1
  -2  -7  -7 1416.57   43.00   1
  -2   7  -7 1349.30   49.35   1
  -2  -7  -7 1423.59   46.52   1
  -2   7   7 1364.86   45.03   1
   2  -8   7  216.89   14.33   1
  -2   8   7    2.92   12.87   1
  -2  -8   7  207.35   15.87   1
   2   8   7   48.96   14.37   1
   2   8  -7  202.35   21.92   1
  -2   8  -7  221.24   21.28   1
   2  -8  -7   59.88   19.76   1
  -2   8   7  181.90   26.86   1
   2   8   7  229.26   26.08   1
   2  -8   7   50.85   21.03   1
  -2  -8   7   18.43   19.41   1
   2   8  -7   51.55   11.98   1
  -2  -8   7   26.98   23.41   1
   2  -8   7   68.41   25.20   1
  -2   8   7   13.23   11.19   1
  -2  -8   7  213.49   12.29   1
   2   8   7   47.93   12.44   1
  -2   8   7  186.46   19.31   1
   2  -8  -7  196.80   12.63   1
  -2  -8  -7  201.85   13.43   1
  -2   8  -7  201.07   13.78   1
   2   8  -7   38.52   12.54   1
   2   8  -7  243.21   26.22   1
  -2  -8  -7  179.36   21.73   1
   2  -8  -7   60.11   22.33   1
  -2   8  -7  192.76   29.76   1
   2  -8  -7  202.57   15.23   1
  -2  -8  -7  191.90   15.95   1
   2  -9   7  419.35   18.20   1
  -2   9   7  107.50   16.79   1
   2  -9  -7  448.20   18.94   1
   2   9  -7  409.62   35.59   1
  -2   9  -7  365.79   16.93   1
  -2  -9   7  139.38   25.26   1
   2  -9  -7   10.63   21.38   1
  -2  -9  -7  383.14   24.02   1
   2   9  -7  399.10   26.91   1
   2   9   7  487.78   32.69   1
  -2   9   7  387.57   33.77   1
   2  -9  -7  451.80   21.77   1
   2   9   7  352.03   21.94   1
  -2  -9   7  441.68   21.26   1
   2  -9   7  464.43   21.25   1
   2   0  -821546.90  596.69   1
  -2   0   821709.30  596.16   1
   2   0   820460.80  596.35   1
  -2   0   820413.70  596.50   1
   2   0   820980.70  596.12   1
  -2   0  -820768.00  596.81   1
   2   0  -821290.10  597.47   1
  -2   0   822010.50  596.04   1
   2   0  -822430.90  596.14   1
  -2   0  -821280.70  595.80   1
   2   1   8  106.77    9.07   1
  -2   1  -8  122.88   10.38   1
  -2   1   8  126.98    6.71   1
  -2  -1  -8  105.16    7.07   1
  -2  -1   8  106.52    6.50   1
   2  -1  -8  114.79    7.91   1
   2  -1  -8  108.07    8.39   1
  -2  -1   8  107.06    7.32   1
   2   1  -8   97.99    9.71   1
  -2   1  -8  114.60    9.44   1
  -2   1   8  195.51    8.56   1
   2  -1   8  121.62    7.97   1
   2  -1  -8   93.36   11.69   1
  -2  -1  -8   80.94   11.67   1
   2   1  -8  126.15   10.33   1
  -2  -1  -8  113.98    9.85   1
   2   1  -8  115.28    9.31   1
  -2   1   8   74.16   11.51   1
   2   1   8  109.04   11.24   1
  -2   1  -8  109.88    9.28   1
  -2  -1   8   48.77    8.12   1
   2  -1   8  113.60    7.94   1
  -2  -2   819968.90  604.38   1
   2   2  -819938.50  604.54   1
  -2   2  -821691.60  604.38   1
   2  -2   821797.80  604.16   1
   2   2   820049.90  604.59   1
  -2   2  -823149.90  605.46   1
  -2   2   820859.10  604.41   1
   2  -2  -821716.30  604.65   1
  -2  -2  -820339.50  604.38   1
  -2   2  -820257.90  604.48   1
   2   2   822513.80  603.82   1
   2  -2   822320.20  604.99   1
  -2  -2   823920.30  605.44   1
   2   2  -822361.50  605.52   1
   2   2   820934.50  605.84   1
  -2   2   820327.00  606.20   1
   2  -2  -818270.40  605.99   1
  -2  -2  -820080.70  604.62   1
  -2  -2  -818152.90  605.33   1
  -2  -2   822524.60  605.53   1
   2   2  -824324.60  606.25   1
  -2   2  -821494.90  606.03   1
  -2   2   821180.00  603.64   1
   2  -2  -825853.50  604.50   1
   2  -2   820124.60  603.47   1
  -2   3  -8  918.12   32.12   1
   2   3  -8 1033.04   33.33   1
  -2  -3   8  981.35   32.06   1
   2  -3   8 1158.61   32.04   1
   2   3   8  958.28   34.59   1
  -2   3   8  999.22   31.91   1
   2   3  -8 1238.13   37.86   1
  -2   3  -8 1087.10   35.49   1
  -2   3  -8 1189.06   34.25   1
   2  -3  -8  948.32   32.75   1
  -2  -3  -8 1000.99   32.99   1
  -2   3  -8 1109.96   32.80   1
   2   3   8 1032.50   30.94   1
   2  -3   8 1221.99   33.81   1
  -2   3   8  960.97   37.16   1
   2   3   8 1016.51   36.56   1
   2  -3   8 1008.02   30.92   1
  -2  -3   8 1304.85   35.23   1
  -2  -3  -8  959.87   32.41   1
   2  -3  -8  950.22   36.47   1
  -2  -3  -8  954.47   35.49   1
  -2  -3  -8 1038.27   31.20   1
  -2  -4  -8   63.05    9.61   1
   2  -4  -8   64.91   10.02   1
   2   4  -8   67.48   10.13   1
  -2  -4   8   63.85    9.01   1
   2   4   8   62.05   12.24   1
  -2   4   8   70.92   14.14   1
  -2   4   8   76.82    8.35   1
   2   4   8   58.03    5.40   1
  -2   4  -8   66.88   15.70   1
  -2  -4  -8   70.64    9.72   1
   2  -4  -8   78.38   10.17   1
  -2   4  -8   68.18   13.92   1
   2   4  -8   64.58    9.54   1
  -2   4  -8   68.51    8.01   1
   2  -4   8   78.87    7.89   1
   2   4  -8   88.86   15.28   1
   2  -4  -8   77.46   17.78   1
  -2  -4   8   64.89    6.82   1
   2  -4   8   69.26    6.53   1
   2  -4   8   84.01    8.71   1
  -2  -4   8   78.70   13.94   1
   2   4   8   72.37    4.83   1
  -2   4   8   71.54   17.23   1
  -2  -4  -8   73.97    7.56   1
  -2   5  -8    5.35   16.84   1
   2  -5  -8    5.55   11.60   1
  -2  -5  -8   -1.17   12.97   1
   2   5  -8    5.43   10.01   1
  -2  -5   8    5.31    9.87   1
  -2   5   8   10.72    9.23   1
   2   5   8    6.31    7.19   1
  -2   5   8    9.49   18.98   1
  -2  -5  -8    3.77    9.85   1
   2  -5   8    8.82   10.80   1
  -2  -5   8   11.10   15.80   1
   2  -5  -8  -11.45   19.61   1
  -2  -5   8    3.84   13.79   1
   2  -5   8    3.35    8.19   1
   2  -5   8    1.02    6.28   1
  -2  -5   8    8.22    6.63   1
   2  -5  -8    3.36    7.29   1
  -2  -5  -8    2.90    8.01   1
   2   5   8   -5.45   12.89   1
  -2   5   8    8.91   14.09   1
   2   5   8    2.43    5.07   1
  -2   5   8    9.60    8.02   1
  -2   5  -8   -1.29   13.87   1
   2   5  -8    7.00    8.02   1
  -2   5  -8    2.53    7.53   1
  -2   6  -8  208.22   13.85   1
  -2   6   8  261.35   15.53   1
   2  -6   8  245.24   15.16   1
   2   6   8  198.50   14.30   1
  -2  -6  -8  276.97   15.94   1
   2  -6  -8  262.28   19.00   1
  -2  -6  -8  269.83   19.35   1
   2   6  -8  286.11   19.26   1
   2  -6  -8  287.76   16.40   1
  -2  -6   8  307.68   19.86   1
  -2  -6   8  322.83   24.77   1
   2  -6   8  275.66   24.57   1
  -2   6  -8  218.13   22.75   1
   2   6  -8  261.36   24.09   1
  -2  -6  -8  258.30   23.02   1
  -2   6   8  278.23   19.60   1
  -2   6  -8  271.09   13.46   1
   2   6  -8  304.26   13.87   1
   2   6   8  277.22   17.63   1
  -2  -6   8  240.06   13.21   1
   2  -6   8  256.31   12.98   1
  -2   6   8  313.57   14.06   1
   2   6   8  291.39   23.94   1
   2  -6  -8  316.05   14.73   1
  -2  -7  -8  182.96   14.61   1
   2   7   8   64.87   12.81   1
   2  -7   8  183.96   14.16   1
  -2   7  -8  134.20   12.45   1
   2   7  -8  159.17   15.12   1
  -2  -7  -8  181.00   19.03   1
   2  -7  -8  197.71   18.43   1
   2   7  -8  200.11   19.13   1
   2   7   8  169.62   23.75   1
  -2  -7   8  173.41   20.98   1
  -2   7  -8  215.08   12.24   1
   2   7  -8  170.53   13.07   1
   2  -7   8  183.13   11.53   1
  -2  -7   8  158.76   12.46   1
  -2   7   8  129.36   11.21   1
   2  -7   8   53.98   22.61   1
   2  -7  -8  200.55   13.23   1
  -2   7  -8  150.14   23.79   1
  -2  -7  -8  214.21   20.82   1
  -2   7   8  167.81   18.82   1
   2   7   8  142.66   16.51   1
  -2  -8  -8  128.81   12.55   1
   2  -8  -8  139.20   13.32   1
  -2   8   8  135.56   19.73   1
   2  -8  -8  163.30   16.02   1
   2  -8   8  137.00   13.22   1
   2   8   8   59.89   14.67   1
  -2  -8   8  115.70   14.87   1
  -2   8   8   59.84   13.32   1
   2  -8   8   60.85   26.08   1
  -2  -8   8   72.90   24.89   1
   2  -8   8   65.27   21.48   1
  -2  -8   8   51.18   20.88   1
  -2   8   8  111.74   27.49   1
   2  -8  -8   19.73   19.14   1
   2   8  -8  158.98   21.06   1
  -2   8  -8  119.76   21.77   1
   2   8   8  130.29   24.01   1
   2   8  -8   19.53   13.70   1
  -2  -8  -8  148.40   15.25   1
  -2  -8  -8  112.94   21.29   1
  -2   8  -8  128.03   27.60   1
   2  -8  -8   25.54   20.64   1
   2   8  -8   32.30   12.04   1
  -2   8   8   67.92   10.85   1
  -2  -8   8  146.25   11.65   1
   2   8   8   54.63   12.55   1
   2  -9  -8  241.81   19.32   1
  -2  -9  -8  166.24   20.15   1
  -2   9   8  207.48   32.06   1
   2   9   8  208.79   27.53   1
  -2  -9   8  218.24   17.59   1
   2  -9   8  219.22   15.93   1
   2   9   8  181.05   19.95   1
  -2   9  -8  164.53   13.68   1
   2  -9   8  183.95   13.35   1
   2   9  -8  214.81   31.53   1
   2   0  -9 7682.46  222.91   1
  -2   0   9 7996.19  222.47   1
   2   0  -9 7436.52  223.82   1
  -2   0   9 7133.06  222.62   1
  -2   0  -9 6788.63  222.90   1
   2   0   9 8188.91  222.62   1
  -2   0  -9 8766.55  222.38   1
  -2   0   9 8792.10  222.41   1
   2   0  -9 7838.07  222.41   1
   2   0   9 8374.55  223.03   1
  -2   0  -9 7447.65  222.40   1
  -2   1   9  898.54   27.35   1
   2  -1   9  791.00   27.17   1
  -2  -1   9  773.62   27.51   1
   2  -1  -9  947.52   27.70   1
  -2  -1   9  908.99   28.20   1
  -2   1  -9  901.91   28.06   1
   2   1  -9  933.81   28.81   1
  -2  -1  -9  884.47   26.90   1
   2  -1  -9  819.53   27.25   1
  -2  -1   9 1018.01   27.50   1
   2   1   9  763.85   29.17   1
  -2   1   9  840.49   29.80   1
   2   1  -9  794.37   28.71   1
  -2   1  -9  800.36   27.96   1
   2   1   9  657.28   27.63   1
  -2   1  -9  926.23   28.78   1
  -2   1   9 1230.52   27.94   1
   2  -1  -9  764.21   29.66   1
  -2  -1  -9  801.38   29.42   1
  -2  -1  -9  757.11   28.00   1
   2   1  -9  874.87   28.83   1
  -2  -2   9   27.45    8.11   1
  -2  -2  -9   33.13    9.42   1
   2   2   9   33.44    8.50   1
  -2  -2  -9   45.45    8.42   1
  -2   2   9   35.72    6.41   1
   2  -2  -9   41.18    9.34   1
   2  -2   9   30.39    5.86   1
  -2   2  -9   38.51   10.42   1
  -2   2  -9   31.75   12.89   1
   2   2  -9   38.41   11.79   1
   2  -2   9   42.30    5.12   1
  -2  -2   9   27.87    7.57   1
   2   2   9   40.38    3.75   1
  -2   2   9   37.20    4.64   1
   2  -2  -9   45.20    6.46   1
  -2  -2  -9   45.46    6.95   1
   2  -2  -9   29.43   13.89   1
  -2  -2  -9   24.61   13.06   1
   2   2   9   28.06   11.94   1
  -2   2   9   21.78   13.15   1
  -2   2  -9   39.64    8.45   1
   2   2  -9   26.93    8.80   1
   2  -2   9   32.88    7.27   1
  -2  -2   9   36.32    8.14   1
   2   2  -9   46.49   11.07   1
  -2   2  -9   61.77   10.05   1
  -2   3  -9  948.61   30.56   1
   2   3  -9  890.91   31.01   1
  -2  -3   9  892.45   29.75   1
  -2   3   9  840.72   32.19   1
   2   3   9  903.01   31.95   1
  -2   3   9  961.77   29.88   1
   2   3  -9 1055.54   35.01   1
  -2   3  -9 1199.92   34.75   1
  -2  -3  -9  897.33   30.43   1
   2  -3  -9 1051.66   30.80   1
  -2  -3   9  889.35   28.71   1
   2  -3   9  917.96   28.39   1
  -2   3  -9 1013.65   30.87   1
   2  -3   9  988.75   30.53   1
   2   3   9  981.84   28.47   1
  -2  -3  -9  874.86   30.10   1
   2  -3  -9  836.25   34.06   1
  -2  -3  -9  813.67   32.85   1
  -2   3   9  877.12   34.58   1
  -2  -3   9 1165.02   33.79   1
  -2  -3  -9  985.75   29.32   1
  -2   3  -9  917.80   31.64   1
   2   4   9  714.27   25.35   1
  -2   4   9  578.65   26.01   1
  -2   4   9  550.73   21.76   1
   2   4   9  659.00   21.31   1
  -2  -4   9  628.24   20.12   1
   2  -4   9  697.70   20.06   1
   2  -4  -9  677.34   23.57   1
   2   4  -9  577.92   22.95   1
  -2   4  -9  668.00   22.43   1
   2  -4   9  764.95   23.95   1
   2   4   9  658.32   20.06   1
   2  -4  -9  504.45   28.02   1
  -2   4   9  598.60   29.00   1
  -2  -4   9  571.46   21.37   1
   2   4  -9  615.07   22.63   1
  -2  -4  -9  713.15   22.41   1
   2  -4  -9  609.31   22.67   1
  -2  -4   9  674.89   25.85   1
   2  -4   9  821.77   24.42   1
  -2  -5  -9  109.65   13.77   1
   2   5  -9   96.33   12.22   1
  -2  -5   9  105.58   11.93   1
   2  -5   9  131.92   13.66   1
  -2  -5   9  122.95   17.53   1
   2  -5   9  118.74   11.54   1
  -2  -5   9  154.57   17.18   1
  -2   5   9   88.93    8.96   1
   2   5   9   96.60    7.58   1
  -2  -5  -9  105.37   11.92   1
   2  -5  -9  114.74   12.30   1
   2   5  -9  122.23   18.64   1
  -2   5  -9  119.87   18.42   1
  -2   5  -9  105.88    9.72   1
   2  -5   9  116.08    7.77   1
   2   5  -9  119.88   16.74   1
   2  -5  -9   84.32   21.99   1
  -2  -5  -9   82.01   20.73   1
  -2  -5  -9  108.01    9.41   1
   2  -5  -9  116.99    8.95   1
  -2   5   9   92.37   21.21   1
  -2   5  -9  100.43   15.66   1
  -2   5   9  106.08   10.73   1
   2   5   9   95.86    9.12   1
   2   5   9   91.27   14.30   1
   2  -6   9  479.61   21.05   1
   2   6   9  361.94   20.75   1
  -2   6   9  503.40   21.94   1
   2  -6  -9  546.95   22.62   1
  -2  -6  -9  547.89   22.53   1
   2   6   9  502.14   29.17   1
  -2   6  -9  519.81   21.48   1
   2   6  -9  574.59   20.74   1
  -2  -6   9  607.46   26.90   1
   2  -6   9  442.72   28.15   1
  -2  -6   9  613.87   28.25   1
   2  -6   9  471.09   18.81   1
  -2   6   9  574.16   20.48   1
  -2  -6   9  473.44   18.59   1
   2   6  -9  531.30   29.00   1
   2  -6  -9  557.86   19.56   1
  -2   6   9  512.33   26.11   1
   2  -6  -9  475.41   24.44   1
  -2   6  -9  411.76   27.95   1
  -2  -6  -9  415.98   27.75   1
   2   7  -9  131.07   14.98   1
  -2   7  -9  135.81   13.79   1
   2   7   9   74.04   13.26   1
   2  -7   9  165.69   13.57   1
  -2  -7   9  129.51   14.71   1
  -2   7   9  135.05   25.30   1
  -2  -7  -9  129.21   15.57   1
   2  -7   9   96.05   23.41   1
  -2   7  -9  148.24   24.31   1
   2  -7  -9  131.46   25.04   1
  -2  -7  -9  112.37   21.22   1
  -2  -7   9  126.35   20.25   1
   2  -7  -9  136.78   18.87   1
   2   7  -9  138.86   18.43   1
   2  -7  -9  161.70   12.26   1
  -2   7   9  156.17   18.67   1
   2   7   9  154.31   23.60   1
  -2  -7   9  135.74   11.83   1
  -2   7   9  100.18   11.18   1
   2   7  -9  140.49   12.17   1
  -2  -8   9  743.20   26.95   1
  -2   8   9  298.41   22.87   1
   2  -8   9  852.82   26.17   1
  -2  -8  -9  838.27   26.39   1
  -2  -8  -9  823.00   29.00   1
   2  -8  -9  838.24   28.73   1
  -2   8  -9  770.46   25.69   1
   2   8   9  746.28   36.47   1
  -2   8   9  948.43   40.34   1
   2   8  -9  896.50   33.25   1
  -2   8  -9  831.70   34.97   1
   2   8   9  654.34   28.91   1
  -2   8  -9  902.48   24.93   1
   2  -8  -9  887.63   25.90   1
  -2   8   9  733.13   30.99   1
   2  -8   9  768.16   22.35   1
  -2   8   9  318.02   21.51   1
  -2  -8   9  883.37   24.81   1
   2  -8   9  216.41   29.96   1
  -2  -8   9  313.09   29.36   1
  -2  -8   9  282.74   32.69   1
  -2   8  -9  769.45   36.68   1
  -2  -8  -9  784.85   31.58   1
   2  -9  -9  144.27   18.32   1
   2   9  -9  132.00   29.49   1
   2  -9   9  136.14   14.37   1
  -2  -9   9  119.53   15.77   1
  -2   9  -9  107.10   12.39   1
  -2  -9  -9  166.45   19.26   1
   2   9   9  113.06   20.11   1
   2   9   9  120.94   27.39   1
  -2   9   9  138.26   30.29   1
   2  -9   9  121.10   11.06   1
   2   0 -10  202.85   11.55   1
  -2   0 -10  215.21   11.27   1
  -2   0  10  253.65    9.52   1
   2   0 -10  215.73   12.81   1
  -2   0  10  210.41   10.22   1
  -2   0 -10  190.51   11.87   1
   2   0  10  192.04   12.85   1
  -2   0 -10  202.45   13.80   1
  -2   0  10  241.83   12.59   1
   2   0  10  224.25   11.74   1
   2   0 -10  225.40   15.18   1
  -2  -1 -10 2628.30   82.05   1
  -2  -1  10 3553.29   83.23   1
   2  -1 -10 2818.27   81.65   1
  -2   1  10 2992.58   81.89   1
  -2   1 -10 2596.89   82.71   1
  -2   1 -10 2965.54   82.02   1
   2   1 -10 2754.99   82.84   1
  -2   1  10 4148.11   82.85   1
   2  -1  10 2713.75   81.44   1
  -2  -1  10 2524.89   81.60   1
   2   1 -10 2602.62   82.75   1
  -2   1  10 2433.45   82.42   1
  -2   1 -10 2868.01   82.35   1
   2   1  10 2451.09   82.15   1
  -2  -1 -10 2595.71   82.81   1
   2  -1 -10 2423.18   83.55   1
   2  -1 -10 2634.63   81.50   1
  -2  -1 -10 2771.44   81.28   1
  -2  -1  10 3336.30   82.22   1
   2   1 -10 2767.17   82.44   1
   2  -2 -10   97.90   10.72   1
  -2   2 -10  104.72   11.74   1
   2  -2  10  103.57    7.17   1
  -2  -2  10   98.68    8.80   1
  -2  -2  10  122.23   10.42   1
   2  -2  10  107.60    7.26   1
  -2   2 -10   98.11   11.63   1
  -2  -2 -10   99.35   15.11   1
   2   2  10   88.04   13.72   1
  -2   2  10  108.76   13.82   1
   2  -2 -10  115.11   15.13   1
  -2   2 -10  106.45   12.62   1
  -2  -2  10  122.46   10.23   1
   2   2 -10  111.33   12.38   1
  -2  -2 -10  100.47    7.95   1
  -2   2  10  108.40    6.43   1
   2   2  10  109.02    5.21   1
  -2   2 -10  106.01    9.84   1
  -2  -2  10  110.95    9.58   1
   2  -2  10  117.53    8.58   1
   2   2 -10  108.50   10.99   1
  -2  -2 -10   96.96   11.49   1
  -2   2  10   88.31   12.16   1
   2   2  10   96.81   10.32   1
  -2   2  10  119.54    8.45   1
  -2  -2 -10  115.37   10.68   1
   2   3 -10 1946.63   66.95   1
  -2  -3  10 2117.25   65.98   1
  -2   3  10 2285.83   67.81   1
   2   3  10 2047.10   67.38   1
  -2   3  10 2462.39   66.38   1
   2   3 -10 2520.10   70.90   1
  -2   3 -10 2500.38   70.07   1
  -2   3 -10 2248.16   68.41   1
   2  -3 -10 2379.74   67.59   1
  -2  -3 -10 2189.67   66.83   1
   2   3 -10 2253.89   68.31   1
  -2   3 -10 2137.43   66.73   1
   2   3  10 2472.00   65.45   1
   2  -3  10 2436.10   67.51   1
  -2   3  10 1969.92   69.53   1
  -2  -3 -10 2175.23   66.50   1
   2  -3 -10 1963.25   67.17   1
   2  -3 -10 2073.53   70.01   1
  -2  -3  10 2561.88   68.79   1
  -2  -3 -10 2518.84   66.20   1
   2  -3  10 2269.93   65.00   1
  -2  -3  10 2126.89   65.45   1
   2   4 -10 6367.93  172.33   1
  -2  -4  10 5610.78  170.82   1
   2   4  10 6336.16  173.34   1
  -2   4  10 5870.34  173.34   1
   2   4  10 5632.39  170.95   1
  -2   4  10 5398.79  170.97   1
  -2   4 -10 6393.84  172.72   1
   2  -4 -10 5728.43  174.31   1
   2  -4 -10 5961.90  171.90   1
  -2  -4 -10 6407.10  171.75   1
   2   4 -10 6751.88  172.92   1
  -2   4 -10 6011.30  171.61   1
   2  -4  10 6078.82  172.81   1
   2  -4  10 6389.13  169.96   1
  -2  -4  10 5597.60  169.84   1
  -2   4  10 5379.99  175.17   1
  -2  -4 -10 6268.58  170.23   1
  -2   4 -10 6013.01  174.13   1
   2   4 -10 7098.96  175.79   1
   2  -4 -10 5497.75  171.47   1
  -2  -4 -10 5385.70  170.95   1
  -2  -4  10 6411.41  174.67   1
   2  -4  10 6517.00  173.79   1
   2   4  10 6331.42  170.64   1
   2  -5  10    6.34   11.51   1
   2   5  10    4.97   17.63   1
   2  -5  10   10.43    6.14   1
  -2  -5  10   10.97    6.39   1
   2  -5 -10    6.89   10.44   1
  -2  -5 -10   12.23   11.50   1
  -2   5 -10    9.50    9.89   1
   2  -5  10   13.30    9.42   1
   2   5  10    6.34    7.24   1
  -2   5  10    9.68    9.28   1
   2   5 -10   17.96   16.92   1
  -2   5 -10   11.64   18.42   1
   2  -5 -10    6.48   11.36   1
  -2  -5 -10    5.96   18.93   1
   2   5  10   12.66    6.27   1
  -2   5  10   11.83    7.42   1
   2  -5  10   20.94   10.94   1
  -2  -5  10   12.52   13.78   1
  -2   5 -10   16.77   14.81   1
   2   5 -10    8.48   14.59   1
   2   5  10    8.40   13.62   1
  -2  -5 -10   20.16    7.79   1
   2  -5 -10   15.79    7.47   1
  -2  -5  10   17.02   15.11   1
  -2   5 -10   10.55    9.75   1
   2   5 -10    8.93   10.79   1
  -2   6  10  130.24   18.07   1
   2   6  10  123.69   16.86   1
   2  -6  10  133.82   12.28   1
  -2   6  10  151.69   13.58   1
  -2  -6 -10  113.87   21.91   1
  -2   6 -10  122.64   21.98   1
  -2  -6 -10  132.02   16.43   1
   2   6 -10  149.04   18.27   1
  -2  -6 -10  125.71   14.64   1
   2  -6 -10  130.64   14.11   1
  -2   6 -10  151.50   11.55   1
   2   6 -10  163.40   13.88   1
  -2  -6  10  159.79   20.42   1
  -2   6  10  168.71   11.86   1
   2   6  10  141.56   21.93   1
   2  -6 -10  128.22   16.69   1
   2  -6  10   72.60   18.14   1
   2   6 -10  134.34   21.35   1
   2  -6  10  148.96    9.69   1
  -2  -6  10  132.60    9.43   1
   2  -6 -10  124.95   10.54   1
  -2  -6  10  123.04   19.56   1
   2  -7 -10   49.16   16.87   1
   2   7 -10   44.83   14.13   1
  -2   7 -10   47.64   12.27   1
  -2  -7  10   45.92   12.92   1
   2  -7  10   59.27   11.94   1
   2   7  10    6.20   11.69   1
  -2  -7 -10   38.84   14.00   1
  -2  -7  10   50.00   10.19   1
   2  -7  10   12.40   23.28   1
   2  -7 -10   37.96   22.77   1
   2   7 -10   50.34   12.21   1
   2  -7 -10   49.15    9.75   1
  -2   7  10   -0.69   10.10   1
  -2  -7  10    6.05   18.34   1
  -2  -7 -10   46.11   20.27   1
  -2   7 -10   47.20   22.78   1
   2   7 -10   59.02   17.20   1
  -2   7  10   41.56   24.10   1
   2   7  10   37.63   22.17   1
   2  -8  10  619.61   19.35   1
   2  -8 -10  683.29   25.56   1
  -2  -8 -10  771.94   27.30   1
   2   8  10  752.47   34.60   1
  -2   8 -10  770.81   21.30   1
   2  -8  10   10.11   24.84   1
  -2   8 -10  640.37   34.02   1
   2  -8 -10   20.38   26.28   1
   2  -8 -10  716.09   21.42   1
  -2  -8 -10  668.26   23.08   1
  -2  -8  10  723.70   24.25   1
   2  -8  10  673.59   23.20   1
   2   8  10  537.00   25.39   1
  -2   8  10  634.35   29.68   1
   2   8 -10  737.25   29.44   1
  -2   8 -10  704.68   31.61   1
  -2  -8 -10  711.98   28.71   1
  -2   8  10  622.18   36.60   1
   2   9  10  781.05   39.78   1
   2  -9  10  655.22   24.26   1
  -2   9  10  730.55   42.46   1
  -2   9 -10  669.01   25.41   1
   2  -9  10  734.10   27.59   1
  -2  -9  10  666.73   28.74   1
  -2  -9 -10  660.80   30.91   1
   2  10  10   19.59   27.87   1
   2 -10  10   12.47   13.51   1
  -2   0 -11 4831.42  150.90   1
   2   0 -11 5637.74  151.01   1
  -2   0  11 5480.68  151.05   1
  -2   0 -11 4784.15  150.20   1
  -2   0  11 4774.38  151.02   1
   2   0  11 4780.32  150.55   1
   2   0 -11 4735.77  151.72   1
  -2   0  11 5356.19  150.80   1
   2   0  11 5200.78  150.13   1
   2   0 -11 5741.63  150.77   1
  -2   0  11 5644.66  149.84   1
  -2   0 -11 6062.92  150.32   1
  -2   1  11  498.25   20.46   1
  -2   1 -11  429.19   20.73   1
   2   1 -11  459.41   21.76   1
   2   1  11  499.98   19.17   1
  -2   1 -11  414.04   19.00   1
  -2   1  11  453.90   19.73   1
   2   1 -11  451.86   20.64   1
   2  -1 -11  494.17   18.37   1
  -2  -1  11  522.42   18.44   1
  -2  -1 -11  474.38   17.80   1
   2  -1  11  449.88   17.55   1
  -2  -1  11  413.95   19.03   1
  -2   1  11  535.08   17.80   1
   2   1 -11  438.98   19.76   1
  -2   1 -11  508.35   18.63   1
  -2   1 -11  480.65   19.45   1
   2   1 -11  472.29   19.54   1
  -2   1  11  636.03   17.56   1
   2   1  11  541.99   16.18   1
   2  -1 -11  464.31   22.18   1
  -2  -1 -11  395.91   20.83   1
  -2  -1  11  422.24   18.20   1
   2  -1 -11  418.10   18.34   1
  -2  -1 -11  390.05   18.55   1
   2  -1 -11  490.64   18.21   1
  -2  -1  11  528.94   17.71   1
  -2  -1 -11  423.93   17.34   1
   2   2 -11  707.70   27.80   1
  -2   2 -11  709.49   26.27   1
  -2   2  11  712.54   26.10   1
   2   2  11  652.77   25.30   1
  -2   2  11  734.60   24.47   1
  -2  -2  11  812.57   24.91   1
  -2  -2 -11  755.06   25.87   1
   2  -2 -11  704.39   26.47   1
   2  -2  11  829.51   25.22   1
  -2   2 -11  828.67   26.76   1
  -2  -2  11  857.17   26.07   1
  -2  -2  11  650.73   24.37   1
   2  -2  11  691.93   23.49   1
  -2  -2 -11  713.70   26.50   1
   2  -2 -11  674.29   27.14   1
   2  -2 -11  652.69   28.84   1
  -2   2  11  649.07   27.73   1
  -2   2 -11  733.79   27.06   1
   2   2 -11  783.81   27.33   1
  -2  -2  11  685.05   24.64   1
   2   2  11  747.32   22.55   1
   2   2 -11  696.05   26.14   1
  -2  -3  11   80.65    9.30   1
  -2   3  11   86.19   12.07   1
   2   3  11   85.89   10.99   1
  -2   3  11   89.85    8.94   1
   2  -3 -11  113.30   11.14   1
   2   3 -11   97.56   13.54   1
  -2   3 -11  117.43   12.65   1
  -2   3  11   96.10   16.26   1
   2  -3 -11   95.34   12.40   1
  -2  -3 -11   89.15    9.92   1
   2  -3 -11  109.49   16.92   1
   2   3 -11  104.35   11.21   1
   2   3 -11  113.93   16.71   1
  -2  -3  11   93.11   13.20   1
  -2  -3  11   85.39    7.97   1
   2  -3  11   88.92    6.57   1
  -2   4 -11   74.15   10.94   1
  -2  -4  11   98.55    9.55   1
   2  -4  11   59.61    8.51   1
   2   4  11   70.75   13.83   1
  -2   4  11   69.94    9.33   1
   2   4  11   74.41    6.02   1
   2   4 -11   82.43   17.10   1
  -2   4 -11   71.96   15.63   1
  -2   4 -11   78.11   12.72   1
   2  -4 -11   74.29   11.19   1
  -2  -4 -11   75.53   10.97   1
  -2   4 -11   71.28   11.34   1
   2   4 -11   73.66   12.01   1
   2   4  11   73.03    5.12   1
   2  -4  11   92.44    7.81   1
  -2   4  11   65.01   17.55   1
  -2  -4 -11   66.93   10.59   1
   2  -4 -11   68.25   10.77   1
  -2  -4 -11   76.30   18.04   1
  -2  -4  11   81.29   15.25   1
   2  -4  11   98.01    9.02   1
  -2  -4 -11   79.03    8.44   1
  -2  -4  11   67.84    7.11   1
   2  -4  11   67.39    6.47   1
  -2   5 -11  914.69   31.44   1
   2  -5  11  886.72   31.90   1
   2   5  11  903.81   34.91   1
  -2   5  11  999.90   35.91   1
  -2   5  11  893.09   32.71   1
   2   5  11  934.03   31.42   1
  -2   5 -11  942.30   37.80   1
   2   5 -11  978.43   38.00   1
  -2  -5 -11  905.40   33.20   1
   2  -5 -11  906.93   32.81   1
  -2   5 -11 1000.92   36.25   1
   2   5 -11  992.18   35.23   1
   2   5 -11  897.77   33.28   1
  -2   5 -11  878.83   31.85   1
   2  -5  11 1036.72   34.49   1
  -2  -5  11  973.34   33.74   1
  -2  -5 -11  782.35   38.57   1
  -2  -5  11  923.51   29.38   1
   2  -5  11  957.55   29.17   1
   2   5  11  856.08   37.82   1
  -2  -5 -11  919.20   32.30   1
   2  -5 -11  875.48   31.92   1
   2  -5 -11 1189.57   30.96   1
  -2  -5 -11  984.50   30.23   1
  -2  -5  11  974.40   35.88   1
   2  -5  11  967.90   35.41   1
  -2   5  11 1005.53   30.95   1
   2   5  11  729.45   29.67   1
  -2  -6 -11   78.22   15.04   1
   2  -6 -11   70.52   15.31   1
   2  -6  11   74.62    7.90   1
  -2  -6  11   73.49   12.69   1
   2   6 -11   60.45   12.22   1
   2  -6  11   68.38   10.99   1
  -2   6  11   47.50   11.96   1
   2   6  11    6.31   11.33   1
  -2   6 -11   79.70   20.44   1
   2   6 -11   59.54   19.98   1
   2  -6 -11   67.49   13.88   1
  -2  -6 -11   79.40   13.92   1
  -2  -6  11   58.72   17.46   1
  -2   6  11   61.19   10.82   1
   2  -6 -11   53.50   23.44   1
  -2  -6 -11   62.52   21.41   1
  -2   6 -11   69.96   11.75   1
   2   6 -11   76.86   13.17   1
   2  -6 -11   81.54    9.16   1
  -2  -6  11   67.02    8.23   1
   2   6 -11   76.44   17.40   1
   2   6  11   57.83   16.13   1
  -2   6  11   55.68   18.51   1
   2   6  11   74.27   20.59   1
   2  -6  11    5.01   16.68   1
  -2  -6  11   63.69   18.46   1
  -2   7 -11   99.09   23.29   1
  -2  -7  11   99.68   13.62   1
   2  -7  11   91.35   12.62   1
   2   7  11   26.31   12.50   1
  -2  -7 -11   74.78   15.77   1
   2  -7 -11   77.01   18.02   1
   2  -7  11   30.18   20.83   1
  -2   7  11   32.89   10.97   1
  -2  -7  11  100.32   10.41   1
   2   7 -11   94.69   17.72   1
   2  -7 -11   79.50   25.80   1
  -2  -7 -11   67.57   22.01   1
  -2   7  11   94.99   24.32   1
   2   7  11   86.16   23.26   1
  -2  -7  11   40.48   19.93   1
   2   7 -11   86.61   14.08   1
   2  -7 -11   96.95   10.90   1
  -2   7 -11   86.38   13.50   1
   2  -8  11   61.36   12.64   1
  -2  -8 -11   68.45   17.92   1
   2   8 -11   78.20   19.48   1
  -2   8 -11   68.27   11.78   1
   2   8 -11   -6.63   13.53   1
  -2   8 -11   35.19   26.05   1
   2   8 -11   36.05   23.87   1
  -2  -8 -11   64.76   16.98   1
   2  -8 -11   49.55   15.70   1
  -2   8  11   73.90   26.60   1
   2   8  11   67.54   24.49   1
   2  -8 -11   50.96   10.87   1
   2   8  11   41.96   17.98   1
  -2  -8  11   43.06   23.33   1
   2  -8  11   62.21   10.56   1
  -2   8  11   20.45   10.86   1
  -2  -9 -11  104.80   19.61   1
  -2   9 -11  107.79   13.27   1
   2   9  11  105.02   19.91   1
  -2  -9  11  123.16   16.07   1
   2  -9  11  114.89   10.93   1
  -2   9  11  107.51   30.28   1
   2  10  11   11.73   27.73   1
   2 -10  11   -0.57   13.15   1
   2   0 -12   55.03   13.91   1
  -2   0  12   67.66   10.72   1
  -2   0  12   62.97    9.42   1
   2   0 -12   81.46   10.69   1
   2   0 -12   68.12    9.81   1
  -2   0  12   69.54    6.53   1
   2   0  12   58.48    4.47   1
  -2   0  12   61.95   12.55   1
  -2   0 -12   47.23   10.98   1
   2   0 -12   45.78   11.36   1
   2   0  12   45.97   11.09   1
   2  -1 -12 2406.05   73.35   1
  -2  -1 -12 2227.75   73.27   1
  -2  -1  12 2742.14   73.97   1
   2  -1 -12 2372.67   73.49   1
  -2  -1 -12 2495.09   73.18   1
  -2  -1  12 2187.27   73.57   1
   2  -1  12 2364.41   72.60   1
  -2   1  12 2806.74   73.64   1
   2   1 -12 2681.73   75.85   1
  -2   1  12 2449.67   74.97   1
  -2   1 -12 2881.22   75.05   1
   2   1  12 2380.18   74.09   1
  -2   1 -12 2521.51   73.45   1
  -2  -1  12 1869.68   72.80   1
   2   1 -12 2486.64   74.73   1
  -2   1  12 2190.33   74.15   1
  -2  -1  12 2768.97   73.66   1
  -2  -1 -12 2552.22   73.03   1
   2  -1  12 2582.25   72.80   1
   2  -1 -12 2451.86   75.98   1
   2   1 -12 2022.72   73.48   1
  -2   1 -12 2712.85   74.12   1
   2   1  12 2462.48   72.12   1
  -2   1  12 3379.89   73.67   1
  -2  -2 -12 3934.31  119.76   1
   2  -2 -12 3688.84  120.55   1
   2   2 -12 4499.86  121.39   1
  -2   2  12 3899.39  119.76   1
   2   2  12 4183.99  119.23   1
  -2   2 -12 4063.72  120.22   1
  -2  -2 -12 3845.31  119.71   1
  -2  -2  12 4581.14  120.59   1
   2  -2 -12 3554.56  119.84   1
  -2   2 -12 5353.36  121.60   1
  -2   2  12 4106.67  121.56   1
   2   2 -12 4083.78  119.98   1
  -2  -2  12 3806.59  118.54   1
   2  -2  12 3977.46  117.93   1
  -2  -2  12 3755.13  118.48   1
   2  -2 -12 3763.65  121.84   1
  -2   2 -12 4497.08  121.15   1
   2   2 -12 4494.28  120.85   1
   2   2  12 4410.98  117.55   1
  -2   2  12 4374.99  119.32   1
   2  -2  12 4378.53  119.45   1
  -2  -2 -12 4149.22  118.24   1
   2   3 -12  695.20   26.35   1
  -2  -3  12  704.58   25.31   1
   2   3  12  655.03   25.91   1
  -2   3  12  689.10   27.01   1
  -2   3 -12  753.77   31.07   1
  -2   3 -12  762.13   27.93   1
  -2   3  12  928.32   26.10   1
   2  -3 -12  836.00   27.50   1
  -2  -3 -12  673.54   25.83   1
  -2   3 -12  715.84   27.97   1
   2   3 -12  713.29   28.88   1
   2   3  12  782.29   23.20   1
   2  -3  12  782.63   25.84   1
  -2   3  12  737.84   31.41   1
  -2  -3 -12  753.50   26.22   1
   2  -3 -12  717.10   27.43   1
   2  -3 -12  635.96   30.70   1
  -2  -3  12  795.45   28.14   1
   2   3 -12  787.74   31.26   1
  -2  -3 -12  681.35   24.52   1
  -2  -3  12  748.33   24.34   1
   2  -3  12  660.79   23.02   1
  -2   4 -12 1578.73   51.19   1
   2  -4  12 1655.42   49.70   1
  -2   4  12 1779.48   52.43   1
   2   4  12 1432.77   51.69   1
  -2   4  12 1701.99   50.67   1
   2   4  12 1648.60   50.31   1
  -2   4 -12 1574.93   54.38   1
   2   4 -12 1622.90   55.28   1
  -2   4 -12 1584.56   52.40   1
   2  -4 -12 1655.22   52.07   1
  -2  -4 -12 1853.97   52.15   1
  -2   4 -12 1760.14   51.95   1
   2   4 -12 1610.38   52.98   1
   2   4  12 1529.90   49.06   1
   2  -4  12 2067.46   53.14   1
   2   4  12 1524.77   54.41   1
  -2  -4 -12 1542.90   50.60   1
   2  -4 -12 1461.78   50.94   1
  -2  -4 -12 1335.31   53.59   1
  -2  -4  12 1517.62   48.69   1
   2  -4  12 1727.61   48.65   1
  -2  -4 -12 1870.48   50.70   1
  -2  -4  12 1838.68   54.24   1
   2  -4  12 1930.43   53.53   1
   2  -5  12  492.51   20.22   1
   2   5  12  422.81   22.97   1
  -2   5  12  564.54   20.83   1
   2   5  12  432.68   19.71   1
   2   5 -12  533.23   27.52   1
  -2   5 -12  588.38   27.99   1
  -2   5 -12  489.34   25.16   1
   2   5 -12  541.26   24.21   1
   2  -5 -12  559.77   22.08   1
  -2  -5 -12  466.14   22.06   1
   2   5 -12  545.01   22.65   1
  -2   5 -12  497.17   21.59   1
  -2   5  12  466.31   19.04   1
   2   5  12  425.38   18.32   1
   2  -5  12  482.43   21.60   1
  -2  -5  12  565.07   25.87   1
   2  -5  12  530.95   17.47   1
  -2  -5  12  489.08   18.25   1
   2   5  12  490.80   28.00   1
   2  -5  12  424.47   23.04   1
  -2  -5  12  607.24   27.67   1
  -2   5 -12  546.17   21.43   1
   2  -5 -12  505.48   21.78   1
  -2  -5 -12  497.57   20.84   1
  -2  -5 -12  491.00   19.09   1
   2  -5 -12  606.99   19.84   1
   2  -6 -12  234.55   17.76   1
  -2   6 -12  255.55   14.77   1
   2   6 -12  293.07   17.47   1
  -2  -6  12  231.45   15.77   1
   2  -6  12  144.15   20.06   1
  -2  -6  12  144.22   19.68   1
  -2  -6  12  157.27   17.17   1
  -2   6  12  129.72   14.72   1
   2   6  12  150.03   14.93   1
   2  -6 -12  203.41   26.28   1
  -2  -6 -12  231.99   17.51   1
   2  -6 -12  229.06   16.74   1
  -2   6  12  159.49   13.94   1
  -2   6  12  250.65   27.23   1
  -2  -6 -12  240.14   26.02   1
  -2  -6  12  253.48   11.69   1
   2   6 -12  227.77   24.03   1
  -2   6 -12  224.82   25.33   1
  -2   6  12  244.26   20.48   1
   2  -6 -12  332.78   13.62   1
   2   6 -12  255.05   17.46   1
   2   6 -12  283.83   21.18   1
  -2   7 -12   77.19   13.07   1
   2   7  12   81.40   18.34   1
  -2   7  12   68.74   20.17   1
   2  -7  12   82.45   12.18   1
  -2  -7  12  105.19   13.79   1
   2   7  12   40.08   14.30   1
  -2  -7 -12   77.52   15.82   1
   2  -7 -12   94.23   18.02   1
  -2   7  12   45.91   11.80   1
  -2   7 -12   93.49   13.38   1
   2   7 -12   61.52   14.52   1
   2  -7  12   44.03   20.37   1
   2   7 -12   93.65   18.71   1
  -2  -7 -12   74.89   21.82   1
   2  -7 -12   75.47   25.23   1
   2   7  12  101.43   22.54   1
   2  -7  12   68.91   10.05   1
  -2  -7  12   80.89   10.20   1
  -2   7 -12   74.64   23.24   1
   2  -7 -12   95.40   10.76   1
  -2  -7  12   49.93   19.57   1
  -2  -8 -12   27.18   17.05   1
   2   8  12   11.42   23.20   1
  -2   8  12   16.36   26.08   1
   2  -8  12    7.82    9.84   1
   2  -8 -12   20.29   16.59   1
   2  -8  12   15.34   12.11   1
  -2  -8  12    2.64   12.93   1
   2   8  12   12.93   17.93   1
  -2   8 -12   15.66   12.66   1
   2  -9  12  353.60   16.10   1
  -2   9 -12  292.67   19.55   1
   2   9  12  307.15   25.47   1
  -2   9  12  343.07   33.59   1
  -2  -9 -12  288.67   23.69   1
   2 -10  12   -1.44   12.95   1
   2  10  12  -12.67   27.45   1
  -2   0 -13 1660.80   48.20   1
  -2   0 -13 1711.07   48.87   1
   2   0 -13 1825.96   48.99   1
  -2   0  13 1538.92   46.66   1
   2   0 -13 1253.05   49.50   1
  -2   0  13 1689.25   49.21   1
  -2   0 -13 1312.66   47.93   1
  -2   0  13 1550.18   49.39   1
   2   0  13 1360.78   47.90   1
   2   0 -13 1513.98   49.05   1
   2   0  13 1633.81   46.32   1
   2  -1 -13  440.15   18.86   1
  -2  -1  13  514.05   18.02   1
  -2   1  13  481.80   18.06   1
   2  -1  13  444.78   17.41   1
  -2  -1  13  387.90   18.89   1
  -2  -1  13  361.09   17.72   1
   2   1 -13  395.20   20.09   1
  -2   1  13  389.47   19.99   1
   2  -1 -13  412.99   18.65   1
  -2  -1 -13  386.79   18.86   1
  -2  -1  13  461.38   17.15   1
  -2   1  13  394.25   21.01   1
   2   1 -13  464.37   21.29   1
   2   1  13  390.80   20.53   1
  -2   1 -13  533.69   19.91   1
   2  -1 -13  426.09   22.33   1
   2   1 -13  413.80   19.19   1
  -2  -2 -13 1510.28   45.06   1
   2  -2 -13 1252.22   45.71   1
   2   2  13 1414.19   43.91   1
  -2   2  13 1395.81   44.63   1
   2   2 -13 1391.39   46.04   1
  -2   2 -13 1423.17   45.02   1
  -2  -2 -13 1284.50   43.42   1
  -2  -2  13 1512.44   45.61   1
   2  -2 -13 1482.46   43.98   1
  -2   2 -13 1451.73   45.19   1
  -2  -2  13 1213.45   42.62   1
   2  -2  13 1323.90   42.21   1
   2  -2  13 1475.66   42.97   1
  -2  -2 -13 1504.03   43.15   1
  -2   2 -13 1485.29   45.57   1
   2   2 -13 1491.03   45.83   1
   2  -2 -13 1315.95   48.12   1
  -2  -2  13 1213.20   42.71   1
   2   2  13 1535.40   41.57   1
   2   2 -13 1183.30   44.46   1
  -2   2  13 1354.30   46.67   1
  -2  -3 -13 2133.64   68.02   1
  -2   3 -13 2101.72   67.71   1
   2  -3  13 2057.23   66.53   1
   2  -3 -13 2263.60   69.85   1
   2   3  13 2198.32   68.69   1
  -2   3  13 2013.90   69.24   1
   2   3  13 2275.82   66.46   1
  -2   3 -13 2116.22   71.49   1
  -2   3  13 2719.08   68.81   1
  -2  -3 -13 2229.02   68.83   1
   2  -3 -13 2368.12   69.39   1
   2  -3  13 2428.05   69.70   1
  -2   3 -13 2183.77   69.44   1
   2   3  13 2122.43   71.00   1
   2   3 -13 2473.55   71.18   1
  -2   3 -13 2005.12   68.97   1
  -2  -3 -13 1776.83   69.66   1
   2   3 -13 2045.07   71.36   1
  -2  -3  13 2743.86   70.61   1
  -2  -3 -13 2385.66   67.28   1
  -2  -3  13 2598.50   66.94   1
   2  -3  13 2489.98   66.47   1
  -2   4 -13  900.70   27.00   1
   2  -4  13  751.89   25.51   1
  -2   4  13  678.03   27.73   1
   2   4  13  787.39   27.16   1
  -2   4  13  790.04   26.19   1
   2   4  13  618.54   24.54   1
  -2   4 -13  668.31   31.36   1
   2   4 -13  679.16   32.31   1
  -2   4 -13  769.42   28.88   1
   2  -4 -13  811.77   28.22   1
  -2  -4 -13  731.93   27.64   1
  -2   4 -13  805.83   29.05   1
   2   4 -13  774.95   30.50   1
   2   4  13  643.25   23.54   1
   2  -4  13  793.70   27.80   1
   2   4  13  798.17   31.99   1
  -2  -4 -13  797.18   26.52   1
   2  -4 -13  665.19   26.86   1
  -2  -4 -13  721.83   30.38   1
  -2  -4  13  876.81   30.99   1
   2  -4  13  852.95   27.85   1
  -2  -4 -13  883.51   27.46   1
   2  -4  13  666.06   23.46   1
   2   5 -13  236.49   16.65   1
  -2  -5  13  210.85   13.62   1
   2  -5  13  195.19   12.25   1
  -2   5  13  206.61   18.26   1
   2   5  13  216.03   16.73   1
  -2   5  13  196.63   13.54   1
   2   5  13    4.96   10.60   1
  -2   5 -13  225.10   22.21   1
   2   5 -13  175.87   20.48   1
  -2   5 -13  233.73   18.74   1
   2   5 -13  251.02   17.40   1
  -2  -5 -13  249.07   15.64   1
   2  -5 -13  248.79   16.55   1
   2   5 -13  243.05   17.11   1
  -2   5 -13  259.83   15.31   1
   2   5  13    5.67    8.77   1
  -2   5  13  177.36   11.69   1
  -2  -5  13  224.83   18.24   1
  -2   5  13  243.27   22.72   1
   2   5  13  231.05   21.18   1
  -2  -5  13  213.58   10.96   1
   2  -5  13  261.05   10.09   1
   2  -5  13   27.84   14.89   1
  -2  -5  13  208.03   19.38   1
   2  -5 -13  217.82   15.39   1
  -2  -5 -13  258.03   14.13   1
   2  -5 -13  257.24   24.17   1
  -2  -5 -13  212.95   23.29   1
  -2  -5 -13  245.64   13.01   1
   2  -5 -13  303.23   15.81   1
   2  -6 -13  277.96   17.28   1
  -2   6 -13  283.23   15.81   1
   2   6 -13  280.77   17.35   1
   2  -6  13  248.10   14.65   1
  -2  -6  13  274.30   16.12   1
  -2  -6  13   -0.50   20.07   1
   2  -6  13   23.51   17.87   1
   2   6  13   12.03   13.14   1
  -2   6  13    5.51   12.51   1
  -2   6  13   -0.84   11.06   1
   2   6  13  248.90   24.52   1
  -2   6  13  272.47   25.57   1
  -2  -6 -13  276.36   17.86   1
   2  -6 -13  288.33   17.59   1
  -2  -6  13    8.85   17.47   1
   2   6 -13  341.26   18.40   1
   2  -6 -13  241.45   27.83   1
  -2  -6  13  301.53   12.09   1
   2   6 -13  287.97   25.36   1
  -2   6 -13  211.27   25.12   1
  -2  -6 -13  277.18   25.71   1
   2   6 -13  282.74   22.44   1
  -2   6  13  272.70   21.01   1
   2  -6 -13  305.05   14.11   1
  -2  -7 -13  919.97   32.01   1
  -2  -7  13  886.20   29.98   1
   2  -7  13 1145.91   30.47   1
  -2   7  13  854.58   40.81   1
   2   7  13  928.36   40.53   1
  -2   7 -13 1004.55   30.75   1
   2   7  13  769.44   33.21   1
  -2   7 -13  781.80   39.29   1
   2  -7 -13  620.58   39.69   1
   2  -7 -13  598.35   32.79   1
   2  -7  13  885.96   26.58   1
   2  -7 -13 1063.32   28.87   1
  -2  -7 -13  877.23   32.71   1
   2   7 -13  929.47   35.47   1
   2   7 -13  667.90   29.96   1
   2   8 -13  508.55   33.43   1
   2   8  13  394.79   27.58   1
  -2   8  13  419.00   28.38   1
   2  -8  13  489.26   19.65   1
  -2  -8  13  489.33   20.15   1
   2  -8  13  474.04   21.41   1
  -2  -8  13  491.07   23.41   1
  -2   8 -13  484.83   22.77   1
   2  -8 -13  465.51   25.03   1
  -2  -8 -13  587.45   25.78   1
  -2   8  13  463.01   37.02   1
   2   8  13  522.05   34.05   1
  -2   9  13  103.14   32.68   1
  -2  -9 -13   71.58   19.65   1
   2  -9  13   95.61   10.92   1
   2   9  13   76.91   22.04   1
  -2  -9  13   81.28   15.66   1
  -2   9 -13   72.83   15.18   1
   2 -10  13    3.89   13.38   1
   2   0  14  647.14   20.11   1
  -2   0 -14  554.11   23.49   1
  -2   0  14  664.54   23.99   1
  -2   0 -14  606.23   23.80   1
   2   0  14  571.30   23.24   1
   2   0 -14  565.14   24.12   1
  -2   0  14  610.94   24.71   1
  -2   0 -14  597.05   24.87   1
   2   0 -14  603.27   26.16   1
  -2   0 -14  533.45   22.66   1
   2   0 -14  631.43   23.60   1
  -2  -1 -14   30.76   11.23   1
  -2  -1 -14   36.01   11.37   1
  -2  -1  14   33.39    9.50   1
  -2   1  14   33.73    9.64   1
  -2  -1  14   28.45   11.37   1
   2  -1  14   31.08    9.14   1
   2   1  14   46.45   12.69   1
  -2   1  14   37.60   14.13   1
   2  -1 -14   44.30   11.83   1
   2   1 -14   31.09   12.61   1
  -2   1 -14   40.29   11.86   1
  -2   1 -14   36.20   10.75   1
   2  -1  14   38.79    8.93   1
   2   1 -14   34.46   13.46   1
   2   1  14   27.96   10.80   1
  -2   1 -14   43.71   12.57   1
   2  -1  14   35.96    5.27   1
  -2  -1 -14   46.72    9.22   1
   2  -1 -14   32.96   15.98   1
  -2  -1 -14   24.69   14.12   1
  -2   1 -14   21.87   12.19   1
   2   1  14   37.03    4.28   1
  -2  -2 -14 1101.04   36.76   1
   2  -2 -14 1026.44   37.75   1
  -2   2  14 1086.76   36.03   1
  -2   2 -14 1237.11   37.85   1
   2   2  14  994.71   35.18   1
   2   2 -14  960.83   37.67   1
  -2   2  14 1235.35   35.55   1
  -2  -2  14 1213.94   37.98   1
   2  -2 -14  998.41   34.80   1
  -2  -2 -14  992.13   34.42   1
   2  -2  14 1043.10   33.48   1
  -2  -2  14  828.22   33.80   1
  -2   2 -14 1119.00   36.78   1
   2   2  14 1113.39   32.50   1
  -2  -2 -14 1106.08   34.43   1
   2  -2  14 1234.74   34.78   1
  -2  -2 -14  985.05   37.83   1
   2  -2  14 1002.43   33.61   1
   2   2  14  994.97   36.71   1
  -2   2 -14 1038.07   36.07   1
  -2   2 -14 1125.10   36.92   1
   2   2 -14 1023.87   37.03   1
  -2   3 -14 1271.40   40.07   1
   2   3 -14 1106.79   44.36   1
  -2   3 -14 1188.04   44.79   1
   2  -3  14 1544.81   41.98   1
   2   3  14 1289.87   37.84   1
   2  -3  14 1159.80   38.06   1
   2  -3 -14 1219.75   41.69   1
   2   3  14 1294.23   38.79   1
  -2   3  14 1102.71   40.80   1
  -2   3 -14 1257.21   41.89   1
   2   3  14 1011.52   40.13   1
   2   3 -14 1303.63   43.47   1
  -2   3  14 1402.66   40.49   1
  -2  -3 -14 1263.19   41.93   1
   2  -3 -14 1241.75   42.11   1
   2   3  14 1204.58   42.10   1
  -2  -3 -14 1267.09   40.54   1
  -2  -3 -14 1305.50   38.83   1
  -2  -3 -14 1265.90   43.43   1
  -2   3 -14 1320.79   42.72   1
  -2  -3  14 1162.07   37.70   1
   2  -3  14 1148.18   37.36   1
   2  -4  14  244.15   12.91   1
   2   4  14  227.82   15.11   1
  -2   4  14  252.72   17.14   1
   2   4  14  197.36   10.79   1
  -2   4  14  252.66   13.61   1
  -2   4 -14  248.59   22.27   1
   2   4 -14  231.98   21.86   1
  -2   4 -14  264.14   18.83   1
  -2  -4 -14  250.07   16.23   1
   2  -4 -14  229.45   16.89   1
  -2   4 -14  285.25   18.33   1
   2   4 -14  283.76   19.91   1
   2   4  14  206.46    9.97   1
   2  -4  14  231.99   13.18   1
   2  -4  14  259.65   10.83   1
  -2  -4  14  260.41   11.65   1
   2  -4 -14  260.21   15.38   1
  -2  -4 -14  258.97   14.37   1
  -2  -4 -14  198.44   19.02   1
  -2   4 -14  265.33   14.68   1
   2  -4  14  225.42   13.78   1
  -2  -4  14  258.61   19.08   1
   2  -4 -14  255.23   13.62   1
  -2  -4 -14  276.43   14.78   1
  -2   5 -14  160.24   13.53   1
   2   5 -14  131.63   15.19   1
  -2  -5  14  111.58   10.97   1
   2  -5  14  138.36   11.15   1
  -2   5  14  137.78   15.09   1
   2   5  14   66.76   10.53   1
  -2   5  14   84.25   12.12   1
  -2   5 -14  106.35   21.01   1
   2   5 -14  109.89   19.14   1
   2   5 -14  122.31   15.96   1
  -2   5 -14  140.10   16.33   1
  -2  -5 -14  132.39   15.44   1
   2  -5 -14  116.72   15.17   1
   2   5 -14  138.48   17.77   1
   2   5  14   59.68    8.62   1
  -2   5  14   93.22   10.59   1
   2  -5  14   44.83   13.21   1
  -2  -5  14   91.40   17.83   1
  -2   5  14  139.68   20.95   1
   2   5  14  119.41   19.57   1
   2  -5 -14  125.53   13.85   1
  -2  -5 -14  239.99   20.71   1
   2  -5 -14  136.06   13.45   1
   2  -5 -14  135.81   22.47   1
  -2  -5 -14  136.79   21.21   1
  -2  -5  14  115.69   17.26   1
   2  -5  14   68.60   14.55   1
  -2  -5  14  132.31    8.58   1
  -2   6 -14  224.74   16.21   1
   2   6 -14  235.19   18.09   1
   2  -6  14  243.15   14.75   1
  -2  -6  14  195.85   15.21   1
  -2  -6  14  152.87   21.50   1
   2  -6  14   95.62   20.71   1
  -2   6  14   98.87   14.53   1
   2   6  14   85.66   14.40   1
  -2  -6 -14  247.31   17.62   1
   2  -6 -14  246.01   18.68   1
   2   6  14  229.52   22.86   1
  -2   6  14  212.80   24.27   1
   2   6 -14  211.26   24.39   1
  -2   6 -14  140.03   25.47   1
   2   6 -14  230.65   18.03   1
   2  -6  14  229.16   10.99   1
  -2  -6  14  228.41   11.16   1
  -2  -6 -14  255.63   25.20   1
   2  -6 -14  175.08   27.43   1
   2   6  14  160.54   18.36   1
  -2   6  14  232.66   19.99   1
   2  -6 -14  266.24   15.87   1
  -2  -6  14  139.22   19.46   1
   2   6 -14  247.15   21.07   1
   2  -6 -14  262.62   16.60   1
  -2  -7 -14   62.33   16.50   1
  -2   7  14   24.63   11.78   1
  -2  -7 -14   63.20   16.33   1
   2   7 -14   48.38   14.87   1
  -2   7 -14   61.34   14.30   1
   2  -7 -14   58.98   11.70   1
   2   7  14   44.97   21.83   1
  -2   7  14   34.19   22.68   1
  -2   7 -14   40.36   25.25   1
   2  -7  14   52.62   12.02   1
   2  -7  14   45.70    8.94   1
   2   7  14   33.03   16.68   1
   2  -7 -14   37.99   27.27   1
  -2  -7  14   34.05   20.48   1
   2   7 -14   50.77   19.78   1
  -2   8  14   27.77   26.60   1
  -2  -8  14   16.92   14.11   1
  -2  -8 -14    4.74   17.08   1
   2  -8 -14   17.43   18.80   1
   2   8 -14    5.60   16.12   1
   2   8  14   14.58   18.14   1
  -2   8  14   23.87   20.35   1
   2  -8  14   16.91    9.76   1
  -2  -8  14   29.04   10.80   1
   2   9  14   40.16   28.70   1
  -2   9 -14   41.91   14.42   1
   2  -9  14   36.67   13.50   1
  -2   0  15  103.59   12.05   1
  -2   0 -15   81.54   12.72   1
   2   0  15   76.61   12.27   1
  -2   0 -15   82.46   12.96   1
   2   0 -15   83.60   13.95   1
   2   0  15  104.43    6.13   1
  -2   0 -15   76.92   12.08   1
   2   0 -15  102.27   12.43   1
  -2   0 -15   87.13   14.96   1
   2   0  15   79.53   10.60   1
  -2   0  15  102.73   13.64   1
  -2   1  15 6125.05  151.59   1
  -2  -1 -15 4672.81  151.22   1
  -2   1 -15 4764.72  150.82   1
   2   1  15 4996.31  150.64   1
  -2  -1 -15 4057.34  150.19   1
   2  -1 -15 5305.92  151.86   1
  -2  -1  15 5637.45  150.83   1
  -2   1 -15 5889.80  151.12   1
  -2  -1  15 5058.34  150.48   1
   2  -1  15 5060.35  149.53   1
  -2  -1 -15 4519.74  150.22   1
   2  -1 -15 5601.93  151.15   1
   2   1  15 6552.23  150.09   1
   2  -1  15 5959.31  150.51   1
  -2  -1 -15 5897.72  150.51   1
  -2   1 -15 3839.52  150.01   1
   2   1 -15 5408.19  151.50   1
   2  -1  15 4994.54  149.55   1
  -2   1 -15 5331.02  150.73   1
   2   1 -15 5670.70  151.98   1
   2   1  15 5476.13  151.07   1
  -2   1  15 4520.13  150.96   1
  -2   2  15  160.15   12.47   1
  -2  -2 -15  160.64   17.80   1
   2  -2 -15  140.27   12.88   1
  -2  -2  15  167.26   14.81   1
  -2  -2 -15  153.03   12.31   1
   2  -2  15  132.83   10.58   1
  -2  -2  15  110.81   11.50   1
  -2   2 -15  154.50   14.60   1
   2   2  15  138.51   14.25   1
  -2   2 -15  177.32   15.39   1
   2  -2  15  125.62   10.77   1
   2  -2  15  155.34    9.03   1
  -2  -2 -15  149.91   11.88   1
   2  -2 -15  143.14   16.85   1
  -2  -2 -15  139.13   14.96   1
   2   2  15  155.92    7.30   1
   2   2  15  132.90   13.53   1
  -2   2 -15  175.73   17.57   1
  -2   2  15  125.62   14.38   1
   2   2 -15  164.95   18.99   1
  -2   2 -15  147.75   15.39   1
   2   2 -15  140.43   15.74   1
   2   3  15   80.35   16.14   1
  -2   3 -15   78.69   12.52   1
  -2  -3 -15   68.64   10.46   1
   2  -3  15   65.42    7.22   1
   2  -3  15   71.19    9.42   1
   2  -3 -15  115.36   14.19   1
   2   3  15   89.93   12.01   1
  -2  -3  15   89.24   15.19   1
  -2  -3 -15   64.46   14.62   1
   2  -3 -15   69.17   14.09   1
   2  -3  15   59.31    7.60   1
  -2  -3 -15   80.17   13.49   1
  -2   3 -15   77.67   14.91   1
  -2   3 -15   56.94   19.18   1
   2   3 -15   86.85   19.95   1
  -2  -3 -15   53.99   16.74   1
  -2   3 -15   65.45   15.92   1
   2  -3  15   83.57    8.22   1
   2   3  15   54.38    5.85   1
  -2   3  15   74.88   11.17   1
   2   4  15  884.64   31.15   1
  -2   4  15  880.12   32.72   1
  -2  -4 -15  940.23   25.45   1
   2  -4 -15 1176.71   27.93   1
   2   4 -15 1090.84   28.34   1
  -2   4 -15 1078.17   26.86   1
  -2  -4  15 1058.63   25.23   1
   2  -4  15 1027.80   23.86   1
  -2   4  15  836.26   28.32   1
  -2   4  15  689.43   24.19   1
  -2  -4 -15 1130.30   29.89   1
   2  -4 -15 1074.55   29.92   1
   2   4 -15 1105.25   31.93   1
   2   4 -15  937.42   33.95   1
  -2   4 -15  957.19   33.26   1
   2   4 -15 1059.57   31.40   1
  -2  -4  15  941.40   22.37   1
   2  -4 -15  805.92   32.24   1
  -2  -4 -15  849.06   29.86   1
   2  -4 -15 1015.83   25.06   1
   2   5  15    9.94   17.55   1
  -2   5  15    9.17   19.76   1
   2   5 -15    3.84   12.73   1
  -2  -5  15    3.66    9.19   1
   2  -5  15    4.62    8.91   1
   2  -5  15    8.88   13.52   1
  -2  -5  15    9.36   17.19   1
   2  -5  15   -0.43   12.06   1
  -2  -5  15  -10.17   15.39   1
   2   5 -15    1.97   16.78   1
  -2   5  15    2.49    8.71   1
   2   5  15    0.08    7.55   1
   2   5  15    2.53    9.03   1
  -2   5  15    0.49   10.71   1
  -2   5  15    6.97   13.89   1
  -2  -5 -15    8.18   14.08   1
   2  -5 -15    3.97   13.44   1
  -2  -5 -15    4.30   18.84   1
   2  -5 -15   -5.66   20.01   1
  -2  -5  15    0.10    6.91   1
   2  -5 -15    4.54   12.07   1
  -2  -5 -15    7.58   11.10   1
   2  -5 -15    1.93   11.12   1
   2   5 -15   -3.43   14.71   1
  -2   5 -15    0.70   14.72   1
  -2   5 -15    7.07   19.27   1
   2   5 -15    0.47   19.00   1
   2   6 -15  645.57   24.99   1
   2  -6  15  624.60   21.71   1
  -2  -6  15  583.87   22.54   1
   2   6  15  488.17   23.90   1
   2   6  15  219.07   20.33   1
  -2  -6 -15  650.95   26.41   1
   2  -6 -15  622.21   26.35   1
  -2   6 -15  681.54   25.33   1
   2  -6 -15  593.93   34.21   1
  -2  -6  15   39.88   22.77   1
   2  -6 -15  588.73   23.21   1
  -2  -6 -15  633.59   23.62   1
   2   6  15  614.98   29.50   1
  -2   6  15  640.59   31.50   1
   2  -6  15  583.30   17.66   1
  -2  -6  15   66.85   23.63   1
   2  -6  15  261.61   25.82   1
   2  -6 -15  830.89   26.72   1
   2   6 -15  556.98   31.70   1
  -2   6 -15  474.41   31.83   1
   2   6 -15  563.40   28.33   1
   2  -7  15  528.96   21.51   1
  -2  -7  15  450.32   22.22   1
  -2   7 -15  635.02   24.66   1
   2  -7 -15  557.59   23.34   1
   2   7 -15  414.74   23.54   1
  -2   7  15  484.42   31.84   1
   2   7  15  545.96   30.56   1
  -2  -7 -15  510.04   25.32   1
   2  -7  15  470.65   17.52   1
   2   7  15  408.57   25.17   1
   2  -7 -15  315.61   33.39   1
   2   7 -15  517.13   29.06   1
  -2  -8 -15   -1.61   17.22   1
   2  -8 -15   11.78   18.21   1
   2   8  15    3.99   19.02   1
  -2   8  15    0.32   19.84   1
  -2   8  15   26.57   25.11   1
   2  -8  15    8.01    9.39   1
  -2  -8  15    4.25   10.25   1
   2   8 -15   -0.29   16.12   1
  -2   8 -15   11.64   13.76   1
  -2  -8  15    1.55   13.46   1
   2   9  15    6.45   25.13   1
   2  -9  15    7.37   12.93   1
  -2   0 -16 2275.24   69.05   1
  -2   0  16 2860.00   70.28   1
  -2   0 -16 2031.56   68.18   1
   2   0 -16 2279.45   68.84   1
  -2   0 -16 2157.31   69.99   1
   2   0  16 2101.70   66.89   1
   2   0  16 2569.22   66.85   1
   2   0 -16 1859.72   68.63   1
  -2   0 -16 2335.65   68.25   1
   2   0  16 2159.12   68.06   1
  -2   0  16 2117.17   68.88   1
  -2   1  16  981.75   30.44   1
  -2  -1 -16  726.14   31.68   1
   2  -1 -16  781.25   30.77   1
  -2  -1  16  914.45   29.68   1
  -2  -1 -16  789.83   30.74   1
   2  -1  16  792.17   27.65   1
  -2  -1  16  771.70   29.47   1
  -2   1 -16  953.11   31.89   1
   2   1 -16  970.70   31.60   1
  -2   1 -16  818.04   29.89   1
   2   1  16  827.35   29.72   1
  -2   1 -16  735.74   30.97   1
  -2   1 -16  767.19   29.69   1
   2   1 -16  765.02   30.83   1
   2   1  16  747.84   29.77   1
  -2   1  16  708.98   30.33   1
   2  -1  16  800.11   28.07   1
   2  -1 -16  883.44   30.70   1
  -2  -1 -16  785.11   29.86   1
   2   1  16  940.22   27.23   1
   2  -1  16  821.63   27.38   1
  -2  -1 -16  748.92   28.19   1
   2  -2 -16  693.48   26.36   1
  -2  -2 -16  607.22   25.66   1
  -2  -2  16  852.83   28.60   1
   2  -2  16  704.92   24.39   1
  -2  -2  16  615.75   24.68   1
   2   2 -16  719.75   29.08   1
  -2   2 -16  541.05   27.55   1
   2  -2 -16  656.56   32.75   1
  -2  -2 -16  658.81   29.55   1
  -2  -2 -16  700.39   28.17   1
   2   2 -16  732.07   28.86   1
   2   2  16  704.89   27.03   1
  -2   2 -16  741.25   27.39   1
  -2   2  16  797.53   26.43   1
   2  -2  16  611.62   24.16   1
   2   2  16  741.22   27.37   1
  -2   2  16  793.91   28.51   1
  -2   2 -16  887.04   30.08   1
  -2   2 -16  816.50   28.41   1
   2  -2  16  587.49   24.09   1
  -2  -2 -16  707.47   26.18   1
  -2   3 -16   55.74   12.67   1
   2  -3  16   48.69    9.73   1
  -2  -3 -16   60.23   13.49   1
   2  -3 -16   52.32   14.04   1
  -2   3  16   64.05   13.55   1
   2   3 -16   88.94   16.80   1
   2   3  16    5.27    4.60   1
  -2   3  16   50.60   11.22   1
   2  -3 -16   45.19   12.04   1
  -2  -3 -16   42.16   12.43   1
  -2  -3 -16   50.74   17.16   1
  -2   3 -16   70.98   14.70   1
  -2  -3  16   54.60    8.13   1
   2   3  16    8.77    3.95   1
   2  -3  16   20.83    6.67   1
  -2  -3  16   44.62   15.55   1
   2   3  16   51.71   16.65   1
  -2   3 -16   53.43   18.88   1
   2   3 -16   71.33   19.06   1
  -2   3 -16   67.85   15.46   1
  -2  -3 -16   52.87   11.44   1
   2  -3  16   28.93    6.10   1
  -2  -4 -16   11.33   16.22   1
   2  -4 -16    4.36   19.46   1
  -2   4  16    5.58   17.38   1
   2   4  16   17.77   15.88   1
  -2   4 -16    7.11   11.72   1
   2   4 -16   13.98   13.58   1
   2  -4  16    5.13    8.25   1
  -2  -4  16    6.02    9.46   1
   2  -4 -16   13.55   11.87   1
  -2   4  16   10.14   14.24   1
   2   4  16    5.32    3.32   1
   2   4  16    5.19    3.99   1
  -2  -4 -16    9.03   14.82   1
   2  -4 -16    4.90   15.46   1
   2   4 -16   16.87   16.89   1
   2  -4  16    2.57    6.32   1
  -2  -4  16   -6.02   16.13   1
  -2   4  16    5.68    8.18   1
  -2  -4  16   13.52    7.01   1
   2   4 -16    6.29   19.07   1
  -2   4 -16    0.46   19.65   1
   2   4 -16   13.57   16.43   1
  -2   4 -16   15.70   15.42   1
  -2  -4  16   10.98   14.60   1
   2  -4  16    5.60    5.63   1
   2  -4 -16    4.82   10.05   1
  -2  -4 -16    5.14    9.87   1
  -2   5  16    6.78   20.08   1
   2   5 -16    5.21   13.12   1
  -2   5 -16   -2.92   11.28   1
  -2  -5  16   -1.15    9.29   1
   2  -5  16    7.95   14.73   1
  -2  -5  16   -1.94   16.66   1
   2   5  16    6.97    9.88   1
  -2   5  16    7.18   11.41   1
   2   5  16   -1.86    7.88   1
  -2   5  16    4.49    8.66   1
   2  -5 -16    0.77   19.28   1
  -2  -5 -16   -5.95   19.13   1
   2  -5 -16   11.25   15.30   1
  -2  -5 -16    0.72   14.95   1
  -2   5 -16    3.32   19.08   1
   2   5 -16    2.71   19.82   1
  -2   5 -16    0.25   15.56   1
   2   5 -16  -11.09   17.50   1
   2  -5  16   -0.97    6.65   1
  -2  -5  16    0.75    7.15   1
   2   5  16    1.25   13.01   1
  -2   5  16    1.64   14.23   1
   2  -5  16   -3.96   13.70   1
  -2  -5  16   -3.17   17.22   1
   2  -5 -16    7.16   12.46   1
  -2   5 -16   -0.37   15.12   1
   2   5 -16   -5.27   14.81   1
   2  -5 -16   11.36   10.67   1
  -2  -5 -16   -1.59   10.91   1
   2  -6  16  394.37   17.78   1
  -2  -6  16  342.61   17.46   1
   2   6 -16  413.67   25.52   1
  -2   6  16  181.13   15.71   1
  -2  -6 -16  367.65   22.67   1
  -2   6 -16  401.61   22.23   1
   2   6  16  297.43   18.99   1
  -2   6  16  353.30   28.05   1
   2   6  16  374.05   24.84   1
   2  -6 -16  411.27   19.79   1
  -2  -6 -16  349.83   18.31   1
   2   6 -16  395.12   20.66   1
   2  -6  16  334.50   13.96   1
   2  -6 -16  314.15   30.21   1
  -2  -6  16  165.78   22.07   1
  -2   6 -16  358.37   30.05   1
   2   7  16   -0.59   15.17   1
   2   7 -16   14.35   17.76   1
  -2   7 -16    4.47   15.59   1
   2  -7 -16    8.84   16.64   1
  -2  -7 -16   15.08   15.84   1
   2   7  16    5.03   21.26   1
  -2   7  16   10.57   23.15   1
  -2   7  16    6.11   16.70   1
  -2  -7  16   13.72   13.08   1
   2  -7  16    3.36    7.52   1
  -2  -7  16    7.70    8.38   1
  -2  -8 -16    1.68   16.58   1
   2   8  16    2.03   17.03   1
  -2   8 -16    2.51   14.29   1
  -2  -8  16   -4.09   13.25   1
  -2   8  16    8.12   25.73   1
   2  -8  16    1.47    9.54   1
   2  -9  16   38.17   13.34   1
   2   9  16   39.00   24.90   1
  -2   0 -17 1461.35   45.29   1
  -2   0  17 1094.05   43.98   1
   2   0  17 1320.59   43.85   1
  -2   0 -17 1308.75   43.75   1
   2   0  17 1461.23   41.90   1
  -2   0 -17 1492.26   47.06   1
   2   0 -17 1304.14   47.48   1
   2   0 -17 1258.36   44.66   1
  -2   0 -17 1467.32   45.24   1
  -2   0  17 1722.87   46.87   1
   2   0  17 1316.03   42.36   1
  -2   0  17 1178.79   43.10   1
   2   1  17  296.86   17.98   1
  -2   1 -17  289.81   17.87   1
   2  -1 -17  330.58   22.73   1
  -2  -1 -17  270.81   20.52   1
   2  -1 -17  331.46   19.49   1
  -2  -1  17  364.99   18.38   1
  -2  -1 -17  299.73   19.09   1
   2  -1  17  298.10   15.40   1
  -2   1  17  386.42   18.97   1
  -2   1 -17  400.93   19.41   1
   2  -1  17  312.62   13.51   1
  -2  -1 -17  316.91   17.20   1
   2   1 -17  319.72   22.89   1
  -2   1  17  361.20   19.07   1
   2   1  17  294.79   17.01   1
  -2   1 -17  355.56   20.39   1
   2   1 -17  337.90   20.05   1
  -2   1 -17  329.92   20.70   1
   2  -1  17  296.98   15.77   1
  -2  -1  17  344.07   16.74   1
   2   1  17  351.46   13.25   1
  -2  -1 -17  309.54   18.50   1
   2  -1 -17  328.67   18.18   1
  -2   2  17   67.27   15.42   1
   2   2 -17   56.30   16.41   1
  -2  -2 -17   57.34   17.44   1
   2  -2 -17   57.82   20.41   1
  -2   2  17   48.61   12.06   1
  -2  -2 -17   69.75   13.70   1
   2  -2 -17   57.17   13.80   1
  -2  -2  17   65.58   12.92   1
  -2   2 -17   74.82   15.72   1
   2   2  17   59.87   13.50   1
   2   2 -17   46.50   15.39   1
  -2   2  17   56.27   14.51   1
  -2   2 -17   59.22   13.48   1
   2  -2  17   52.90    9.23   1
  -2  -2  17   55.98   10.18   1
  -2  -2 -17   58.81   11.71   1
   2  -2  17   16.09    5.42   1
   2  -2 -17   52.57   16.09   1
   2   2 -17   49.55   15.73   1
  -2   2 -17   48.28   15.91   1
  -2  -2  17   55.18   10.43   1
   2   2  17    5.08    3.31   1
   2  -3 -17  313.83   19.03   1
   2   3 -17  379.84   22.10   1
  -2   3  17  276.00   17.97   1
   2   3  17  164.42   10.29   1
   2   3  17  143.22   10.69   1
  -2   3  17  214.58   15.24   1
   2  -3 -17  296.45   16.96   1
   2  -3  17  108.35   11.93   1
  -2  -3 -17  348.61   17.63   1
  -2  -3  17  237.52   20.08   1
  -2  -3 -17  324.76   16.70   1
   2  -3  17  133.99   11.06   1
  -2  -3  17  260.37   12.74   1
   2  -3  17  259.00   14.29   1
  -2   3 -17  327.89   20.49   1
  -2  -3  17  309.47   15.88   1
   2   3  17  295.56   19.78   1
  -2   3 -17  326.49   18.44   1
  -2   3  17  315.86   21.37   1
   2   3 -17  329.27   20.07   1
  -2  -3 -17  302.87   22.39   1
   2  -3 -17  290.80   23.69   1
   2   3 -17  260.34   23.75   1
  -2   3 -17  308.65   23.88   1
  -2  -4 -17   48.55   17.59   1
   2  -4 -17   52.22   20.27   1
  -2   4  17   50.99   18.68   1
   2   4  17   70.04   16.50   1
   2   4 -17   88.84   15.57   1
  -2   4 -17   57.43   13.21   1
   2  -4  17   62.51    8.93   1
  -2  -4  17   63.45   10.59   1
   2  -4 -17   58.52   13.69   1
  -2   4  17   73.17   15.28   1
  -2   4  17   28.62   10.79   1
   2   4  17   -3.37    5.03   1
  -2  -4 -17   73.89   17.50   1
   2  -4 -17   53.59   16.74   1
  -2   4 -17   54.30   20.80   1
   2   4 -17   47.41   20.78   1
   2   4 -17   61.30   18.52   1
   2   4  17   -2.41    3.76   1
  -2  -4  17   56.45    7.97   1
  -2  -4  17   25.18   15.96   1
   2  -4  17    2.79    5.71   1
  -2   4 -17   59.71   17.57   1
   2   4 -17   74.51   17.20   1
  -2   4  17   26.21    8.79   1
   2  -4  17    4.03    5.31   1
  -2  -4  17   17.05   14.77   1
  -2  -4 -17   65.62   11.22   1
   2  -4 -17   64.68   11.43   1
   2   5 -17    0.33   14.16   1
   2  -5  17    6.92    8.50   1
  -2  -5  17    9.31    9.63   1
  -2  -5  17   -2.16   16.90   1
   2  -5  17    5.30   15.01   1
  -2   5  17    1.37   11.34   1
   2   5  17    0.34   10.43   1
   2   5  17    2.90    8.76   1
  -2   5  17    7.71    8.96   1
  -2   5 -17    2.11   16.18   1
   2   5 -17    1.34   15.96   1
   2  -5 -17   11.19   18.58   1
  -2  -5 -17   -2.84   16.08   1
   2  -5 -17   13.45   15.88   1
   2   5 -17   14.05   21.13   1
  -2   5 -17    1.88   20.01   1
  -2   5 -17   11.68   15.77   1
   2   5  17   -8.18   18.40   1
  -2   5  17    2.79   19.42   1
  -2  -5 -17   -2.60   11.60   1
   2   5  17   13.26   14.74   1
   2  -5 -17    2.90   10.90   1
  -2  -5 -17    3.27   11.25   1
   2  -5  17   -1.41    6.63   1
   2  -5  17    1.82   15.84   1
  -2  -5  17    0.53   18.67   1
  -2  -6 -17  382.04   17.83   1
   2   6 -17  280.53   19.03   1
  -2   6  17   55.96   14.01   1
   2   6 -17  369.14   23.87   1
  -2  -6  17   54.77   21.76   1
   2  -6 -17  260.80   29.49   1
  -2  -6  17  291.53   16.46   1
   2  -6  17  302.19   15.94   1
  -2   6 -17  397.99   23.14   1
   2   6  17  222.05   18.10   1
   2  -6  17  257.20   12.09   1
  -2  -6  17  285.06   13.08   1
   2  -6 -17  315.41   17.89   1
   2   6  17  340.64   25.25   1
  -2   6  17  343.85   27.21   1
  -2   7  17    4.36   23.42   1
  -2  -7  17    6.39   13.27   1
   2  -7 -17    7.73   15.88   1
   2  -7  17   12.06    7.76   1
  -2  -7  17    7.46    8.34   1
   2   7  17    6.40   14.56   1
  -2   7  17   12.33   15.81   1
  -2   7 -17    4.66   16.28   1
   2   7 -17   -2.68   18.99   1
   2   8  17    0.19   22.46   1
   2  -8  17    8.47   12.84   1
   2   9  17   30.66   25.10   1
   2  -9  17   17.79   12.49   1
  -2   0 -18  290.69   17.38   1
  -2   0  18  249.42   16.91   1
  -2   0 -18  275.13   20.36   1
   2   0 -18  290.01   21.80   1
  -2   0  18  250.39   14.81   1
   2   0  18  307.75   14.10   1
  -2   0  18  245.37   17.21   1
   2   0 -18  273.46   16.94   1
  -2   0 -18  221.61   17.49   1
   2   0 -18  241.75   17.74   1
  -2   1  18  442.17   20.75   1
  -2   1 -18  554.65   22.71   1
   2   1 -18  570.18   25.36   1
   2   1  18  525.40   19.83   1
  -2  -1 -18  542.00   22.21   1
   2  -1 -18  548.13   22.28   1
  -2  -1  18  421.10   21.45   1
  -2  -1  18  541.49   18.98   1
   2  -1  18  539.93   18.10   1
  -2   1 -18  583.59   22.37   1
   2  -1 -18  487.34   25.51   1
  -2  -1 -18  493.66   23.98   1
   2  -1 -18  401.50   21.71   1
  -2  -1 -18  567.76   20.69   1
  -2   1  18  451.11   21.81   1
   2   1 -18  543.69   22.14   1
  -2   1 -18  526.03   23.97   1
   2   1 -18  519.23   22.96   1
  -2   2  18   39.65   16.65   1
   2   2 -18   50.16   16.01   1
  -2  -2  18   34.38   10.19   1
   2   2  18   21.44    5.29   1
  -2   2  18   12.79   11.73   1
   2  -2  18   30.87    9.40   1
   2  -2 -18   36.32   14.04   1
  -2  -2 -18   38.08   13.96   1
  -2  -2  18   18.54   12.26   1
  -2  -2  18   28.98   10.46   1
  -2  -2 -18   78.58   16.94   1
   2  -2 -18   18.74   19.52   1
   2   2  18   22.55    3.86   1
   2   2  18   31.80   13.50   1
  -2   2  18   23.12   14.88   1
   2   2 -18   47.14   15.41   1
  -2  -2 -18   40.60   12.09   1
   2  -2  18   20.88    5.48   1
   2  -2 -18   31.55   15.97   1
  -2   2 -18   31.42   14.83   1
   2   2 -18   32.03   16.56   1
  -2   2 -18   29.39   16.02   1
   2  -3 -18    8.29   14.52   1
  -2   3  18   14.89   14.02   1
   2   3 -18   35.53   19.23   1
   2   3  18    0.10    4.23   1
  -2   3  18    0.41   11.46   1
   2  -3  18    1.27    5.87   1
   2  -3 -18   15.07   13.24   1
  -2  -3 -18   15.23   12.58   1
  -2  -3  18   -4.89   15.48   1
  -2  -3  18   15.41    8.26   1
   2   3 -18   11.08   15.93   1
  -2   3 -18   19.55   15.46   1
  -2  -3  18   27.66   11.24   1
   2  -3  18    9.82    9.59   1
  -2   3 -18    8.87   13.79   1
  -2   3  18   15.56   15.53   1
   2   3  18   15.80   13.98   1
   2   3 -18   21.58   15.94   1
   2   3  18    2.49    3.59   1
  -2   3 -18   24.75   19.43   1
   2   3 -18   14.02   20.54   1
   2  -3  18    4.23    4.95   1
  -2  -3 -18   20.71   12.49   1
   2  -3 -18   19.44   12.72   1
  -2  -3 -18   10.73   17.34   1
   2  -3 -18   24.27   20.51   1
   2   4 -18  274.26   25.71   1
  -2   4 -18  253.68   25.18   1
   2   4  18  145.27   11.17   1
  -2   4  18   54.16   13.38   1
  -2  -4 -18  288.83   20.43   1
   2  -4  18  131.01   13.11   1
   2  -4 -18  258.38   19.64   1
   2  -4  18  283.38   11.26   1
   2  -4 -18  269.43   24.65   1
  -2   4  18   64.22   11.49   1
   2   4  18  159.65   10.65   1
   2  -4 -18  316.52   17.02   1
   2  -4  18  148.39   12.10   1
  -2  -4  18   80.91   17.03   1
  -2  -4 -18  341.54   16.53   1
   2   4 -18  280.30   19.62   1
  -2   4  18  297.21   23.99   1
   2   4  18  289.59   20.97   1
  -2  -4  18  308.71   14.24   1
   2  -4  18  298.30   13.02   1
   2   4  18  220.40   16.93   1
  -2   4 -18  346.59   20.94   1
  -2  -4  18   69.04   19.16   1
   2  -5  18   70.63    9.72   1
  -2  -5  18   64.67   11.37   1
  -2  -5 -18   83.43   12.72   1
   2   5  18   44.69   14.97   1
   2   5 -18  102.15   18.80   1
  -2   5 -18   64.83   17.37   1
   2   5  18    1.35    9.48   1
  -2   5  18   25.14    9.58   1
   2  -5 -18   64.60   18.83   1
  -2  -5 -18   46.80   18.72   1
  -2   5 -18   83.78   17.11   1
   2   5 -18   67.00   15.80   1
   2  -5  18   -0.99   17.23   1
  -2  -5  18   30.23   19.52   1
   2  -5  18   56.65    7.06   1
  -2  -5 -18   56.86   12.23   1
   2  -5 -18   79.48   12.54   1
  -2   5 -18   58.93   21.50   1
   2   5 -18   40.81   22.59   1
   2  -5 -18   46.73   20.15   1
  -2   5  18   45.14   19.99   1
   2   5  18   80.30   17.86   1
   2  -6 -18   92.14   14.87   1
  -2  -6 -18   92.08   13.18   1
  -2   6  18   67.75   17.24   1
   2   6  18   79.04   15.06   1
   2   6 -18   82.06   20.18   1
  -2   6 -18   97.62   18.46   1
  -2  -6  18   77.97    9.33   1
   2  -6  18   92.33    8.30   1
  -2  -6  18   92.60   12.76   1
  -2   6  18  123.78   23.96   1
  -2   7  18  225.75   27.72   1
   2   7  18  184.32   17.80   1
  -2   7  18  178.55   19.87   1
  -2  -7  18  225.79   12.01   1
   2  -7  18  186.81   10.89   1
   2   7 -18    1.27   21.41   1
  -2  -7 -18  229.81   19.17   1
   2  -7 -18   11.48   15.88   1
  -2  -7  18  226.04   17.22   1
   2   8  18   91.18   23.36   1
   2  -8  18   85.57   13.41   1
   2   9  18   -4.07   24.00   1
   2  -9  18    2.47   12.79   1
  -2   0 -19   94.54   14.99   1
  -2   0  19   78.61   15.18   1
   2   0 -19   89.69   14.39   1
   2   0  19   44.57    5.87   1
  -2   0 -19   71.62   15.74   1
   2   0 -19   81.95   16.16   1
  -2   0  19   82.22   12.34   1
   2   0  19   86.06   11.30   1
  -2   0 -19   83.89   16.97   1
   2   0 -19   76.62   19.44   1
  -2   1  19   12.08   14.69   1
  -2  -1 -19  323.22   17.33   1
   2  -1  19  159.30   10.97   1
  -2  -1  19  317.59   16.53   1
   2  -1  19  321.99   15.29   1
  -2  -1 -19  338.74   18.75   1
  -2  -1  19   15.38   16.99   1
   2  -1 -19  281.91   19.48   1
  -2   1 -19  295.35   19.51   1
  -2  -1  19  316.81   15.85   1
   2  -1 -19  244.47   19.71   1
   2   1  19  173.00   10.58   1
  -2  -1 -19  284.86   21.02   1
   2  -1 -19  263.75   22.23   1
  -2   1 -19  321.13   20.18   1
   2   1 -19  326.10   21.31   1
  -2   1 -19  307.75   21.57   1
   2   1  19  299.93   16.67   1
   2   1 -19  326.65   22.04   1
  -2   1  19  317.76   18.19   1
  -2   1  19  286.25   19.41   1
   2   1 -19  385.71   19.61   1
  -2   2  19   81.82   14.21   1
  -2  -2 -19  211.47   15.76   1
  -2  -2  19  199.25   13.17   1
   2  -2  19  188.72   11.95   1
  -2  -2 -19  145.93   17.97   1
  -2  -2  19   78.96   14.48   1
   2  -2 -19  202.21   17.79   1
  -2   2 -19  253.95   19.82   1
  -2   2 -19  162.30   19.34   1
   2   2 -19  198.38   19.91   1
   2   2  19  151.69   16.45   1
  -2   2  19  208.16   19.51   1
   2   2 -19  244.34   18.17   1
   2  -2 -19  204.06   22.83   1
  -2  -2 -19  167.88   19.68   1
   2  -2 -19  191.22   19.75   1
  -2   2 -19  219.93   17.24   1
   2   2  19  185.46   15.88   1
  -2   2  19  247.27   17.90   1
   2   2 -19  217.08   19.34   1
   2  -2  19  170.30   11.23   1
  -2  -2  19  187.97   12.63   1
   2   3  19   20.10   14.10   1
  -2   3 -19   35.97   17.30   1
   2  -3 -19   17.32   20.46   1
   2   3  19   16.81    5.15   1
  -2   3  19    5.88   12.34   1
   2  -3 -19   29.14   14.11   1
  -2  -3  19    6.59   15.44   1
   2  -3  19    9.42    6.01   1
  -2  -3 -19   28.95   13.53   1
  -2  -3  19   29.63   11.04   1
   2  -3  19   25.12    9.89   1
   2   3 -19   26.58   17.08   1
  -2   3 -19   33.86   16.59   1
   2   3  19   12.87    4.47   1
  -2   3  19    5.85    9.61   1
  -2   3  19   31.45   15.26   1
   2   3 -19   50.57   17.04   1
   2   3  19   23.88   13.74   1
   2   3 -19   40.82   21.47   1
  -2   3 -19   15.62   20.67   1
  -2  -3 -19   32.36   13.89   1
   2  -3  19   28.88    7.55   1
   2  -3  19   10.92    5.55   1
   2  -3 -19   36.53   13.49   1
  -2  -3 -19   19.63   13.16   1
   2   4 -19    9.12   16.52   1
   2  -4  19   26.47    9.06   1
  -2  -4  19   13.65    9.74   1
  -2  -4 -19   20.76   11.83   1
   2   4  19   11.39   13.67   1
  -2   4  19   12.05   19.51   1
   2   4  19   30.47   16.52   1
   2   4  19   -0.11    7.56   1
  -2   4  19    6.92   11.78   1
   2  -4 -19   17.52   14.31   1
  -2  -4 -19   16.04   14.22   1
   2   4 -19   15.08   17.14   1
  -2   4 -19   29.23   18.74   1
  -2   4 -19   15.72   16.62   1
  -2   4 -19   12.23   22.91   1
   2   4 -19    9.23   22.65   1
  -2  -4  19    7.62   18.27   1
   2  -4  19    1.98   11.17   1
  -2   4  19    8.90    9.33   1
   2   4  19    4.25    6.84   1
   2  -4 -19    8.79   20.40   1
   2  -4  19   18.73    6.44   1
   2  -4  19    3.29    7.63   1
   2  -4 -19    4.96   12.79   1
  -2  -4  19    3.63   14.01   1
  -2  -4 -19   28.12   13.65   1
  -2   5  19    2.36    9.53   1
   2  -5 -19    7.69   18.55   1
   2   5 -19   -0.21   23.09   1
   2  -5 -19   16.06   12.80   1
  -2  -5  19    1.05   18.29   1
   2   5  19   10.06   14.05   1
  -2   5  19    7.20   15.05   1
  -2  -5 -19   13.22   11.71   1
   2  -5 -19   11.01   13.10   1
   2   5 -19   14.36   15.88   1
   2  -5  19    8.97    6.61   1
  -2  -5  19   11.41    7.57   1
  -2  -5  19   16.34   10.87   1
   2  -5  19   18.17    8.67   1
   2   5 -19   24.67   18.32   1
   2   5 -19   21.18   19.54   1
  -2   5 -19   23.60   17.76   1
   2   5  19   -6.10   17.48   1
  -2   5  19   17.15   19.51   1
  -2   6  19   79.05   22.40   1
   2   6 -19   73.94   20.26   1
  -2   6 -19  104.97   18.72   1
   2  -6 -19   64.24   14.76   1
  -2  -6 -19   82.94   13.09   1
  -2  -6  19   71.54   12.26   1
  -2   6  19   70.20   18.52   1
   2   6  19   59.81   16.54   1
   2  -6  19   83.11    7.97   1
  -2  -6  19   78.53    9.27   1
   2  -7  19   16.43   11.88   1
  -2  -7 -19   39.75   15.17   1
   2   7  19   22.85   21.76   1
   2   8  19    8.68   22.89   1
   2  -8  19   25.72   12.32   1
   2  -9  19   14.41   12.90   1
  -2   0 -20 1255.08   35.55   1
   2   0  20  853.63   31.46   1
   2   0 -20 1043.93   38.82   1
  -2   0 -20 1055.78   35.88   1
   2   0  20 1207.75   31.39   1
  -2   0  20 1102.98   32.37   1
  -2   0 -20 1096.14   32.61   1
  -2   0 -20 1027.88   36.43   1
   2   0 -20 1223.97   37.39   1
  -2   0  20  674.57   32.54   1
  -2   1  20  610.32   30.99   1
  -2  -1  20  611.16   33.96   1
   2  -1 -20 1405.87   36.70   1
  -2   1 -20 1159.94   35.82   1
  -2  -1 -20 1185.39   36.05   1
   2  -1  20 1058.65   29.95   1
   2   1 -20 1096.68   37.22   1
   2  -1 -20  938.25   37.79   1
   2   1  20 1342.24   32.80   1
  -2   1  20 1122.04   33.47   1
   2   1  20  941.13   32.34   1
  -2   1 -20 1230.53   34.72   1
  -2  -1 -20 1219.24   34.50   1
  -2  -1  20 1133.44   32.82   1
   2  -1  20 1352.29   31.65   1
  -2   1 -20 1051.38   37.30   1
   2   1 -20 1312.91   38.89   1
  -2  -1 -20 1063.57   35.12   1
  -2   2  20   16.21   14.58   1
   2   2  20    5.87   13.24   1
  -2  -2  20    7.55   10.37   1
  -2  -2 -20   17.36   14.37   1
  -2   2 -20   20.43   13.61   1
  -2   2 -20   23.24   17.18   1
   2   2 -20    6.68   15.36   1
   2  -2  20    4.87    9.11   1
  -2   2  20    4.40   12.96   1
   2   2  20    7.72    4.81   1
  -2  -2  20   -0.50   13.34   1
   2  -2  20    8.69    5.20   1
   2  -2 -20    0.99   16.57   1
  -2  -2 -20   18.36   17.19   1
   2   2  20    5.47   13.81   1
   2   2 -20    5.15   18.26   1
  -2   2 -20   14.23   17.35   1
   2   2 -20   10.80   17.21   1
   2  -2 -20    7.01   20.76   1
   2  -2  20    8.27    8.81   1
   2   2  20    3.93    3.34   1
  -2  -2 -20    7.69   12.63   1
   2  -2 -20   17.21   12.81   1
   2  -2  20    5.90    4.93   1
   2  -3  20  180.59   12.54   1
  -2  -3 -20  201.40   16.86   1
  -2   3 -20  228.58   19.26   1
   2   3  20  138.08   16.77   1
  -2   3  20  175.45   18.20   1
   2   3 -20  210.01   19.04   1
  -2   3  20   76.21   14.67   1
   2  -3 -20  206.87   18.02   1
   2  -3  20   22.00    7.63   1
  -2  -3  20   66.39   17.18   1
  -2  -3 -20  180.81   18.27   1
   2   3 -20  211.99   20.62   1
  -2   3 -20  204.86   20.65   1
   2  -3  20  181.97    9.86   1
   2   3 -20  174.68   24.56   1
  -2   3 -20  147.06   24.05   1
  -2   3  20   82.45   11.92   1
  -2  -3  20  226.81   14.28   1
   2  -3 -20  180.68   23.12   1
  -2  -3  20   51.12   16.24   1
   2  -3 -20  209.91   17.04   1
  -2  -3 -20  186.29   16.74   1
   2  -3  20   25.07    7.45   1
  -2  -4 -20  493.30   25.57   1
   2  -4 -20  574.49   26.01   1
   2  -4 -20  468.26   30.02   1
   2   4 -20  670.03   29.15   1
   2   4 -20  571.90   33.75   1
  -2   4 -20  595.84   33.73   1
  -2  -4  20   82.58   22.45   1
   2  -4 -20  638.18   26.13   1
  -2   4 -20  597.21   27.80   1
   2   4 -20  578.01   30.49   1
  -2   4  20  467.46   25.29   1
   2   4  20  459.47   23.69   1
  -2  -4  20  556.29   19.92   1
   2  -4  20  646.92   18.62   1
  -2  -4  20  525.52   21.24   1
   2  -4  20  578.40   20.72   1
  -2   4  20  737.95   29.71   1
   2   4  20  554.54   26.87   1
   2   4 -20  586.96   27.90   1
   2  -4 -20  533.67   25.34   1
  -2  -4 -20  501.05   22.24   1
  -2  -5  20   24.26    7.71   1
   2  -5  20   26.40    7.20   1
  -2  -5  20   26.10   11.33   1
  -2   5  20   16.46   15.64   1
   2   5  20   16.00   14.32   1
   2  -5 -20   21.41   13.76   1
  -2  -5 -20   26.41   12.20   1
  -2   5 -20   34.24   18.05   1
   2   5 -20   40.90   20.00   1
  -2   6 -20    9.06   17.73   1
   2   6 -20   -5.75   21.02   1
  -2   6  20   12.80   17.04   1
   2   6  20   -4.43   15.87   1
  -2  -6  20    4.12   11.27   1
   2  -6 -20    4.59   13.47   1
  -2  -6 -20   -0.09   11.74   1
  -2   6  20    5.27   20.82   1
   2  -6  20    4.76    6.87   1
  -2  -6  20    1.45    8.03   1
   2   7  20    8.96   20.90   1
   2  -8  20   51.49   12.88   1
   2   8  20   89.26   24.49   1
  -2   0 -21 2099.45   57.82   1
   2   0  21 1957.01   55.00   1
  -2   0  21 2497.00   56.01   1
   2   0  21 2159.43   54.05   1
  -2   0 -21 2323.12   55.88   1
  -2   0 -21 1728.03   57.93   1
   2   0 -21 1994.71   59.88   1
   2   0  21 1361.33   52.71   1
   2   0  21 1013.14   52.35   1
   2   0 -21 2180.14   60.99   1
  -2   1 -21    4.45   14.21   1
  -2  -1 -21    6.70   15.12   1
   2  -1 -21    7.44   15.29   1
   2   1 -21   -0.31   18.46   1
  -2   1 -21    8.58   17.82   1
  -2  -1 -21    5.21   16.56   1
  -2   1 -21   18.13   15.29   1
   2   1 -21   21.81   16.53   1
   2  -1 -21    8.91   16.46   1
   2  -1  21    5.92    9.81   1
   2   1  21    9.06   13.14   1
   2   1  21    3.35    4.65   1
  -2   1  21    0.36   13.26   1
  -2  -1  21   -7.14   17.23   1
   2  -1  21    3.86    6.08   1
   2  -1  21    6.89   10.33   1
  -2   1  21   -2.74   12.50   1
  -2  -1  21    0.10   11.69   1
   2   1  21    2.02   11.12   1
   2   1 -21   -5.47   18.01   1
   2   1  21    2.39    3.72   1
   2  -1 -21   -5.44   19.60   1
  -2  -1 -21    6.49   14.98   1
   2  -1  21    3.28    4.20   1
   2  -2  21    9.35    9.26   1
  -2  -2  21   17.05   10.62   1
  -2  -2 -21    6.77   15.13   1
  -2   2 -21    5.63   13.94   1
  -2   2 -21    9.07   18.22   1
   2   2 -21   19.90   16.97   1
  -2   2  21   19.06   14.22   1
   2   2  21   -2.18    4.50   1
  -2  -2  21    2.17   14.44   1
   2  -2  21   -2.14    4.86   1
   2   2  21    6.68   14.15   1
   2  -2 -21    5.62   20.46   1
   2  -2 -21    7.27   17.46   1
  -2  -2 -21   14.38   17.63   1
  -2   2 -21    6.58   18.62   1
   2   2 -21   15.14   18.41   1
   2   2  21    8.36   12.38   1
  -2   2  21   13.21   14.42   1
   2  -2  21    0.13    4.66   1
   2  -2 -21    8.99   13.65   1
  -2  -2  21    8.22   14.03   1
  -2  -2 -21   -0.88   13.48   1
  -2   2  21    3.13    9.09   1
   2   2  21    0.44    3.35   1
   2   2 -21    7.87   18.62   1
   2  -2  21   13.67    9.37   1
  -2  -3 -21  217.88   17.36   1
   2  -3 -21  188.32   18.88   1
  -2  -3  21   24.97   17.19   1
  -2  -3 -21  200.07   17.22   1
   2  -3 -21  204.43   17.85   1
  -2   3  21  140.66   20.83   1
   2   3 -21  238.73   21.69   1
   2   3  21  164.31   18.36   1
  -2   3 -21  260.49   19.40   1
   2  -3  21  168.22   10.43   1
  -2  -3 -21  191.71   19.31   1
   2  -3 -21  218.24   20.09   1
  -2  -3  21  164.32   11.56   1
   2   3 -21  160.80   20.83   1
  -2   3  21   25.85   12.21   1
  -2   3 -21  169.39   21.12   1
   2  -3 -21  164.15   23.60   1
   2   3 -21  176.61   19.41   1
  -2   3  21  168.35   19.11   1
   2  -3  21  214.96   13.67   1
   2   3 -21  152.73   26.15   1
  -2   3 -21  154.12   25.16   1
  -2  -3  21  227.24   14.77   1
  -2  -4 -21  175.24   14.53   1
   2  -4 -21  169.24   17.94   1
   2  -4  21  139.34    9.07   1
  -2  -4  21  133.66   11.03   1
  -2   4  21  148.91   18.95   1
  -2  -4  21  134.99   12.42   1
   2   4 -21  142.47   26.88   1
   2   4 -21  180.34   24.20   1
   2   4  21  111.10   16.36   1
  -2   4  21  115.69   18.05   1
  -2   4 -21  179.53   20.96   1
   2  -4 -21  133.73   18.25   1
  -2  -5  21  215.09   14.88   1
   2  -5 -21  202.47   16.78   1
  -2  -5 -21  216.22   16.12   1
   2   5  21  179.40   17.79   1
  -2   5 -21  276.68   21.32   1
   2   5 -21  211.40   22.55   1
  -2   5  21  213.81   20.34   1
   2  -5  21  197.01   10.88   1
  -2  -5  21  239.04   11.88   1
  -2   5  21  210.21   24.39   1
   2  -6  21   79.45   11.16   1
   2   6  21   77.56   19.86   1
   2   6 -21   59.77   20.90   1
   2  -6 -21   41.08   14.35   1
  -2  -6  21   84.70    9.76   1
  -2   6  21  108.09   18.03   1
  -2  -7  21   12.63   13.92   1
   2  -7  21    4.58   11.98   1
   2   7  21   11.79   20.02   1
  -2   7  21   -1.78   22.87   1
   2  -8  21    0.20   12.03   1
   2   8  21   23.42   22.13   1
  -2   0  22  101.26   15.49   1
   2   0  22   91.11   14.11   1
   2   0 -22   81.21   21.19   1
  -2   0 -22  107.77   14.02   1
   2   0 -22  105.11   15.14   1
  -2   0 -22  100.58   17.90   1
   2   0 -22   98.15   17.14   1
  -2   0 -22  127.57   18.88   1
   2   0 -22   66.24   18.56   1
  -2   0  22  107.67   13.29   1
   2   1 -22   10.15   17.22   1
  -2  -1 -22   -3.51   17.57   1
   2  -1 -22   -0.60   17.22   1
  -2   1 -22   14.66   15.97   1
   2   1 -22    4.77   19.11   1
  -2   1 -22    2.20   14.35   1
   2   1 -22    8.96   16.58   1
   2  -1 -22   14.51   19.88   1
   2  -1  22    1.47    4.03   1
  -2  -1  22    4.90   11.75   1
   2   1 -22   11.89   19.33   1
  -2   1 -22    0.16   18.68   1
  -2  -1 -22    4.84   16.26   1
   2  -1 -22    2.04   16.12   1
   2  -1 -22   18.06   16.56   1
  -2  -1 -22    0.12   14.49   1
  -2   1  22    2.00   12.78   1
  -2  -1  22   -0.88   11.72   1
  -2   1  22    2.90   10.60   1
   2   1  22   -0.21    3.66   1
   2   1  22   -0.40   13.44   1
   2  -1  22   -1.59    9.85   1
  -2  -1  22   -3.22   11.83   1
  -2   1  22    0.35   14.59   1
   2  -2  22   61.86    9.86   1
   2   2  22   59.99   14.80   1
  -2   2  22   58.24   16.74   1
  -2   2  22   69.25   15.43   1
   2   2  22   68.82   13.23   1
   2  -2  22   66.48   10.60   1
  -2  -2  22   76.64   11.54   1
  -2  -2 -22   61.73   15.92   1
   2  -2 -22   59.40   19.35   1
   2  -2 -22   59.35   18.36   1
  -2  -2  22   49.49   11.43   1
  -2   2  22   -2.40    9.95   1
   2   2 -22   70.07   18.72   1
   2   2 -22   62.68   20.27   1
  -2  -2  22    4.53   14.72   1
   2  -2 -22   68.04   16.06   1
   2   2 -22   79.98   17.03   1
   2  -3 -22    6.52   16.36   1
  -2  -3 -22   12.54   14.97   1
   2  -3 -22    8.34   18.30   1
   2   3 -22   11.20   17.44   1
   2   3  22   14.38   16.07   1
  -2   3 -22   10.20   15.00   1
  -2   3  22   -3.96   18.28   1
  -2   3  22    4.07   15.78   1
   2   3 -22    0.65   24.18   1
  -2  -3  22    8.47   11.46   1
  -2  -3  22    3.81    8.55   1
   2  -3  22    5.64    7.74   1
  -2  -4  22   26.61    8.97   1
  -2  -4  22   23.38   10.43   1
  -2   4  22   14.29   17.15   1
  -2  -4 -22   29.80   12.21   1
   2  -4 -22    9.96   15.46   1
  -2   4 -22   18.29   18.75   1
   2   4 -22   22.20   20.95   1
   2   4  22   35.12   16.44   1
  -2   4  22   23.97   17.77   1
  -2  -5  22  117.38    9.60   1
   2  -5  22  104.54   11.08   1
   2   5  22   76.03   18.51   1
   2  -5 -22   94.39   15.11   1
  -2  -5 -22  100.17   13.31   1
  -2   5  22  111.16   18.23   1
   2   5 -22   96.82   22.75   1
  -2   5 -22  112.68   19.92   1
   2  -6  22  219.28   14.39   1
   2   6  22  236.38   24.28   1
   2   7  22   10.86   20.61   1
   2  -7  22    2.54   12.20   1
   2   8  22   13.24   22.09   1
   2  -8  22    7.55   12.35   1
  -2   0  23  274.63   20.25   1
   2   0  23  288.69   17.94   1
   2   0 -23  350.26   21.03   1
  -2   0 -23  412.82   20.06   1
   2   0 -23  377.58   24.92   1
  -2   0  23  310.51   18.17   1
   2  -1  23  323.08   17.28   1
   2   1  23  304.61   19.98   1
  -2   1  23  298.38   21.39   1
  -2  -1  23  395.94   19.16   1
   2   1 -23  416.80   24.31   1
  -2  -1 -23  342.67   21.46   1
   2  -1 -23  406.93   24.63   1
  -2   1 -23  391.62   20.42   1
  -2   1  23  388.94   19.97   1
  -2  -1  23  390.10   19.41   1
   2   1 -23  409.34   28.17   1
   2  -1 -23  304.09   24.38   1
   2  -2  23   73.78   10.35   1
[truncated: 1,943,700 more chars]
