# Supplementary material for: OD (order–disorder) interpretation and diffuse scattering analysis of an organic polytype with allotwin character: a detailed how-to
Source: Acta Crystallogr B Struct Sci Cryst Eng Mater. 2025 Nov 11;81(Pt 6):550–64. doi: 10.1107/S205252062500914X (PMC12786389; doi:10.1107/S205252062500914X)
Supplement: Supplementary file 2 [file b-81-00550-Isup2.hkl]

data_I                                                                          
_shelx_title ' '                                                                
_shelx_refln_list_code          4                                               
_shelx_F_calc_maximum      131.31                                               
_exptl_crystal_F_000       896.00                                               
_reflns_d_resolution_high  0.5547                                               
                                                                                
loop_                                                                           
 _space_group_symop_operation_xyz                                               
 'x, y, z'                                                                      
 '-x, -y, z+1/2'                                                                
 'x+1/2, -y+1/2, z'                                                             
 '-x+1/2, y+1/2, z+1/2'                                                         
                                                                                
_cell_length_a    18.2995                                                       
_cell_length_b     6.5887                                                       
_cell_length_c    16.7828                                                       
_cell_angle_alpha  90.000                                                       
_cell_angle_beta   90.000                                                       
_cell_angle_gamma  90.000                                                       
                                                                                
_shelx_F_squared_multiplier     1.000                                           
                                                                                
loop_                                                                           
 _refln_index_h                                                                 
 _refln_index_k                                                                 
 _refln_index_l                                                                 
 _refln_F_squared_calc                                                          
 _refln_F_squared_meas                                                          
 _refln_F_squared_sigma                                                         
 _refln_observed_status                                                         
   2   0 -26         35.38         45.80         4.88 o                         
   1   1 -26          0.02          1.04         2.71 o                         
   2   1 -26          3.08          4.09         2.83 o                         
   3   1 -26          6.74          8.48         2.96 o                         
   2   2 -26         59.94         85.85         7.35 o                         
   3   2 -26          0.43          5.75         3.12 o                         
   2   0 -25         17.46         27.06         2.87 o                         
   0   1 -25         51.21         84.27         5.09 o                         
   1   1 -25          3.98          3.51         1.84 o                         
   2   1 -25          6.35          9.12         2.90 o                         
   3   1 -25         26.35         24.90         3.19 o                         
   4   1 -25          3.90          3.88         3.00 o                         
   5   1 -25          0.94          0.88         3.07 o                         
   1   2 -25          7.87          9.15         2.00 o                         
   2   2 -25         21.72         37.43         3.94 o                         
   3   2 -25          0.25          1.07         3.10 o                         
   4   2 -25         32.95          1.50         3.28 o                         
   1   3 -25          0.93          0.48         2.71 o                         
   2   3 -25          6.71          8.14         2.88 o                         
   3   3 -25          2.40          2.47         2.95 o                         
   0   0 -24         14.81         28.53         3.77 o                         
   2   0 -24         20.51         30.10         2.77 o                         
   4   0 -24          0.23         -0.17         2.43 o                         
   6   0 -24          1.23          1.96         3.91 o                         
   8   0 -24          5.65          7.60         4.51 o                         
  10   0 -24          4.23          8.19         4.32 o                         
  12   0 -24          0.37          1.56         4.26 o                         
  16   0 -24          1.78          2.40         4.39 o                         
  18   0 -24          6.81         13.14         4.34 o                         
   1   1 -24          2.15          4.16         1.83 o                         
   2   1 -24         12.36         18.17         1.96 o                         
   3   1 -24         42.39         43.64         2.21 o                         
   4   1 -24          0.42         -0.72         3.03 o                         
   5   1 -24          2.06          0.08         3.07 o                         
   6   1 -24          1.72          0.40         3.08 o                         
   8   1 -24          8.70         10.44         3.31 o                         
   9   1 -24          1.47          1.44         3.22 o                         
  10   1 -24          0.41         -0.02         3.13 o                         
  11   1 -24          5.11          4.35         3.08 o                         
  12   1 -24          2.26          0.32         3.03 o                         
  15   1 -24          0.01          0.47         2.86 o                         
  16   1 -24          0.59          1.63         2.79 o                         
  17   1 -24          0.72          1.46         2.85 o                         
  18   1 -24          2.42          5.33         2.88 o                         
  19   1 -24          0.73          2.14         2.82 o                         
   0   2 -24         81.20        153.03         4.74 o                         
   1   2 -24          3.81          4.29         2.33 o                         
   2   2 -24          0.43          2.17         1.97 o                         
   3   2 -24          4.93          6.24         1.95 o                         
   4   2 -24          2.52          1.89         3.17 o                         
   5   2 -24          4.66         -0.74         3.25 o                         
   6   2 -24         18.18         10.12         4.77 o                         
  14   2 -24          1.84          2.80         3.04 o                         
  15   2 -24          2.08          2.81         2.96 o                         
  16   2 -24         20.45         26.76         3.26 o                         
  17   2 -24          2.04          4.48         3.00 o                         
  18   2 -24          2.41          2.77         3.00 o                         
   1   3 -24          1.56          1.19         1.87 o                         
   2   3 -24         42.83         67.28         3.98 o                         
   3   3 -24          1.22          1.81         2.89 o                         
   4   3 -24          3.84          1.22         2.99 o                         
   0   4 -24          0.31          0.88         2.54 o                         
   1   4 -24          1.00          1.61         2.71 o                         
   2   4 -24          2.64          5.07         2.83 o                         
   3   4 -24          1.33         -0.43         2.98 o                         
   2   0 -23         54.06         90.08         3.79 o                         
   4   0 -23         17.35         19.38         2.69 o                         
   6   0 -23         22.44         30.48         2.35 o                         
   8   0 -23         86.27         84.13        24.41 o                         
  10   0 -23         35.16         42.28         4.78 o                         
  12   0 -23          3.60          4.01         2.73 o                         
  14   0 -23          4.36          5.98         3.56 o                         
  16   0 -23          4.33          6.59         4.24 o                         
  18   0 -23          1.38          0.87         4.14 o                         
  20   0 -23          0.51          0.42         3.64 o                         
   0   1 -23         78.95        141.64         4.55 o                         
   1   1 -23         17.03         19.16         1.99 o                         
   2   1 -23         58.30         89.44         3.79 o                         
   3   1 -23         11.27         12.47         1.64 o                         
   4   1 -23          0.16         -0.68         1.58 o                         
   5   1 -23          2.08          1.58         3.56 o                         
   6   1 -23          8.00         12.51         3.20 o                         
   7   1 -23         14.31         14.27         3.22 o                         
   8   1 -23         16.21         19.58         3.26 o                         
   9   1 -23          3.69          4.52         3.04 o                         
  10   1 -23         10.94         11.75         3.05 o                         
  11   1 -23          2.93          2.15         2.94 o                         
  12   1 -23          0.40          0.73         2.95 o                         
  15   1 -23          4.91          8.08         2.86 o                         
  16   1 -23          2.83          4.06         2.76 o                         
  17   1 -23          2.35          3.50         2.71 o                         
  18   1 -23          1.36          1.76         2.66 o                         
  19   1 -23          0.47          0.05         2.68 o                         
  20   1 -23          0.69          1.85         2.62 o                         
   1   2 -23          9.70         12.25         1.95 o                         
   2   2 -23         11.91         17.53         1.98 o                         
   3   2 -23          9.28          8.42         2.34 o                         
   4   2 -23         13.99         16.51         1.96 o                         
   5   2 -23          4.31          3.84         1.84 o                         
   6   2 -23          0.42         -0.18         3.05 o                         
   7   2 -23         16.07         15.27         3.18 o                         
   8   2 -23         12.01         14.20         3.12 o                         
   9   2 -23          2.61          3.30         2.94 o                         
  10   2 -23         14.78         22.55         4.80 o                         
  11   2 -23          6.78          9.14         2.98 o                         
  12   2 -23          2.49          3.31         2.90 o                         
  15   2 -23          0.55          0.77         2.87 o                         
  16   2 -23          0.36          0.64         2.82 o                         
  17   2 -23          0.92          2.06         2.78 o                         
  18   2 -23          2.23          2.69         2.84 o                         
  19   2 -23          0.20         -0.37         2.86 o                         
   0   3 -23          7.16         16.73         2.76 o                         
   1   3 -23         11.80         12.58         1.96 o                         
   2   3 -23         30.28         52.09         4.12 o                         
   3   3 -23          5.99          6.14         2.21 o                         
   4   3 -23         14.46         21.48         2.97 o                         
   5   3 -23          9.48         -0.67         3.11 o                         
   6   3 -23         15.83         10.73         3.52 o                         
   8   3 -23          8.86          8.91         3.53 o                         
   9   3 -23          0.07         -0.67         3.32 o                         
  10   3 -23          3.57          2.66         5.60 o                         
  11   3 -23          0.12          2.53         3.31 o                         
  12   3 -23          2.95          5.15         5.55 o                         
  14   3 -23          3.15          1.93         3.18 o                         
  15   3 -23          3.19          3.07         3.12 o                         
  16   3 -23          8.61          3.97         5.08 o                         
  17   3 -23         20.15         29.18         4.55 o                         
  18   3 -23         14.06         20.48         3.15 o                         
  19   3 -23          0.11          0.10         2.87 o                         
   1   4 -23          8.86          9.29         1.86 o                         
   2   4 -23          2.25          5.68         1.83 o                         
   3   4 -23          3.07          2.80         2.94 o                         
   4   4 -23          8.87          0.80         3.02 o                         
  16   4 -23          2.75          4.86         3.28 o                         
  17   4 -23          3.10          3.68         3.14 o                         
  18   4 -23          0.39         -0.95         3.07 o                         
   0   5 -23         23.12         50.91         3.69 o                         
   1   5 -23          0.85          2.50         5.26 o                         
   2   5 -23          0.77          1.06         2.77 o                         
   0   0 -22        626.05       1074.53        31.68 o                         
   2   0 -22         16.98         24.09         1.52 o                         
   4   0 -22          6.03          6.50         1.83 o                         
   6   0 -22          1.73          1.50         1.79 o                         
   8   0 -22         23.99         21.64         3.87 o                         
  10   0 -22         15.54         14.38         4.06 o                         
  12   0 -22          1.79          0.57         2.65 o                         
  14   0 -22          2.53          5.51         3.43 o                         
  16   0 -22        124.18        157.57         7.37 o                         
  18   0 -22          2.99          5.54         3.92 o                         
  20   0 -22          3.95          4.87         3.73 o                         
   1   1 -22         63.37         60.71         2.30 o                         
   2   1 -22          0.72          1.45         1.06 o                         
   3   1 -22         17.04         14.98         1.32 o                         
   4   1 -22          0.90         -0.76         2.19 o                         
   5   1 -22          1.79          0.23         1.52 o                         
   6   1 -22         61.03         71.31        10.44 o                         
   7   1 -22          6.65          6.64         1.45 o                         
   8   1 -22         12.72         12.10         2.10 o                         
   9   1 -22          4.41          1.89         2.21 o                         
  10   1 -22          2.85          2.62         2.86 o                         
  11   1 -22          8.40          8.67         1.94 o                         
  12   1 -22          1.40          2.14         1.89 o                         
  13   1 -22          1.02          1.72         1.84 o                         
  14   1 -22          9.13          8.71         2.47 o                         
  15   1 -22         25.26         27.19         2.53 o                         
  16   1 -22          1.15          0.95         2.72 o                         
  17   1 -22         10.43         15.18         2.74 o                         
  18   1 -22          4.80          0.07         2.50 o                         
  19   1 -22          2.52          3.39         2.54 o                         
  20   1 -22          0.23         -0.91         2.48 o                         
   0   2 -22         18.56         32.64         2.36 o                         
   1   2 -22         26.28         26.52         1.55 o                         
   2   2 -22          8.65         15.73         1.58 o                         
   3   2 -22          5.63          6.48         1.28 o                         
   4   2 -22          5.86          5.88         1.78 o                         
   5   2 -22          1.71          2.07         1.51 o                         
   6   2 -22          9.55         11.96         1.72 o                         
   7   2 -22         22.88         24.20         2.01 o                         
   8   2 -22          1.04          0.60         2.23 o                         
   9   2 -22          8.73         11.45         3.00 o                         
  10   2 -22          0.70          1.66         2.78 o                         
  11   2 -22          0.76         -0.57         1.85 o                         
  12   2 -22          3.10          1.08         2.82 o                         
  13   2 -22          1.53          3.01         2.19 o                         
  14   2 -22          2.43          1.77         2.77 o                         
  15   2 -22          2.34          0.81         2.70 o                         
  16   2 -22          6.02          5.19         2.75 o                         
  17   2 -22          6.76          7.96         2.70 o                         
  18   2 -22          6.67          8.30         2.67 o                         
  19   2 -22          0.13         -1.14         2.61 o                         
  20   2 -22          3.08          3.71         2.79 o                         
   1   3 -22         10.95         10.78         1.92 o                         
   2   3 -22          1.68          2.05         1.64 o                         
   3   3 -22          6.47          6.66         1.65 o                         
   4   3 -22         42.38         50.58         4.98 o                         
   5   3 -22          2.29          3.43         2.13 o                         
   6   3 -22         18.64         21.69         3.60 o                         
   7   3 -22          4.56          4.01         3.40 o                         
   8   3 -22          0.00          0.07         3.38 o                         
   9   3 -22          4.33          4.30         3.26 o                         
  10   3 -22          0.35          2.57         3.18 o                         
  11   3 -22          1.34          2.63         3.30 o                         
  12   3 -22          6.16          5.64         3.23 o                         
  15   3 -22          0.27         -0.58         2.96 o                         
  16   3 -22          0.32          1.46         2.93 o                         
  17   3 -22          3.13          4.27         2.85 o                         
  18   3 -22          1.16          2.28         2.83 o                         
  19   3 -22          0.73          1.93         2.74 o                         
   0   4 -22          0.82         -0.76         2.60 o                         
   1   4 -22          6.68          6.87         1.92 o                         
   2   4 -22          3.89          4.86         1.86 o                         
   3   4 -22          5.75          5.29         1.87 o                         
   4   4 -22          1.22          0.96         1.77 o                         
   5   4 -22          3.75          1.49         3.09 o                         
   6   4 -22          3.96          1.18         5.21 o                         
   7   4 -22         18.19         19.94         3.50 o                         
   8   4 -22          0.24          0.80         3.25 o                         
   9   4 -22          8.63          9.18         3.30 o                         
  10   4 -22          1.87          1.72         3.21 o                         
  11   4 -22          4.69          6.32         3.28 o                         
  14   4 -22          2.07          2.25         3.28 o                         
  15   4 -22          9.44         13.30         3.36 o                         
  16   4 -22          0.55          0.08         3.08 o                         
  17   4 -22          3.20          2.16         3.03 o                         
  18   4 -22          7.51         11.57         3.10 o                         
  19   4 -22          0.52          2.85         2.94 o                         
   1   5 -22          0.82          0.91         1.75 o                         
   2   5 -22         17.18         23.61         1.95 o                         
   3   5 -22          3.59          2.92         5.06 o                         
  16   5 -22          0.30          0.87         4.03 o                         
  17   5 -22          0.67          2.04         3.17 o                         
   1   6 -22          1.36          0.19         2.63 o                         
   2   0 -21        337.06        490.30        18.61 o                         
   4   0 -21         19.28         26.19         1.87 o                         
   6   0 -21          8.87          9.56         1.46 o                         
   8   0 -21         39.03         42.02         5.70 o                         
  10   0 -21         27.33         16.53         7.98 o                         
  12   0 -21         41.77         40.38         4.25 o                         
  14   0 -21         58.47         52.68         4.32 o                         
  18   0 -21         21.91         27.60         4.29 o                         
  20   0 -21         11.24         13.73         3.83 o                         
   0   1 -21         49.61         73.20         2.04 o                         
   1   1 -21         55.67         51.25         1.49 o                         
   2   1 -21          2.12          1.58         1.11 o                         
   3   1 -21         34.56         32.75         1.31 o                         
   4   1 -21          7.90          9.30         1.21 o                         
   5   1 -21          0.66          0.32         1.15 o                         
   6   1 -21          7.50          8.16         1.09 o                         
   7   1 -21          5.14          3.54         1.07 o                         
   8   1 -21         13.45         12.76         1.39 o                         
   9   1 -21          0.56          0.78         1.20 o                         
  10   1 -21          0.02         -1.13         2.13 o                         
  11   1 -21          7.82          9.23         2.84 o                         
  12   1 -21          1.48          1.04         1.80 o                         
  13   1 -21          8.39          8.68         1.82 o                         
  14   1 -21          0.80         -0.26         1.75 o                         
  15   1 -21          3.04          5.10         2.30 o                         
  16   1 -21         59.31         59.62         6.74 o                         
  17   1 -21         14.27         21.05         2.77 o                         
  18   1 -21          0.53          3.00         2.55 o                         
  19   1 -21         26.77         37.45         3.05 o                         
  20   1 -21          0.62          0.48         2.37 o                         
  21   1 -21          3.65          8.69         2.46 o                         
   1   2 -21         20.32         20.41         1.21 o                         
   2   2 -21          2.20          2.02         1.11 o                         
   3   2 -21          6.82          7.71         1.13 o                         
   4   2 -21          1.15          2.35         1.17 o                         
   5   2 -21         16.49         15.97         1.39 o                         
   6   2 -21         39.27         37.88         2.97 o                         
   7   2 -21          9.34          7.72         1.23 o                         
   8   2 -21          4.34          3.84         1.23 o                         
   9   2 -21         31.30         22.66         9.61 o                         
  10   2 -21         12.02         11.34         2.28 o                         
  11   2 -21          6.02          7.11         1.87 o                         
  12   2 -21          1.40          2.02         1.79 o                         
  13   2 -21          0.08         -0.10         1.72 o                         
  14   2 -21          2.34          3.99         2.63 o                         
  15   2 -21          0.10          2.14         2.58 o                         
  16   2 -21          1.40          2.49         1.84 o                         
  17   2 -21          1.50          3.69         2.63 o                         
  18   2 -21          8.00          9.56         2.62 o                         
  19   2 -21          0.09         -0.49         2.52 o                         
  20   2 -21          0.28         -1.24         2.64 o                         
  21   2 -21          6.26          9.84         2.87 o                         
   0   3 -21        158.05        298.33        10.19 o                         
   1   3 -21          0.04          1.51         1.24 o                         
   2   3 -21         31.72         47.23         1.80 o                         
   3   3 -21          4.74          5.10         1.41 o                         
   4   3 -21          0.23          0.43         1.53 o                         
   5   3 -21          1.81          2.23         1.51 o                         
   6   3 -21          1.15          1.44         1.26 o                         
   7   3 -21          6.17          5.63         1.27 o                         
   8   3 -21          3.37          1.66         1.69 o                         
   9   3 -21          1.77          2.72         2.28 o                         
  10   3 -21          0.83          2.00         3.14 o                         
  11   3 -21          0.37         -0.62         1.91 o                         
  12   3 -21          3.86          6.31         1.90 o                         
  13   3 -21          0.42         -0.12         3.04 o                         
  14   3 -21         18.10         17.73         2.54 o                         
  15   3 -21          2.96          6.13         2.35 o                         
  16   3 -21          5.41          2.08         3.56 o                         
  17   3 -21          0.25         -0.29         2.72 o                         
  18   3 -21          2.53          0.71         2.69 o                         
  19   3 -21         10.51         18.54         2.90 o                         
  20   3 -21          0.92          1.76         2.54 o                         
   1   4 -21          5.48          6.83         1.89 o                         
   2   4 -21         22.95         39.14         1.84 o                         
   3   4 -21         45.89         43.94         3.76 o                         
   4   4 -21          1.09          1.69         1.57 o                         
   5   4 -21          3.99          4.00         1.85 o                         
   6   4 -21          0.13          3.81         1.72 o                         
   7   4 -21          5.82          6.38         3.17 o                         
   8   4 -21         14.07         15.98         3.25 o                         
   9   4 -21          5.78          8.10         3.14 o                         
  10   4 -21          0.69          1.03         1.99 o                         
  11   4 -21          3.08          3.76         1.97 o                         
  12   4 -21          4.58          4.37         1.93 o                         
  13   4 -21          7.19          7.93         2.55 o                         
  14   4 -21          0.08          1.45         2.43 o                         
  15   4 -21          0.55         -1.04         3.08 o                         
  16   4 -21          2.29          2.44         3.10 o                         
  17   4 -21          2.03          3.10         2.92 o                         
  18   4 -21          3.54          2.27         2.90 o                         
  19   4 -21         12.49         21.48         3.08 o                         
   0   5 -21         12.26         28.67         2.70 o                         
   1   5 -21          0.50          1.88         1.75 o                         
   2   5 -21         34.22         53.05         3.33 o                         
   3   5 -21          8.31          7.93         1.78 o                         
   4   5 -21          0.04          0.83         1.90 o                         
   5   5 -21         21.12          9.63         2.96 o                         
   8   5 -21          8.93         11.15         3.20 o                         
   9   5 -21         18.58         22.40         3.26 o                         
  10   5 -21         27.27         32.37         3.35 o                         
  11   5 -21         11.44         13.14         3.09 o                         
  14   5 -21         31.33         35.62         3.46 o                         
  15   5 -21          0.12          2.11         4.99 o                         
  16   5 -21          0.28          3.42         4.93 o                         
  17   5 -21          2.53          3.97         2.93 o                         
  18   5 -21          0.16          0.89         2.96 o                         
   1   6 -21          1.70          1.40         1.78 o                         
   2   6 -21         18.69         11.43         2.78 o                         
   0   0 -20        228.86        402.36         6.72 o                         
   2   0 -20        181.41        264.12         8.83 o                         
   4   0 -20         14.98         16.45         1.49 o                         
   6   0 -20         48.22         52.97         2.25 o                         
   8   0 -20          2.59          1.60         1.47 o                         
  10   0 -20          2.63          1.86         1.44 o                         
  12   0 -20         17.83         17.50         3.89 o                         
  14   0 -20         79.40         80.53         3.38 o                         
  16   0 -20         25.36         26.99         3.61 o                         
  18   0 -20        151.16        189.61         6.83 o                         
  20   0 -20          5.63          8.03         3.69 o                         
  22   0 -20          0.13          0.08         3.19 o                         
   1   1 -20         14.06         15.91         1.45 o                         
   2   1 -20        175.52        277.33         8.17 o                         
   3   1 -20         16.71         17.63         1.01 o                         
   4   1 -20          2.37          4.91         1.23 o                         
   5   1 -20          7.67          8.33         1.22 o                         
   6   1 -20          6.66          6.56         1.02 o                         
   7   1 -20         44.16         40.20         1.70 o                         
   8   1 -20         64.22         68.50         6.76 o                         
   9   1 -20          5.56          4.84         1.06 o                         
  10   1 -20         30.11         27.83         3.31 o                         
  11   1 -20          9.66          9.52         1.11 o                         
  12   1 -20          2.39          1.90         1.28 o                         
  13   1 -20          4.58          4.96         1.32 o                         
  14   1 -20          4.94          6.34         1.34 o                         
  15   1 -20          0.01          1.54         2.26 o                         
  16   1 -20          4.20          5.03         2.18 o                         
  17   1 -20         25.04         29.81         1.79 o                         
  18   1 -20         13.72         15.36         4.20 o                         
  19   1 -20          9.72         10.72         2.49 o                         
  20   1 -20          0.43          0.94         2.31 o                         
  21   1 -20          4.34          6.70         2.42 o                         
  22   1 -20          0.04          0.45         2.33 o                         
   0   2 -20         12.00         23.85         2.18 o                         
   1   2 -20         19.53         21.33         1.19 o                         
   2   2 -20          2.09          2.98         1.06 o                         
   3   2 -20          3.41          2.50         1.06 o                         
   4   2 -20         58.82         79.79         2.24 o                         
   5   2 -20         30.91         30.74         1.27 o                         
   6   2 -20        120.29        125.63         4.90 o                         
   7   2 -20          2.10          1.62         0.95 o                         
   8   2 -20          1.44          1.41         1.04 o                         
   9   2 -20         17.83         22.87         2.26 o                         
  10   2 -20         20.98         22.78         2.52 o                         
  11   2 -20          4.63          2.54         1.56 o                         
  12   2 -20         30.24         29.24         1.94 o                         
  13   2 -20          2.59          3.46         1.92 o                         
  14   2 -20          0.20          0.48         1.68 o                         
  15   2 -20          0.24          0.20         3.61 o                         
  16   2 -20          1.62          1.31         2.47 o                         
  17   2 -20          1.42          0.76         2.44 o                         
  18   2 -20          3.71          6.16         2.52 o                         
  19   2 -20          4.21          3.92         2.35 o                         
  20   2 -20          0.93          0.01         2.45 o                         
  21   2 -20          0.37          1.05         2.53 o                         
   1   3 -20         17.38         18.14         1.31 o                         
   2   3 -20         27.08         46.88         1.31 o                         
   3   3 -20          2.01          2.40         1.10 o                         
   4   3 -20          1.78          2.51         1.19 o                         
   5   3 -20          0.72          0.83         1.18 o                         
   6   3 -20          0.78          0.50         1.14 o                         
   7   3 -20          1.02          1.17         1.03 o                         
   8   3 -20          1.87          1.98         1.13 o                         
   9   3 -20          7.92          3.91         1.54 o                         
  10   3 -20          7.80          6.56         2.23 o                         
  11   3 -20         11.94         12.41         1.93 o                         
  12   3 -20          5.89          6.38         2.44 o                         
  13   3 -20          0.17          2.05         1.84 o                         
  14   3 -20          2.52          2.23         2.17 o                         
  15   3 -20          9.90         13.10         2.33 o                         
  16   3 -20          7.69          8.70         1.78 o                         
  17   3 -20          0.30          0.77         2.67 o                         
  18   3 -20          0.14          2.10         2.66 o                         
  19   3 -20         15.53         23.24         3.16 o                         
  20   3 -20          0.09          0.52         2.57 o                         
  21   3 -20          0.69          1.20         2.41 o                         
   0   4 -20          9.43         12.73         1.99 o                         
   1   4 -20         14.61         14.57         1.26 o                         
   2   4 -20         82.38        133.58         3.19 o                         
   3   4 -20         41.05         44.94         1.61 o                         
   4   4 -20          0.41          1.33         1.50 o                         
   5   4 -20         20.59         19.14         1.93 o                         
   6   4 -20          3.68          3.47         1.22 o                         
   7   4 -20          0.79          1.47         1.25 o                         
   8   4 -20          0.17          0.18         2.17 o                         
   9   4 -20          2.44          4.52         2.87 o                         
  10   4 -20          6.63          7.74         1.94 o                         
  11   4 -20         11.12         12.72         1.99 o                         
  12   4 -20          0.79          1.31         2.12 o                         
  13   4 -20          7.09          9.02         2.44 o                         
  14   4 -20         13.35         17.99         2.54 o                         
  15   4 -20          5.80          6.01         1.83 o                         
  16   4 -20          0.01          0.97         2.89 o                         
  17   4 -20          0.36          0.07         2.85 o                         
  18   4 -20          1.21          4.02         2.81 o                         
  19   4 -20          1.51          4.49         2.73 o                         
  20   4 -20          4.86          9.14         2.78 o                         
   1   5 -20          3.39          3.65         1.74 o                         
   2   5 -20          4.80          6.92         1.77 o                         
   3   5 -20          9.95          8.62         1.76 o                         
   4   5 -20         15.97         15.11         5.12 o                         
   5   5 -20         29.25         31.53         2.84 o                         
   6   5 -20          3.37          4.50         5.49 o                         
   7   5 -20         37.09         34.27         3.37 o                         
   8   5 -20         40.14         52.90         3.61 o                         
   9   5 -20          8.92          9.09         3.02 o                         
  10   5 -20         12.80         16.55         3.79 o                         
  11   5 -20          4.46          5.97         2.91 o                         
  14   5 -20          5.22          4.34         2.79 o                         
  15   5 -20          1.43          5.11         4.08 o                         
  16   5 -20          3.85          4.64         2.83 o                         
  17   5 -20          2.14          3.13         2.75 o                         
  18   5 -20          2.74          6.31         2.84 o                         
  19   5 -20          1.03          0.62         2.79 o                         
   0   6 -20         19.73         37.86         2.92 o                         
   1   6 -20          3.76          3.83         1.80 o                         
   2   6 -20          0.64          0.51         1.74 o                         
   3   6 -20         20.96         16.07         7.09 o                         
  13   6 -20          0.69          1.37         2.80 o                         
  14   6 -20          0.33         -0.41         2.72 o                         
  15   6 -20         21.02         27.38         3.05 o                         
  16   6 -20          2.88          5.58         2.76 o                         
  17   6 -20          0.49          0.60         2.70 o                         
   2   0 -19         15.85         19.87         1.54 o                         
   4   0 -19        104.98        124.80         6.45 o                         
   6   0 -19         19.66         20.75         1.41 o                         
   8   0 -19         14.32         13.92         1.65 o                         
  10   0 -19         84.46         78.55         6.14 o                         
  12   0 -19          0.10          0.46         1.73 o                         
  14   0 -19          3.85          5.19         1.81 o                         
  16   0 -19         18.87         16.67         3.25 o                         
  18   0 -19         29.10         41.03        11.33 o                         
  22   0 -19          0.95          0.73         3.11 o                         
   0   1 -19        134.12        245.31        11.64 o                         
   1   1 -19         11.07          9.86         1.12 o                         
   2   1 -19         46.79         73.66         2.03 o                         
   3   1 -19          0.13          0.17         0.88 o                         
   4   1 -19         18.69         22.51         1.12 o                         
   5   1 -19          1.35          2.66         0.96 o                         
   6   1 -19          1.72          0.99         1.07 o                         
   7   1 -19         23.56         21.27         1.09 o                         
   8   1 -19          0.73          0.65         1.13 o                         
   9   1 -19         17.21         15.72         1.77 o                         
  10   1 -19         14.79         11.88         0.90 o                         
  11   1 -19          2.92          2.38         0.90 o                         
  12   1 -19          2.37          1.41         0.99 o                         
  13   1 -19         26.51         25.08         2.99 o                         
  14   1 -19          0.88          1.76         1.32 o                         
  15   1 -19          0.85          0.70         1.19 o                         
  16   1 -19         65.32         56.76         2.89 o                         
  17   1 -19         15.13         14.47         1.28 o                         
  18   1 -19         11.60         15.20         1.46 o                         
  19   1 -19         12.75         15.43         1.14 o                         
  20   1 -19          0.22          0.55         2.22 o                         
  21   1 -19          0.49          0.04         2.24 o                         
  22   1 -19          2.99          3.20         2.30 o                         
   1   2 -19         24.80         22.76         1.26 o                         
   2   2 -19         33.41         48.51         1.70 o                         
   3   2 -19         13.61         13.68         0.99 o                         
   4   2 -19         37.55         42.60         1.28 o                         
   5   2 -19         17.37         21.37         1.18 o                         
   6   2 -19         22.52         27.91         1.11 o                         
   7   2 -19         34.50         33.03         1.16 o                         
   8   2 -19         11.40         13.30         1.43 o                         
   9   2 -19         80.44         68.31         4.94 o                         
  10   2 -19          5.30          6.31         1.04 o                         
  11   2 -19          0.10          0.75         0.91 o                         
  12   2 -19         18.85         14.24         2.21 o                         
  13   2 -19         21.49         22.26         1.43 o                         
  14   2 -19          1.22          1.70         1.25 o                         
  15   2 -19          1.00          0.25         1.64 o                         
  16   2 -19          0.38          1.91         3.47 o                         
  17   2 -19         10.70         12.41         1.23 o                         
  18   2 -19          2.65          3.08         1.22 o                         
  19   2 -19          7.69          8.65         1.13 o                         
  20   2 -19          0.66          0.75         2.40 o                         
  21   2 -19          0.13         -0.36         2.44 o                         
  22   2 -19          1.93          2.26         2.56 o                         
   0   3 -19         34.78         57.23         2.94 o                         
   1   3 -19         19.57         18.46         1.14 o                         
   2   3 -19          3.51          7.20         1.08 o                         
   3   3 -19          6.13          6.65         1.01 o                         
   4   3 -19         57.23         74.98         1.83 o                         
   5   3 -19          5.90          7.54         1.18 o                         
   6   3 -19         33.17         36.61         1.37 o                         
   7   3 -19          2.60          2.60         0.98 o                         
   8   3 -19         19.24         19.31         1.16 o                         
   9   3 -19          2.56          2.29         1.20 o                         
  10   3 -19         43.27         39.66         5.26 o                         
  11   3 -19         22.24         22.62         2.99 o                         
  12   3 -19         25.56         23.75         1.95 o                         
  13   3 -19          1.42          1.75         1.77 o                         
  14   3 -19          1.01          2.41         1.76 o                         
  15   3 -19          0.85          1.38         2.10 o                         
  16   3 -19          0.92          1.89         2.06 o                         
  17   3 -19          5.00          4.39         2.65 o                         
  18   3 -19          1.61          1.72         2.57 o                         
  20   3 -19          0.52         -0.20         2.35 o                         
  21   3 -19          2.69          3.69         2.41 o                         
   1   4 -19         16.12         14.71         1.71 o                         
   2   4 -19          3.29          3.74         1.07 o                         
   3   4 -19          2.47          3.54         1.05 o                         
   4   4 -19          8.12         11.08         1.11 o                         
   5   4 -19         43.64         37.06         1.89 o                         
   6   4 -19          0.01          0.32         1.02 o                         
   7   4 -19          2.53          1.76         1.13 o                         
   8   4 -19          0.60          0.22         1.19 o                         
   9   4 -19          1.68          1.29         1.35 o                         
  10   4 -19          0.09          0.99         2.14 o                         
  11   4 -19          3.97          3.46         1.79 o                         
  12   4 -19         49.03         50.49         3.12 o                         
  13   4 -19          5.49          7.06         1.79 o                         
  14   4 -19          0.66          0.67         2.28 o                         
  15   4 -19          3.22          4.44         2.30 o                         
  16   4 -19          1.24          0.99         2.65 o                         
  17   4 -19          1.37          1.84         2.71 o                         
  18   4 -19          0.05          2.23         2.81 o                         
  19   4 -19          0.31          0.66         2.68 o                         
  20   4 -19         26.92         35.48         3.02 o                         
   0   5 -19          4.56          8.63         2.01 o                         
   1   5 -19         15.07         15.02         1.44 o                         
   2   5 -19          1.92          3.47         1.23 o                         
   3   5 -19         16.60         17.14         1.64 o                         
   4   5 -19        136.47        176.32        21.01 o                         
   5   5 -19         43.40         40.49         1.71 o                         
   6   5 -19         22.53         23.52         1.46 o                         
   7   5 -19         10.10         11.03         1.33 o                         
   8   5 -19          1.73          1.18         2.92 o                         
   9   5 -19          6.48          6.89         2.83 o                         
  10   5 -19          1.11          1.07         1.78 o                         
  11   5 -19          4.05          3.11         1.79 o                         
  12   5 -19         20.91         21.41         1.95 o                         
  13   5 -19          1.46          1.31         2.42 o                         
  14   5 -19          2.30          1.41         2.38 o                         
  15   5 -19          1.15          1.79         2.58 o                         
  16   5 -19         12.41         12.55         2.80 o                         
  17   5 -19         13.81         22.96         3.67 o                         
  18   5 -19          2.72          2.92         2.63 o                         
  19   5 -19          1.79          1.32         2.55 o                         
   1   6 -19          1.35          2.31         1.73 o                         
   2   6 -19         14.03         19.38         1.87 o                         
   3   6 -19         30.61         33.06        11.04 o                         
   4   6 -19        171.58        229.73        62.40 o                         
   6   6 -19          3.11          3.15         3.48 o                         
   7   6 -19          7.70          6.78         3.44 o                         
   8   6 -19          1.89          4.68         3.36 o                         
   9   6 -19          0.09         -2.00         3.28 o                         
  10   6 -19          3.20          4.05         3.16 o                         
  13   6 -19          3.53          5.07         2.69 o                         
  14   6 -19          8.30          7.24         2.71 o                         
  15   6 -19          5.44          7.45         2.70 o                         
  16   6 -19          4.39          6.26         4.77 o                         
  17   6 -19          1.66          3.15         2.56 o                         
  18   6 -19          0.13          1.04         2.58 o                         
   0   7 -19         12.37         20.77         3.03 o                         
   1   7 -19         11.45          7.76         2.02 o                         
   2   7 -19          4.07          9.34         3.56 o                         
  16   7 -19          1.93          2.90         3.37 o                         
   0   0 -18       3762.32       6128.08       119.65 o                         
   2   0 -18         49.72         62.51         2.34 o                         
   4   0 -18          1.51          1.51         1.38 o                         
   6   0 -18        188.36        203.44         8.72 o                         
   8   0 -18         11.44          8.13         1.32 o                         
  10   0 -18          4.36          4.47         1.14 o                         
  12   0 -18          0.23          0.57         1.35 o                         
  14   0 -18        233.80        229.23         9.17 o                         
  16   0 -18        440.67        450.34        10.47 o                         
  18   0 -18         49.70         49.04         2.48 o                         
  22   0 -18          3.47          7.18         3.17 o                         
   1   1 -18         64.39         56.10         3.24 o                         
   2   1 -18         87.27        125.18         2.46 o                         
   3   1 -18         32.26         25.24         1.00 o                         
   4   1 -18          4.29          3.87         0.97 o                         
   5   1 -18          2.14          3.96         0.99 o                         
   6   1 -18          4.52          4.49         1.09 o                         
   7   1 -18         34.47         32.84         1.73 o                         
   8   1 -18        110.95         95.41         3.80 o                         
   9   1 -18         10.42          7.04         1.02 o                         
  10   1 -18          5.48          4.05         0.84 o                         
  11   1 -18         24.94         18.80         2.19 o                         
  12   1 -18         13.36         10.64         1.05 o                         
  13   1 -18          4.56          5.44         0.91 o                         
  14   1 -18          1.19          1.30         1.01 o                         
  15   1 -18          0.56          0.70         0.99 o                         
  16   1 -18          6.95          6.07         1.31 o                         
  17   1 -18         46.21         44.91         1.97 o                         
  18   1 -18         26.47         23.24         1.14 o                         
  19   1 -18         27.75         30.56         1.51 o                         
  20   1 -18          1.17          2.29         2.21 o                         
  21   1 -18          1.75          2.58         2.10 o                         
  22   1 -18          7.02         10.96         2.21 o                         
   0   2 -18          1.38          1.57         1.26 o                         
   1   2 -18         26.92         27.71         1.13 o                         
   2   2 -18          7.68          9.69         1.08 o                         
   3   2 -18         14.86         16.02         0.99 o                         
   4   2 -18          4.96          4.47         0.91 o                         
   5   2 -18         24.12         20.57         1.05 o                         
   6   2 -18          2.05          2.51         0.99 o                         
   7   2 -18         34.75         30.85         1.13 o                         
   8   2 -18         16.23         11.86         1.07 o                         
   9   2 -18         25.58         25.00         3.17 o                         
  10   2 -18         30.41         26.83         1.57 o                         
  11   2 -18          3.35          2.93         0.88 o                         
  12   2 -18         15.85         11.90         0.99 o                         
  13   2 -18          7.87         11.33         0.93 o                         
  14   2 -18          2.12          1.66         1.12 o                         
  15   2 -18         17.17         19.94         1.26 o                         
  16   2 -18          5.41          7.91         2.21 o                         
  17   2 -18         37.17         44.69         2.59 o                         
  18   2 -18          2.85          4.49         1.18 o                         
  19   2 -18          1.42          1.18         1.35 o                         
  20   2 -18          7.52          7.43         1.45 o                         
  21   2 -18          4.66          8.81         2.39 o                         
  22   2 -18          0.48          0.70         2.40 o                         
  23   2 -18         14.27         22.99         3.99 o                         
   1   3 -18         11.33         11.68         1.08 o                         
   2   3 -18          3.35          4.07         0.96 o                         
   3   3 -18          5.79          5.62         0.90 o                         
   4   3 -18          0.02          0.30         1.03 o                         
   5   3 -18         11.98         12.31         1.16 o                         
   6   3 -18         32.49         30.25         1.25 o                         
   7   3 -18          2.67          2.29         0.93 o                         
   8   3 -18         21.25         22.00         1.61 o                         
   9   3 -18          7.29          7.46         1.20 o                         
  10   3 -18          1.37          2.05         1.05 o                         
  11   3 -18         28.12         28.88         1.96 o                         
  12   3 -18          0.04          0.17         0.90 o                         
  13   3 -18          7.14          8.02         1.34 o                         
  14   3 -18         17.85         20.39         1.37 o                         
  15   3 -18         11.47         13.72         1.48 o                         
  16   3 -18          2.28          2.79         2.07 o                         
  17   3 -18          4.67          3.08         1.60 o                         
  18   3 -18          7.61          5.37         2.58 o                         
  19   3 -18         11.24         13.72         3.05 o                         
  20   3 -18          2.57          4.41         1.41 o                         
  21   3 -18          0.54          1.68         3.86 o                         
  22   3 -18          0.25          0.52         2.27 o                         
   0   4 -18         60.63         99.15         3.39 o                         
   1   4 -18         32.77         31.00         1.68 o                         
   2   4 -18         46.43         70.97         2.64 o                         
   3   4 -18         43.57         43.29         1.74 o                         
   4   4 -18         12.57         19.11         1.09 o                         
   5   4 -18         60.74         56.37         2.13 o                         
   6   4 -18          5.63          4.55         1.07 o                         
   7   4 -18         18.92         16.50         1.74 o                         
   8   4 -18         15.76         13.83         0.99 o                         
   9   4 -18          6.34          5.18         1.38 o                         
  10   4 -18          6.99          7.90         1.32 o                         
  11   4 -18          6.57          4.54         1.54 o                         
  12   4 -18         22.82         24.31         1.89 o                         
  13   4 -18         12.30         14.28         1.81 o                         
  14   4 -18          8.28         10.78         2.33 o                         
  15   4 -18          0.09         -1.26         2.24 o                         
  16   4 -18         12.71         12.62         1.75 o                         
  17   4 -18          2.86          4.03         2.57 o                         
  18   4 -18          3.05          4.14         2.68 o                         
  19   4 -18          2.95          5.60         2.70 o                         
  20   4 -18          1.15          2.77         2.57 o                         
  21   4 -18          4.54          7.15         2.60 o                         
   1   5 -18          2.20          1.85         1.19 o                         
   2   5 -18         11.46         16.76         1.11 o                         
   3   5 -18         32.83         30.54         1.29 o                         
   4   5 -18         17.24         25.03         1.80 o                         
   5   5 -18         21.84         18.90         3.62 o                         
   6   5 -18         32.03         29.67         4.13 o                         
   7   5 -18         13.04         10.82         1.22 o                         
   8   5 -18          6.70          3.70         1.41 o                         
   9   5 -18          2.43          3.59         2.11 o                         
  10   5 -18         18.23         17.47         1.89 o                         
  11   5 -18          3.89          5.27         1.75 o                         
  12   5 -18          3.10          2.75         1.70 o                         
  13   5 -18          4.48          2.22         2.28 o                         
  15   5 -18          4.27          5.30         1.70 o                         
  16   5 -18          0.29          0.49         2.46 o                         
  17   5 -18          3.31          4.66         2.47 o                         
  18   5 -18          3.50          3.49         2.45 o                         
  19   5 -18          0.10         -0.41         2.50 o                         
  20   5 -18         15.05         22.90         2.74 o                         
   0   6 -18         18.24         36.46         2.76 o                         
   1   6 -18          3.09          2.76         1.70 o                         
   2   6 -18         13.83         21.56         1.88 o                         
   3   6 -18         49.09         46.59         5.79 o                         
   4   6 -18          1.49          2.58         1.87 o                         
   5   6 -18         31.31         31.74         2.08 o                         
   6   6 -18         54.15         66.12         2.47 o                         
   7   6 -18         24.02         26.04         3.54 o                         
   8   6 -18          2.67          2.42         3.20 o                         
   9   6 -18          1.46          2.36         1.80 o                         
  10   6 -18         28.17         28.92         2.37 o                         
  11   6 -18          4.52          4.74         1.82 o                         
  12   6 -18          0.85         -0.75         2.18 o                         
  13   6 -18         15.63         15.45         2.39 o                         
  14   6 -18         38.74         45.63         3.44 o                         
  15   6 -18          6.21          4.57         2.59 o                         
  16   6 -18          9.26         11.04         2.65 o                         
  17   6 -18          5.05          4.95         2.54 o                         
  18   6 -18          0.31          0.29         2.47 o                         
  19   6 -18         23.07         35.66         2.95 o                         
   1   7 -18          5.30          3.50         2.01 o                         
   2   7 -18         28.74         35.94        20.49 o                         
   3   7 -18          3.48          4.40         2.38 o                         
  12   7 -18          0.48          1.00         3.30 o                         
  13   7 -18          9.40          3.88         5.26 o                         
  14   7 -18          0.38         -2.12         3.20 o                         
  15   7 -18          1.22          1.77         5.00 o                         
  16   7 -18          4.13          4.62         2.79 o                         
  17   7 -18          0.19          1.68         2.64 o                         
   2   0 -17        210.81        325.68         9.62 o                         
   4   0 -17        208.77        253.71         5.87 o                         
   6   0 -17          1.59          3.70         1.38 o                         
   8   0 -17         13.30         10.38         1.70 o                         
  10   0 -17         74.19         51.90         6.79 o                         
  12   0 -17          3.49          2.29         1.34 o                         
  14   0 -17         47.41         45.01         3.94 o                         
  16   0 -17         83.79         90.65        14.98 o                         
  18   0 -17         24.56         22.98         1.41 o                         
  20   0 -17          3.21          6.35         3.26 o                         
  22   0 -17          7.53         13.33         3.36 o                         
  24   0 -17          6.22         10.78         3.12 o                         
   0   1 -17          1.14          1.41         1.20 o                         
   1   1 -17        214.93        191.00         4.14 o                         
   2   1 -17         62.47         76.78         1.47 o                         
   3   1 -17         36.54         35.57         1.45 o                         
   4   1 -17        201.21        244.49         6.26 o                         
   5   1 -17         20.44         20.33         1.03 o                         
   6   1 -17          4.06          3.40         0.84 o                         
   7   1 -17        152.97        135.91         4.74 o                         
   8   1 -17          1.14         -0.01         0.97 o                         
   9   1 -17         21.68         24.82         1.00 o                         
  10   1 -17          0.66         -0.01         0.78 o                         
  11   1 -17          9.81         11.60         0.83 o                         
  12   1 -17         27.18         21.97         2.77 o                         
  13   1 -17         11.22         11.00         1.06 o                         
  14   1 -17         41.27         33.63         2.10 o                         
  15   1 -17          2.35          2.69         0.79 o                         
  16   1 -17          7.67          6.79         1.09 o                         
  17   1 -17          5.27          7.17         0.87 o                         
  18   1 -17          3.60          2.88         0.99 o                         
  19   1 -17         10.08          9.90         1.03 o                         
  20   1 -17         60.19         69.78         5.41 o                         
  21   1 -17          9.54         15.50         2.31 o                         
  22   1 -17          4.57          6.52         2.21 o                         
  23   1 -17          2.37          5.02         2.21 o                         
   1   2 -17         17.69         16.69         1.10 o                         
   2   2 -17         12.80         13.82         1.02 o                         
   3   2 -17         25.57         23.93         0.97 o                         
   4   2 -17         45.35         52.37         2.21 o                         
   5   2 -17         25.37         18.81         1.20 o                         
   6   2 -17          3.04          4.69         0.94 o                         
   7   2 -17         32.92         29.80         1.60 o                         
   8   2 -17         59.64         60.63         1.86 o                         
   9   2 -17          6.02          7.14         0.98 o                         
  10   2 -17         11.76         10.96         1.09 o                         
  11   2 -17          3.83          3.78         0.86 o                         
  12   2 -17         13.24         10.22         0.89 o                         
  13   2 -17         40.20         42.37         2.56 o                         
  14   2 -17          4.79          4.62         0.74 o                         
  15   2 -17         10.37         12.62         1.13 o                         
  16   2 -17         19.82         21.41         1.45 o                         
  17   2 -17          3.80          4.15         1.19 o                         
  18   2 -17          9.41         12.25         1.17 o                         
  19   2 -17          1.34          1.68         1.15 o                         
  20   2 -17         17.24         17.40         3.82 o                         
  22   2 -17          5.82         10.26         2.44 o                         
  23   2 -17          1.89          2.31         2.38 o                         
   0   3 -17        100.58        191.60         7.66 o                         
   1   3 -17         65.54         68.27         2.81 o                         
   2   3 -17         47.18         75.53         1.56 o                         
   3   3 -17         17.80         16.86         0.97 o                         
   4   3 -17          9.86         12.95         1.03 o                         
   5   3 -17         11.42         11.80         1.17 o                         
   6   3 -17          0.86          2.09         1.07 o                         
   7   3 -17          3.39          4.11         0.98 o                         
   8   3 -17         22.00         22.69         1.64 o                         
   9   3 -17          1.90          2.64         0.93 o                         
  10   3 -17          4.97          4.26         0.93 o                         
  11   3 -17          2.65          2.05         0.91 o                         
  12   3 -17          3.86          1.58         1.07 o                         
  13   3 -17         34.82         38.56         2.11 o                         
  14   3 -17          9.82         12.71         1.26 o                         
  15   3 -17          7.24         10.41         1.20 o                         
  16   3 -17          8.04          7.37         2.09 o                         
  17   3 -17          9.31         13.27         2.83 o                         
  18   3 -17         18.69         17.14         1.55 o                         
  19   3 -17          2.57          3.21         1.20 o                         
  20   3 -17          4.46          4.73         1.01 o                         
  21   3 -17          1.08          2.29         2.24 o                         
  22   3 -17          0.15         -0.83         3.82 o                         
   1   4 -17         14.70         14.24         1.07 o                         
   2   4 -17         11.16         15.03         0.98 o                         
   3   4 -17         68.04         62.89         1.65 o                         
   4   4 -17         55.43         73.03         1.71 o                         
   5   4 -17          0.84          0.87         1.05 o                         
   6   4 -17          6.21          7.57         1.05 o                         
   7   4 -17         61.10         50.70         3.28 o                         
   8   4 -17          6.99          6.78         0.94 o                         
   9   4 -17         13.63         11.20         1.09 o                         
  10   4 -17          5.53          4.49         1.10 o                         
  11   4 -17          0.36          0.12         1.02 o                         
  12   4 -17         58.09         51.52         5.98 o                         
  13   4 -17         57.87         53.67         1.66 o                         
  14   4 -17          0.60          0.86         1.60 o                         
  15   4 -17          3.58          4.53         2.80 o                         
  16   4 -17          4.80          3.56         2.20 o                         
  17   4 -17         10.86         10.81         2.62 o                         
  18   4 -17          3.10          3.79         2.49 o                         
  19   4 -17          5.32          9.14         2.58 o                         
  20   4 -17          0.53          1.64         2.53 o                         
  21   4 -17          0.10         -0.04         2.41 o                         
  22   4 -17          0.57          1.80         2.32 o                         
   0   5 -17          0.19          1.30         1.95 o                         
   1   5 -17          0.14         -0.12         1.03 o                         
   2   5 -17          0.63          0.98         0.99 o                         
   3   5 -17         17.67         21.82         1.05 o                         
   4   5 -17        178.69        236.01         8.52 o                         
   5   5 -17         17.25         17.16         1.13 o                         
   6   5 -17        215.94        253.67         6.30 o                         
   7   5 -17          1.81          1.80         0.97 o                         
   8   5 -17          0.93          0.21         1.16 o                         
   9   5 -17          1.98          2.77         1.43 o                         
  10   5 -17         59.14         56.74         9.03 o                         
  11   5 -17         10.05          9.44         1.75 o                         
  12   5 -17         63.31         64.87         3.31 o                         
  13   5 -17          1.85          3.68         1.66 o                         
  14   5 -17          1.08          0.72         2.15 o                         
  15   5 -17          4.88          5.65         2.11 o                         
  16   5 -17          0.85          0.97         2.30 o                         
  17   5 -17          5.85          5.55         2.38 o                         
  18   5 -17          0.80          2.42         2.30 o                         
  19   5 -17          3.72          5.28         2.36 o                         
  20   5 -17          2.88          4.30         2.40 o                         
   1   6 -17         19.18         17.01         1.28 o                         
   2   6 -17         50.86         80.78         5.12 o                         
   3   6 -17         35.57         32.26         2.82 o                         
   4   6 -17         48.75         56.83        12.46 o                         
   5   6 -17         14.25         14.68         1.68 o                         
   6   6 -17          1.40          1.21         1.30 o                         
   7   6 -17          8.02          7.49         1.59 o                         
   8   6 -17          0.20         -0.32         3.03 o                         
   9   6 -17          4.59          4.81         1.98 o                         
  10   6 -17          6.49          9.22         1.78 o                         
  11   6 -17         24.49         23.23         1.90 o                         
  12   6 -17         20.86         21.59         2.36 o                         
  13   6 -17          8.42          9.48         2.17 o                         
  14   6 -17         40.70         37.52         2.12 o                         
  15   6 -17          0.77          0.13         2.57 o                         
  16   6 -17          6.82          5.55         2.54 o                         
  17   6 -17          0.70          1.64         2.36 o                         
  18   6 -17          6.25          7.63         2.47 o                         
  19   6 -17          2.61          4.84         2.47 o                         
   0   7 -17         31.28         38.81         4.80 o                         
   1   7 -17         10.29          9.67         2.02 o                         
   2   7 -17          1.27          0.84         2.29 o                         
   3   7 -17          3.43          1.40         1.95 o                         
   4   7 -17          7.46          9.38         2.29 o                         
   5   7 -17         10.75          8.15         2.69 o                         
   6   7 -17          2.64          3.09         3.28 o                         
   7   7 -17          4.49          4.63         3.42 o                         
   8   7 -17         19.80         21.44         4.11 o                         
   9   7 -17          0.54          1.13         3.27 o                         
  10   7 -17          2.23         -0.51         3.26 o                         
  13   7 -17          0.44         -0.26         3.19 o                         
  14   7 -17          0.77          2.62         3.13 o                         
  15   7 -17          3.89          9.70         3.15 o                         
  16   7 -17          0.96          0.70         2.90 o                         
  17   7 -17          4.74          8.52         2.93 o                         
   1   8 -17          5.28          3.74         2.88 o                         
   0   0 -16         67.79         71.40         3.17 o                         
   2   0 -16        421.79        509.41        14.74 o                         
   4   0 -16         99.17        103.66         2.70 o                         
   6   0 -16        505.90        499.32         7.82 o                         
   8   0 -16        155.00        147.63         4.44 o                         
  10   0 -16        126.38        100.20         3.37 o                         
  12   0 -16          6.12          6.18         1.41 o                         
  14   0 -16          8.55          6.53         1.10 o                         
  16   0 -16         18.17         15.58         1.13 o                         
  18   0 -16         18.13         14.37         0.62 o                         
  20   0 -16          2.40          2.00         3.25 o                         
  22   0 -16          0.74          0.38         3.09 o                         
  24   0 -16         10.79         22.76         3.22 o                         
   1   1 -16        102.95         83.79         2.58 o                         
   2   1 -16        118.90        191.48         4.65 o                         
   3   1 -16         63.49         54.19         1.74 o                         
   4   1 -16        119.19        142.83         2.14 o                         
   5   1 -16          0.31          0.90         0.86 o                         
   6   1 -16         20.03         14.59         0.91 o                         
   7   1 -16         93.32         89.86         3.18 o                         
   8   1 -16         48.20         42.52         1.33 o                         
   9   1 -16        170.83        139.93         3.05 o                         
  10   1 -16         72.35         56.22         1.59 o                         
  11   1 -16         34.63         29.59         2.14 o                         
  12   1 -16        137.95        129.55         8.32 o                         
  13   1 -16         10.04          5.21         1.93 o                         
  14   1 -16         99.05         91.40         5.36 o                         
  15   1 -16         10.29          8.34         0.85 o                         
  16   1 -16         11.48          7.85         0.97 o                         
  17   1 -16          4.12          4.07         0.70 o                         
  18   1 -16          6.65          7.20         0.77 o                         
  19   1 -16          8.33          8.46         0.98 o                         
  20   1 -16         17.66         26.17         2.46 o                         
  21   1 -16         16.78         24.01         2.31 o                         
  22   1 -16         24.01         32.91         2.49 o                         
  23   1 -16          3.92          7.42         2.22 o                         
  24   1 -16          0.86          2.37         2.16 o                         
   0   2 -16         15.06         21.68         1.22 o                         
   1   2 -16          2.70          3.70         0.86 o                         
   2   2 -16        114.06        167.32         4.46 o                         
   3   2 -16        105.73         88.89         3.45 o                         
   4   2 -16         80.86         86.65         2.87 o                         
   5   2 -16         12.09         14.10         1.02 o                         
   6   2 -16         54.87         48.80         1.13 o                         
   7   2 -16        126.62        112.55         3.62 o                         
   8   2 -16         39.79         41.80         1.72 o                         
   9   2 -16         11.35         11.89         0.93 o                         
  10   2 -16         49.94         46.22         2.95 o                         
  11   2 -16          1.89          4.88         1.03 o                         
  12   2 -16          7.07          6.93         0.83 o                         
  13   2 -16         13.17         18.09         2.30 o                         
  14   2 -16         19.90         16.48         1.17 o                         
  15   2 -16         62.58         59.68         6.45 o                         
  16   2 -16          0.42          0.16         0.63 o                         
  17   2 -16          1.70          1.94         1.14 o                         
  18   2 -16          9.19          8.93         1.02 o                         
  19   2 -16          1.11          1.30         0.76 o                         
  20   2 -16         15.90         11.70         2.46 o                         
  21   2 -16          9.40         12.10         2.39 o                         
  22   2 -16          8.26         12.51         2.40 o                         
  23   2 -16          0.24          1.57         2.24 o                         
  24   2 -16          0.10         -0.38         2.25 o                         
   1   3 -16         32.90         37.91         1.73 o                         
   2   3 -16          7.13         14.00         0.97 o                         
   3   3 -16         25.21         21.36         0.94 o                         
   4   3 -16         72.41         76.54         2.52 o                         
   5   3 -16         53.97         47.10         1.90 o                         
   6   3 -16         83.36         80.82         2.49 o                         
   7   3 -16          4.70          3.60         0.98 o                         
   8   3 -16          0.82          0.40         0.84 o                         
   9   3 -16         10.36          6.71         0.92 o                         
  10   3 -16         25.67         22.72         1.79 o                         
  11   3 -16         28.65         27.03         1.77 o                         
  12   3 -16          1.02          1.09         0.84 o                         
  13   3 -16          6.48          7.46         0.88 o                         
  14   3 -16         55.46         54.21         3.72 o                         
  15   3 -16         29.04         26.83         1.10 o                         
  16   3 -16          5.90          5.35         1.01 o                         
  17   3 -16         13.80         16.07         2.14 o                         
  18   3 -16          1.06          2.21         1.23 o                         
  19   3 -16          9.62          9.93         1.28 o                         
  20   3 -16         14.25         15.42         1.18 o                         
  21   3 -16          2.83          5.58         2.34 o                         
  22   3 -16          4.17          6.86         2.23 o                         
  23   3 -16          1.31          3.92         2.18 o                         
   0   4 -16          0.20         -0.30         1.40 o                         
   1   4 -16         23.47         20.57         1.06 o                         
   2   4 -16          1.84          2.12         0.88 o                         
   3   4 -16         23.12         22.95         1.02 o                         
   4   4 -16          0.06          0.45         0.80 o                         
   5   4 -16         49.92         46.08         2.28 o                         
   6   4 -16         15.05         14.63         1.08 o                         
   7   4 -16         91.53         81.60         1.96 o                         
   8   4 -16         16.60         13.44         1.69 o                         
   9   4 -16          6.76          5.82         1.02 o                         
  10   4 -16        139.21        125.95        20.92 o                         
  11   4 -16         35.24         31.56         2.20 o                         
  12   4 -16         15.82         13.95         0.92 o                         
  13   4 -16         22.64         22.73         1.07 o                         
  14   4 -16          7.27          8.17         1.20 o                         
  15   4 -16          2.99          4.07         1.71 o                         
  16   4 -16          0.42          0.45         1.33 o                         
  17   4 -16          4.20          4.79         1.57 o                         
  18   4 -16         25.83         27.30         2.62 o                         
  19   4 -16          2.27          3.96         2.39 o                         
  20   4 -16          1.46         -0.53         2.37 o                         
  21   4 -16          4.11          7.51         2.49 o                         
  22   4 -16          0.16          2.17         2.34 o                         
   1   5 -16          0.41          0.90         1.11 o                         
   2   5 -16          0.32          0.33         0.87 o                         
   3   5 -16          3.01          4.86         0.93 o                         
   4   5 -16        281.36        375.33         8.04 o                         
   5   5 -16         15.65         13.80         1.00 o                         
   6   5 -16         21.84         20.32         2.08 o                         
   7   5 -16          6.63          6.59         1.00 o                         
   8   5 -16         33.21         32.53         1.73 o                         
   9   5 -16         59.35         46.88         5.64 o                         
  10   5 -16         12.70         10.34         1.52 o                         
  11   5 -16          1.48          1.87         1.14 o                         
  12   5 -16        105.19        101.24         2.63 o                         
  13   5 -16         13.57         12.39         1.68 o                         
  14   5 -16          2.31          2.03         2.04 o                         
  15   5 -16          6.44          5.20         2.01 o                         
  16   5 -16          0.75          1.56         1.54 o                         
  17   5 -16          9.47         10.77         2.42 o                         
  18   5 -16          0.22          0.87         2.24 o                         
  19   5 -16          3.47          4.65         2.27 o                         
  20   5 -16         11.60         14.85         2.37 o                         
  21   5 -16          6.44         11.67         2.34 o                         
   0   6 -16         66.89        113.46         4.54 o                         
   1   6 -16         35.62         34.37         2.02 o                         
   2   6 -16         56.63         89.81         2.57 o                         
   3   6 -16          1.96          2.39         1.21 o                         
   4   6 -16         55.52         57.29         4.14 o                         
   5   6 -16          7.10          3.95         1.15 o                         
   6   6 -16          0.79          0.74         1.31 o                         
   7   6 -16          7.83          7.14         1.37 o                         
   8   6 -16          0.01         -0.18         1.72 o                         
   9   6 -16          0.62          1.23         1.93 o                         
  10   6 -16          0.08          1.01         1.64 o                         
  11   6 -16          7.09          9.32         1.70 o                         
  12   6 -16         13.62         14.48         1.75 o                         
  13   6 -16         10.40          8.59         2.04 o                         
  14   6 -16         33.01         39.05         2.43 o                         
  15   6 -16          1.04          0.12         2.83 o                         
  16   6 -16         15.19         12.13         2.71 o                         
  17   6 -16          4.21          5.40         2.47 o                         
  18   6 -16          5.36          6.44         2.40 o                         
  19   6 -16          1.32          0.95         2.32 o                         
  20   6 -16         14.29         16.74         2.47 o                         
   1   7 -16         23.33         22.25         2.95 o                         
   2   7 -16          0.36          2.48         1.93 o                         
   3   7 -16         47.49         44.55         3.80 o                         
   4   7 -16          2.32          1.34         1.91 o                         
   5   7 -16          7.51          7.05         1.89 o                         
   6   7 -16         48.95         54.06         2.98 o                         
   7   7 -16          2.15          2.68         3.12 o                         
   8   7 -16          0.70          0.63         2.10 o                         
   9   7 -16          1.37          0.90         1.87 o                         
  10   7 -16          2.73          2.33         1.82 o                         
  11   7 -16          1.74          0.72         2.23 o                         
  12   7 -16          1.76          0.46         2.16 o                         
  13   7 -16          9.85         11.51         1.81 o                         
  14   7 -16          8.26          7.22         3.12 o                         
  15   7 -16         15.65         14.92         3.21 o                         
  16   7 -16          5.09          6.31         2.95 o                         
  17   7 -16          6.25          6.24         2.94 o                         
  18   7 -16          6.99          6.35         2.75 o                         
   0   8 -16         12.18         15.90         2.93 o                         
   1   8 -16          2.23          2.10         1.95 o                         
   2   8 -16          0.07          0.50         2.54 o                         
   3   8 -16          3.21          5.19         3.91 o                         
  11   8 -16          1.25          0.37         3.06 o                         
  12   8 -16         22.47         23.88         3.44 o                         
  13   8 -16          0.12         -1.65         3.10 o                         
  14   8 -16          0.88          2.87         3.19 o                         
  15   8 -16          0.45         -0.24         2.99 o                         
  16   8 -16          0.05          0.28         3.15 o                         
   2   0 -15         15.84         20.31         1.25 o                         
   4   0 -15        419.70        495.80        11.78 o                         
   6   0 -15         92.67         79.19         3.45 o                         
   8   0 -15        443.47        364.48        11.33 o                         
  10   0 -15        282.94        215.84         9.39 o                         
  12   0 -15         33.30         30.97         6.88 o                         
  14   0 -15          1.50          0.84         0.70 o                         
  16   0 -15         16.01         14.06         1.27 o                         
  18   0 -15          4.40          4.34         0.42 o                         
  20   0 -15         14.07         20.22         3.39 o                         
  22   0 -15          0.77          1.90         2.87 o                         
  24   0 -15          0.03          1.54         2.79 o                         
   0   1 -15        441.51        645.05        12.01 o                         
   1   1 -15          6.21          7.01         0.77 o                         
   2   1 -15        869.24       1212.92        40.85 o                         
   3   1 -15        332.80        308.17         8.41 o                         
   4   1 -15         12.65         15.37         0.88 o                         
   5   1 -15         18.90         18.84         0.81 o                         
   6   1 -15         71.08         71.57         1.12 o                         
   7   1 -15         69.92         52.05         1.79 o                         
   8   1 -15         57.08         45.49         1.48 o                         
   9   1 -15         55.23         53.17         1.44 o                         
  10   1 -15        326.70        283.67         7.77 o                         
  11   1 -15         73.04         60.39         2.34 o                         
  12   1 -15          9.76          6.45         1.03 o                         
  13   1 -15         22.69         23.95         2.24 o                         
  14   1 -15        118.69        105.83         4.95 o                         
  15   1 -15         53.92         49.73         3.01 o                         
  16   1 -15         28.25         24.78         1.89 o                         
  17   1 -15          0.92          0.95         0.62 o                         
  18   1 -15         61.16         54.61         1.47 o                         
  19   1 -15         84.91         51.34         5.62 o                         
  20   1 -15         21.39         27.70         2.39 o                         
  21   1 -15          8.97         13.83         2.16 o                         
  22   1 -15          6.73          8.94         2.06 o                         
  23   1 -15          1.76          3.75         2.07 o                         
  24   1 -15          0.87          2.35         2.05 o                         
   1   2 -15         21.05         19.04         0.98 o                         
   2   2 -15         22.31         36.03         1.01 o                         
   3   2 -15        191.88        146.03         4.70 o                         
   4   2 -15         10.07         12.86         0.86 o                         
   5   2 -15         33.20         27.14         0.99 o                         
   6   2 -15         60.49         58.21         1.09 o                         
   7   2 -15         68.83         70.77         2.54 o                         
   8   2 -15         73.78         65.77         1.35 o                         
   9   2 -15         10.68          8.10         0.97 o                         
  10   2 -15          6.52          7.19         0.87 o                         
  11   2 -15          6.54          6.03         0.73 o                         
  12   2 -15          8.74          6.91         0.75 o                         
  13   2 -15         64.62         56.94         8.54 o                         
  14   2 -15          3.27          2.21         0.52 o                         
  15   2 -15         10.52         11.66         1.02 o                         
  16   2 -15          7.87          4.15         0.73 o                         
  17   2 -15          2.72          1.94         0.62 o                         
  18   2 -15          6.11          5.06         0.88 o                         
  19   2 -15         20.03         19.74         1.36 o                         
  20   2 -15         12.16          6.23         5.13 o                         
  21   2 -15         40.80         55.54         3.19 o                         
  22   2 -15          4.54          7.29         2.16 o                         
  23   2 -15          1.71          2.46         2.17 o                         
  24   2 -15          0.68          0.51         2.22 o                         
   0   3 -15        113.62        163.18         2.72 o                         
   1   3 -15          2.77          2.75         0.85 o                         
   2   3 -15         16.57         18.34         1.02 o                         
   3   3 -15         27.36         19.30         0.88 o                         
   4   3 -15          1.30          1.64         0.94 o                         
   5   3 -15         91.24         83.02         2.62 o                         
   6   3 -15          0.12          0.99         0.91 o                         
   7   3 -15          1.54          1.45         0.78 o                         
   8   3 -15        104.52        104.75         3.35 o                         
   9   3 -15         37.70         31.67         1.01 o                         
  10   3 -15          0.80          0.61         0.95 o                         
  11   3 -15         29.72         32.63         2.44 o                         
  12   3 -15          2.73          3.10         0.82 o                         
  13   3 -15          5.64          5.63         0.81 o                         
  14   3 -15          6.44          6.15         0.84 o                         
  15   3 -15         16.69         15.91         1.88 o                         
  16   3 -15         68.73         69.08         2.55 o                         
  17   3 -15         22.40         21.13         1.37 o                         
  18   3 -15          1.15          2.12         1.04 o                         
  19   3 -15         27.35         28.34         3.15 o                         
  20   3 -15          4.14          3.79         0.70 o                         
  21   3 -15          5.39          6.34         2.27 o                         
  22   3 -15          2.72          5.27         2.24 o                         
  23   3 -15          0.29          0.06         3.51 o                         
   1   4 -15         26.24         21.87         0.92 o                         
   2   4 -15        158.79        242.39         6.14 o                         
   3   4 -15          9.91          8.29         0.86 o                         
   4   4 -15        114.16        133.90         4.72 o                         
   5   4 -15         72.79         62.65         3.20 o                         
   6   4 -15         82.46         77.27         2.15 o                         
   7   4 -15          2.98          1.99         0.82 o                         
   8   4 -15        373.43        325.96        18.53 o                         
   9   4 -15         11.96          8.41         1.30 o                         
  10   4 -15          6.30          7.54         1.04 o                         
  11   4 -15         34.75         32.47         3.15 o                         
  12   4 -15         18.69         16.24         0.92 o                         
  13   4 -15          7.85          7.89         0.87 o                         
  14   4 -15          2.68          2.63         0.86 o                         
  15   4 -15          0.62          1.17         1.12 o                         
  16   4 -15          6.15          7.14         1.29 o                         
  17   4 -15          1.34          2.60         1.98 o                         
  18   4 -15         19.45         20.22         1.85 o                         
  19   4 -15          6.46          7.33         1.35 o                         
  20   4 -15          0.43          1.44         1.03 o                         
  21   4 -15          1.73          1.86         0.81 o                         
  22   4 -15          1.67          3.30         2.33 o                         
  23   4 -15          0.01         -0.01         2.22 o                         
   0   5 -15          4.02          5.49         1.39 o                         
   1   5 -15          1.79          0.63         0.97 o                         
   2   5 -15          1.48          0.71         0.93 o                         
   3   5 -15          4.48          5.04         0.90 o                         
   4   5 -15          7.34          8.31         0.93 o                         
   5   5 -15         28.79         24.74         1.13 o                         
   6   5 -15        127.06        139.58         5.63 o                         
   7   5 -15         29.45         26.96         2.70 o                         
   8   5 -15          9.40          8.62         0.90 o                         
   9   5 -15         35.54         38.82         4.36 o                         
  10   5 -15         13.21         11.63         1.61 o                         
  11   5 -15          1.57          2.36         1.10 o                         
  12   5 -15         45.59         43.01         1.39 o                         
  13   5 -15         14.05         14.61         1.27 o                         
  14   5 -15          6.94          6.48         1.57 o                         
  15   5 -15          6.95          7.35         1.97 o                         
  16   5 -15          7.22          7.89         1.96 o                         
  17   5 -15         29.28         33.93         3.14 o                         
  18   5 -15          0.61         -1.18         2.15 o                         
  19   5 -15          7.06          9.67         2.15 o                         
  20   5 -15          0.38         -0.14         2.04 o                         
  21   5 -15          3.16          4.87         2.17 o                         
   1   6 -15         21.67         21.95         1.87 o                         
   2   6 -15        102.83        150.37         4.70 o                         
   3   6 -15          4.43          3.78         1.04 o                         
   4   6 -15         24.92         32.92         1.36 o                         
   5   6 -15         27.51         19.80         2.45 o                         
   6   6 -15          1.44          3.89         1.05 o                         
   7   6 -15          2.77          3.93         1.14 o                         
   8   6 -15         64.18         61.30         8.68 o                         
   9   6 -15          4.54          3.66         1.43 o                         
  10   6 -15         53.79         57.49         2.07 o                         
  11   6 -15         25.11         26.84         2.09 o                         
  12   6 -15          6.77          4.94         1.62 o                         
  13   6 -15          0.13         -0.80         1.94 o                         
  14   6 -15         40.32         32.09         3.00 o                         
  15   6 -15          0.37         -0.13         1.53 o                         
  16   6 -15         14.32         15.05         2.86 o                         
  17   6 -15          9.54         10.51         2.55 o                         
  18   6 -15          4.05          5.04         2.28 o                         
  19   6 -15          5.39          6.28         2.28 o                         
  20   6 -15          7.36         12.95         2.39 o                         
   0   7 -15        445.29        726.35        40.63 o                         
   1   7 -15          5.03          4.81         1.57 o                         
   2   7 -15         79.30        122.77         8.41 o                         
   3   7 -15         96.02         92.53         8.68 o                         
   4   7 -15          1.09          2.88         1.53 o                         
   5   7 -15          2.70          2.32         1.48 o                         
   6   7 -15          0.64         -0.04         1.51 o                         
   7   7 -15          1.06          0.44         1.73 o                         
   8   7 -15          0.64          1.23         1.91 o                         
   9   7 -15          5.01          3.61         1.85 o                         
  10   7 -15         10.24          8.66         1.83 o                         
  11   7 -15          3.40          2.86         3.26 o                         
  12   7 -15          5.97          5.59         2.15 o                         
  13   7 -15         13.08         16.13         1.96 o                         
  14   7 -15         16.89         19.01         3.07 o                         
  15   7 -15          0.72          0.32         2.70 o                         
  16   7 -15         41.65         43.61         3.39 o                         
  17   7 -15          1.74          1.36         2.86 o                         
  18   7 -15         21.36         27.26         3.09 o                         
   1   8 -15          6.90          3.55         1.94 o                         
   2   8 -15          1.07          1.31         1.89 o                         
   3   8 -15          3.68          2.99         2.48 o                         
   4   8 -15         20.78         31.98         5.57 o                         
   7   8 -15          3.68          3.71         3.37 o                         
   8   8 -15         17.32         14.91         3.38 o                         
   9   8 -15          2.60          6.20         3.18 o                         
  12   8 -15          0.34          0.35         2.85 o                         
  13   8 -15          2.02          1.45         3.55 o                         
  14   8 -15          2.39          0.51         3.00 o                         
  15   8 -15          0.48          0.39         2.94 o                         
  16   8 -15          0.37         -0.79         2.93 o                         
  17   8 -15          2.20          3.18         4.91 o                         
   0   0 -14          7.26          5.73         1.54 o                         
   2   0 -14        134.58        137.37         2.74 o                         
   4   0 -14        378.75        414.92        12.39 o                         
   6   0 -14         61.87         65.28         1.69 o                         
   8   0 -14          7.48          5.90         1.43 o                         
  10   0 -14        258.73        204.76         3.89 o                         
  12   0 -14        997.46        706.87        47.14 o                         
  14   0 -14         70.31         57.98         1.64 o                         
  16   0 -14         50.84         49.68         1.83 o                         
  18   0 -14         53.35         33.33         9.77 o                         
  20   0 -14          2.85          2.34         1.99 o                         
  22   0 -14          2.34          5.35         2.91 o                         
  24   0 -14          2.00          5.16         2.82 o                         
   1   1 -14         57.74         47.39         1.50 o                         
   2   1 -14          5.42          8.63         0.81 o                         
   3   1 -14        333.31        282.85         5.86 o                         
   4   1 -14        139.97        147.39         3.70 o                         
   5   1 -14         37.79         28.61         0.80 o                         
   6   1 -14        113.84        111.47         2.28 o                         
   7   1 -14          1.25          0.83         0.80 o                         
   8   1 -14          8.08          6.74         0.99 o                         
   9   1 -14          9.20          7.81         1.25 o                         
  10   1 -14          8.06          7.96         0.74 o                         
  11   1 -14         65.47         62.69         1.52 o                         
  12   1 -14          1.35         -0.49         0.65 o                         
  13   1 -14         83.32         76.96         9.33 o                         
  14   1 -14        133.07        107.09         6.48 o                         
  15   1 -14         32.22         39.53         3.94 o                         
  16   1 -14         20.75         15.64         0.70 o                         
  17   1 -14          4.71          4.16         0.46 o                         
  18   1 -14          2.40          2.01         0.35 o                         
  19   1 -14         11.83         14.18         2.00 o                         
  20   1 -14          0.29          0.38         1.34 o                         
  21   1 -14          0.63          2.32         1.97 o                         
  22   1 -14          0.08          0.79         1.93 o                         
  23   1 -14          0.62          0.77         1.94 o                         
  24   1 -14          3.27          4.68         1.99 o                         
  25   1 -14          0.10         -0.64         2.14 o                         
   0   2 -14        147.01        191.02         6.79 o                         
   1   2 -14        175.00        158.17         4.72 o                         
   2   2 -14        165.57        249.86         4.67 o                         
   3   2 -14         87.44         73.53         2.63 o                         
   4   2 -14       1204.21       1411.86        14.39 o                         
   5   2 -14        238.06        192.10         5.50 o                         
   6   2 -14         36.72         30.17         0.82 o                         
   7   2 -14         55.75         45.39         1.10 o                         
   8   2 -14         18.40         10.79         1.24 o                         
   9   2 -14          9.53          8.96         1.06 o                         
  10   2 -14          0.42          0.96         0.70 o                         
  11   2 -14          1.16          1.30         0.68 o                         
  12   2 -14        255.14        218.79        12.28 o                         
  13   2 -14          3.78          4.22         0.70 o                         
  14   2 -14         30.20         24.60         2.73 o                         
  15   2 -14         27.62         25.58         1.55 o                         
  16   2 -14         19.10         16.75         1.03 o                         
  17   2 -14          8.06          9.13         0.78 o                         
  18   2 -14         42.82         36.48         6.43 o                         
  19   2 -14         15.72         14.00         0.76 o                         
  20   2 -14         43.00         51.56         4.59 o                         
  21   2 -14          7.85          9.41         2.10 o                         
  22   2 -14         13.76         19.17         2.25 o                         
  23   2 -14          6.82         10.06         2.58 o                         
  24   2 -14          0.65          0.75         2.13 o                         
  25   2 -14          0.57          2.67         2.03 o                         
   1   3 -14         29.39         25.14         1.10 o                         
   2   3 -14        212.57        294.88         2.85 o                         
   3   3 -14          7.21          5.47         0.79 o                         
   4   3 -14          2.65          3.05         0.77 o                         
   5   3 -14        182.90        161.22         7.77 o                         
   6   3 -14          1.92          2.95         0.83 o                         
   7   3 -14          3.06          2.85         0.82 o                         
   8   3 -14         36.35         31.77         1.07 o                         
   9   3 -14         82.32         67.92         2.39 o                         
  10   3 -14         29.96         25.16         1.34 o                         
  11   3 -14         25.06         25.73         1.75 o                         
  12   3 -14          1.91          1.86         0.76 o                         
  13   3 -14         66.54         55.29         8.48 o                         
  14   3 -14          4.71          5.97         0.93 o                         
  15   3 -14         16.19         21.57         1.36 o                         
  16   3 -14         26.69         23.90         2.31 o                         
  17   3 -14          4.82          5.19         0.82 o                         
  18   3 -14         23.22         24.60         1.55 o                         
  19   3 -14          6.14          7.59         1.09 o                         
  20   3 -14          7.64          5.47         0.47 o                         
  21   3 -14         12.13          5.08         5.27 o                         
  22   3 -14          9.34          9.98         2.24 o                         
  23   3 -14          7.42         12.34         2.14 o                         
  24   3 -14          1.33          2.77         1.99 o                         
   0   4 -14        150.83        228.76         4.56 o                         
   1   4 -14          2.79          3.08         0.80 o                         
   2   4 -14         32.92         60.55         1.16 o                         
   3   4 -14         87.14         73.39         2.40 o                         
   4   4 -14         16.70         15.84         0.91 o                         
   5   4 -14         40.55         38.35         2.02 o                         
   6   4 -14          8.14          8.36         0.96 o                         
   7   4 -14        122.19         99.80         2.79 o                         
   8   4 -14         13.67         14.24         0.83 o                         
   9   4 -14         34.69         38.83         3.57 o                         
  10   4 -14        124.30        120.26         7.51 o                         
  11   4 -14         18.25         18.81         1.77 o                         
  12   4 -14         13.50         12.61         0.95 o                         
  13   4 -14         21.12         23.97         1.27 o                         
  14   4 -14          0.12          0.73         0.74 o                         
  15   4 -14          3.69          2.94         0.66 o                         
  16   4 -14          2.89          2.58         1.01 o                         
  17   4 -14          5.98          6.67         1.94 o                         
  18   4 -14         18.90         17.88         1.52 o                         
  19   4 -14          4.71          5.78         1.12 o                         
  20   4 -14         11.52         14.69         1.23 o                         
  21   4 -14         11.62         10.40         1.61 o                         
  22   4 -14          1.22          3.43         2.23 o                         
  23   4 -14         18.48         32.47         3.32 o                         
   1   5 -14         12.14         10.22         0.91 o                         
   2   5 -14         21.43         33.28         1.33 o                         
   3   5 -14          9.01          8.40         0.93 o                         
   4   5 -14          1.57          2.28         1.13 o                         
   5   5 -14         37.47         34.16         1.36 o                         
   6   5 -14        194.65        214.07         8.04 o                         
   7   5 -14         10.78         12.59         1.26 o                         
   8   5 -14         99.30         92.10         7.91 o                         
   9   5 -14         60.65         57.72         4.07 o                         
  10   5 -14         64.58         53.75         9.69 o                         
  11   5 -14          5.94          6.19         1.32 o                         
  12   5 -14         37.17         33.93         2.59 o                         
  13   5 -14         39.18         41.96         1.43 o                         
  14   5 -14          2.20          1.65         1.13 o                         
  15   5 -14         17.36         19.38         1.38 o                         
  16   5 -14          1.43          0.96         1.81 o                         
  17   5 -14         54.61         61.77         2.75 o                         
  18   5 -14          3.09          3.92         2.07 o                         
  19   5 -14          2.21          2.85         2.03 o                         
  21   5 -14          0.29          0.33         3.87 o                         
  22   5 -14          1.39          3.62         2.15 o                         
   0   6 -14         33.50         52.91         1.78 o                         
   1   6 -14          6.13          6.12         1.04 o                         
   2   6 -14         43.92         56.35         1.82 o                         
   3   6 -14          3.47          4.08         0.96 o                         
   4   6 -14          7.89          8.92         1.00 o                         
   5   6 -14         26.76         23.91         2.10 o                         
   6   6 -14         56.21         64.38         4.71 o                         
   7   6 -14         51.56         49.91         2.84 o                         
   8   6 -14          2.03          1.20         1.13 o                         
   9   6 -14          8.63          8.84         1.15 o                         
  10   6 -14          8.60          6.86         1.30 o                         
  11   6 -14          7.64          9.18         1.21 o                         
  12   6 -14          1.64          1.50         1.57 o                         
  13   6 -14          9.39         10.18         1.64 o                         
  14   6 -14         27.75         28.24         2.24 o                         
  15   6 -14          2.41          1.98         1.93 o                         
  16   6 -14         18.44         17.32         2.89 o                         
  17   6 -14          2.52          3.74         2.65 o                         
  18   6 -14         15.42         15.31         2.74 o                         
  19   6 -14          4.60          5.97         2.26 o                         
  20   6 -14          0.86          1.56         2.15 o                         
  21   6 -14          2.67          3.08         2.08 o                         
   1   7 -14         19.57         16.54         1.35 o                         
   2   7 -14          9.64         13.12         1.36 o                         
   3   7 -14         39.88         34.73         4.20 o                         
   4   7 -14          2.62          3.88         1.16 o                         
   5   7 -14          4.59          3.68         1.39 o                         
   6   7 -14          1.88          1.19         1.40 o                         
   7   7 -14          0.08         -0.44         1.49 o                         
   8   7 -14          6.39          7.60         1.56 o                         
   9   7 -14          2.30          3.07         1.83 o                         
  10   7 -14          2.44          3.52         1.78 o                         
  11   7 -14         27.61         25.48         1.93 o                         
  12   7 -14          2.35          3.52         2.17 o                         
  13   7 -14         29.48         24.82         3.75 o                         
  14   7 -14          8.94         11.12         2.81 o                         
  15   7 -14          6.93          8.44         2.82 o                         
  16   7 -14          3.33          3.97         2.71 o                         
  17   7 -14          2.39          3.39         2.72 o                         
  18   7 -14          5.47          8.26         4.33 o                         
  19   7 -14          0.96          1.63         2.64 o                         
   0   8 -14          3.07          3.98         2.76 o                         
   1   8 -14         17.12         10.30         4.06 o                         
   2   8 -14          3.02          2.10         2.34 o                         
   3   8 -14          5.05          4.33         2.07 o                         
   4   8 -14          1.34          1.22         1.89 o                         
   5   8 -14          6.29          6.48         1.91 o                         
   6   8 -14         13.24         15.63         3.22 o                         
   7   8 -14          2.89          2.97         3.07 o                         
   8   8 -14          4.62          6.01         3.15 o                         
   9   8 -14          8.75         11.63         3.24 o                         
  12   8 -14          1.49          3.89         2.92 o                         
  13   8 -14          0.83          2.84         2.86 o                         
  14   8 -14          0.47          0.22         2.76 o                         
  15   8 -14          0.06          1.03         2.91 o                         
  16   8 -14          2.66          6.37         2.86 o                         
  17   8 -14         13.06         17.07         3.01 o                         
   2   9 -14          8.80          9.84         3.39 o                         
  14   9 -14         10.30         15.16         3.72 o                         
  15   9 -14          0.34          0.72         2.83 o                         
   2   0 -13        294.88        369.71        19.57 o                         
   4   0 -13        288.50        297.26         5.25 o                         
   6   0 -13        502.78        475.46        12.13 o                         
   8   0 -13         14.72         14.69         1.15 o                         
  10   0 -13        528.39        424.35        19.81 o                         
  12   0 -13         31.74         30.62         1.05 o                         
  14   0 -13         60.54         53.02         2.77 o                         
  16   0 -13          6.94          6.62         0.55 o                         
  18   0 -13          9.66          7.72         2.28 o                         
  20   0 -13         16.97         19.29         2.88 o                         
  22   0 -13         90.77        132.81         5.56 o                         
  24   0 -13          0.02          1.47         2.69 o                         
  26   0 -13         25.35         52.18         3.56 o                         
   0   1 -13         99.56        121.85         2.94 o                         
   1   1 -13          6.06          4.83         0.67 o                         
   2   1 -13         64.07        102.70         3.08 o                         
   3   1 -13         35.62         29.91         1.35 o                         
   4   1 -13         78.64         77.78         1.79 o                         
   5   1 -13         73.76         62.36         1.74 o                         
   6   1 -13         42.54         49.65         1.39 o                         
   7   1 -13         71.12         64.70         1.79 o                         
   8   1 -13         71.43         64.77         2.06 o                         
   9   1 -13         10.86          9.96         0.83 o                         
  10   1 -13        100.03         88.30         1.74 o                         
  11   1 -13         48.69         47.30         1.19 o                         
  12   1 -13         54.92         43.32         0.89 o                         
  13   1 -13         95.71         78.55         2.22 o                         
  14   1 -13         24.11         24.09         1.82 o                         
  15   1 -13        107.82         98.03         3.28 o                         
  16   1 -13         23.27         17.72         0.80 o                         
  17   1 -13         19.48         16.29         1.36 o                         
  18   1 -13          2.14          2.33         0.70 o                         
  19   1 -13         12.61          7.89         4.42 o                         
  20   1 -13          9.27          5.91         2.87 o                         
  21   1 -13         34.07         52.98         2.60 o                         
  22   1 -13          1.11          1.92         1.88 o                         
  23   1 -13          2.28          4.05         1.90 o                         
  24   1 -13          0.03          1.02         1.98 o                         
  25   1 -13         10.01         19.92         2.34 o                         
   1   2 -13        218.13        178.02         6.15 o                         
   2   2 -13        227.32        330.44         6.53 o                         
   3   2 -13         76.42         78.22         2.08 o                         
   4   2 -13       1681.41       2052.88        31.08 o                         
   5   2 -13        528.10        480.15        10.53 o                         
   6   2 -13          1.64          1.69         0.67 o                         
   7   2 -13         52.19         39.90         1.04 o                         
   8   2 -13          9.41          6.51         0.96 o                         
   9   2 -13        136.32        122.70         4.78 o                         
  10   2 -13          3.27          3.46         0.82 o                         
  11   2 -13        118.65         98.36         1.97 o                         
  12   2 -13        211.39        188.52         9.60 o                         
  13   2 -13         10.66          8.57         1.55 o                         
  14   2 -13         48.54         42.07         2.40 o                         
  15   2 -13          2.11          1.25         0.55 o                         
  16   2 -13          1.27          1.31         0.68 o                         
  17   2 -13         10.46         10.57         1.01 o                         
  18   2 -13          4.13          4.37         0.72 o                         
  19   2 -13         13.78          7.07         1.66 o                         
  20   2 -13         41.67         50.79         3.62 o                         
  21   2 -13         13.04         22.35         2.26 o                         
  22   2 -13          4.42          5.76         2.02 o                         
  23   2 -13          1.13          1.21         1.98 o                         
  24   2 -13          8.77         15.12         2.18 o                         
  25   2 -13          0.74          2.99         1.99 o                         
   0   3 -13        380.52        513.73         6.40 o                         
   1   3 -13         31.80         28.67         1.00 o                         
   2   3 -13        407.55        514.10        10.24 o                         
   3   3 -13         41.18         33.87         0.93 o                         
   4   3 -13         36.16         32.27         0.87 o                         
   5   3 -13         94.64         88.81         3.10 o                         
   6   3 -13        251.55        267.59         4.19 o                         
   7   3 -13         27.68         23.81         1.13 o                         
   8   3 -13          4.53          3.59         0.90 o                         
   9   3 -13        120.19        104.22         2.88 o                         
  10   3 -13         49.71         49.35         1.66 o                         
  11   3 -13         98.06         78.28         5.13 o                         
  12   3 -13        108.28        107.31        10.00 o                         
  13   3 -13         21.63         21.92         2.13 o                         
  14   3 -13          9.92          5.15         1.00 o                         
  15   3 -13         82.40         87.45         5.14 o                         
  16   3 -13          0.92          1.40         0.66 o                         
  17   3 -13         27.75         22.22         3.44 o                         
  18   3 -13         58.86         62.32         5.64 o                         
  19   3 -13          8.02          7.56         0.73 o                         
  20   3 -13          1.60          1.24         0.70 o                         
  21   3 -13          0.28          0.45         2.16 o                         
  22   3 -13         24.17         33.16         2.48 o                         
  23   3 -13          9.32         15.84         2.12 o                         
  24   3 -13         16.42         30.67         2.31 o                         
   1   4 -13         33.99         25.34         0.95 o                         
   2   4 -13        134.83        183.07         4.41 o                         
   3   4 -13        115.66         88.92         2.62 o                         
   4   4 -13         40.86         37.86         0.89 o                         
   5   4 -13         10.26         15.09         0.93 o                         
   6   4 -13        330.49        336.16         7.80 o                         
   7   4 -13        167.13        169.90         6.08 o                         
   8   4 -13        190.95        177.14         6.13 o                         
   9   4 -13        209.13        185.49         6.91 o                         
  10   4 -13        113.54         89.68         8.42 o                         
  11   4 -13         23.60         21.49         1.57 o                         
  12   4 -13          0.53          1.45         0.79 o                         
  13   4 -13         52.96         48.10         3.88 o                         
  14   4 -13          0.32          0.68         0.54 o                         
  15   4 -13          1.37          1.23         0.57 o                         
  16   4 -13         21.24         18.21         2.07 o                         
  17   4 -13          3.68          3.38         1.22 o                         
  18   4 -13          0.37          1.17         1.16 o                         
  19   4 -13         12.94         14.27         1.09 o                         
  20   4 -13          2.78          4.46         0.91 o                         
  21   4 -13          9.41          9.90         1.87 o                         
  22   4 -13          9.20         13.93         2.28 o                         
  23   4 -13          2.30          5.94         2.18 o                         
  24   4 -13          4.36          8.35         2.10 o                         
   0   5 -13        104.03        148.25         3.36 o                         
   1   5 -13          7.54          8.25         1.26 o                         
   2   5 -13         44.44         58.11         1.19 o                         
   3   5 -13          5.22          4.58         0.89 o                         
   4   5 -13          1.93          1.01         0.97 o                         
   5   5 -13         29.03         26.00         1.08 o                         
   6   5 -13        188.78        188.99         7.47 o                         
   7   5 -13          2.99          4.18         0.90 o                         
   8   5 -13         69.44         62.52         5.87 o                         
   9   5 -13         38.27         34.16         2.16 o                         
  10   5 -13         76.40         62.99         5.47 o                         
  11   5 -13          6.29          6.15         1.11 o                         
  12   5 -13         15.43         16.68         1.03 o                         
  13   5 -13         21.74         21.00         2.50 o                         
  14   5 -13          0.59         -0.46         0.81 o                         
  15   5 -13          8.40          7.12         1.29 o                         
  16   5 -13         10.66         10.80         1.27 o                         
  17   5 -13         14.65         15.69         1.17 o                         
  18   5 -13          4.79          3.80         2.46 o                         
  19   5 -13          1.90          2.56         2.04 o                         
  20   5 -13          1.43          1.98         2.01 o                         
  21   5 -13          5.44          8.21         3.69 o                         
  22   5 -13          3.63          6.98         2.06 o                         
   1   6 -13         20.82         18.53         1.17 o                         
   2   6 -13         57.02         67.66         1.44 o                         
   3   6 -13          3.44          4.31         0.99 o                         
   4   6 -13         15.81         16.86         0.94 o                         
   5   6 -13         25.48         20.94         1.02 o                         
   6   6 -13          4.98          4.07         0.92 o                         
   7   6 -13         63.93         54.31         4.01 o                         
   8   6 -13         31.34         33.00         4.27 o                         
   9   6 -13          1.31          1.63         0.95 o                         
  10   6 -13         68.07         69.29         5.12 o                         
  11   6 -13         58.45         56.55         4.88 o                         
  12   6 -13          3.11          3.43         1.14 o                         
  13   6 -13         38.65         40.56         2.46 o                         
  14   6 -13          7.74          6.35         1.88 o                         
  16   6 -13          3.10          4.01         2.52 o                         
  17   6 -13         13.36         12.68         2.77 o                         
  18   6 -13          0.15         -0.86         2.56 o                         
  19   6 -13         15.04         15.28         2.53 o                         
  20   6 -13          1.40          2.07         2.16 o                         
  21   6 -13          3.81          7.25         2.10 o                         
   0   7 -13         38.26         61.73         2.91 o                         
   1   7 -13         38.63         33.08         1.35 o                         
   2   7 -13        139.79        205.66        11.53 o                         
   3   7 -13          0.77          1.01         1.12 o                         
   4   7 -13          1.81          1.87         0.94 o                         
   5   7 -13         32.49         27.30         2.60 o                         
   6   7 -13          0.40          0.37         1.15 o                         
   7   7 -13          1.36          0.96         1.40 o                         
   8   7 -13          9.24          9.83         1.61 o                         
   9   7 -13          4.26          3.82         1.34 o                         
  10   7 -13          0.50          0.75         1.97 o                         
  11   7 -13         36.35         35.05         2.06 o                         
  12   7 -13          0.67         -0.06         2.19 o                         
  13   7 -13          1.01          0.07         2.08 o                         
  14   7 -13         18.39         17.30         1.70 o                         
  15   7 -13          5.41          7.70         2.74 o                         
  16   7 -13          8.59          6.71         2.64 o                         
  17   7 -13         16.24         17.68         2.74 o                         
  18   7 -13         53.38         63.86         3.31 o                         
  19   7 -13          2.96          4.39         2.55 o                         
   1   8 -13         15.13          5.61         2.56 o                         
   2   8 -13         78.30        120.65         5.29 o                         
   3   8 -13         10.51         10.19         1.94 o                         
   4   8 -13          2.44          4.89         1.85 o                         
   5   8 -13          3.38          3.37         1.85 o                         
   6   8 -13          0.23         -0.91         1.79 o                         
   7   8 -13          7.43          6.72         1.75 o                         
   8   8 -13          1.87          1.63         1.70 o                         
   9   8 -13          4.41          5.37         1.77 o                         
  10   8 -13          3.97          2.47         2.25 o                         
  11   8 -13          2.67          3.19         2.42 o                         
  12   8 -13         25.52         25.86         2.09 o                         
  13   8 -13          0.73          0.63         2.76 o                         
  14   8 -13          9.56          8.96         2.80 o                         
  15   8 -13          0.50          1.29         2.57 o                         
  16   8 -13          3.64          3.73         2.67 o                         
  17   8 -13          3.94          4.61         2.73 o                         
   1   9 -13          0.73          0.17         3.32 o                         
   2   9 -13         14.98         17.00         2.82 o                         
   3   9 -13          2.80          3.72         2.53 o                         
  10   9 -13          1.60          0.58         3.51 o                         
  11   9 -13          3.68          3.06         3.02 o                         
  12   9 -13         14.01         17.41         3.20 o                         
  13   9 -13         11.32         12.80         3.19 o                         
  14   9 -13          0.11          0.42         2.89 o                         
  15   9 -13          1.30          1.30         2.89 o                         
   0   0 -12        547.19        867.10        42.45 o                         
   2   0 -12         16.19         15.01         1.54 o                         
   4   0 -12        875.45       1090.18        25.88 o                         
   6   0 -12       1119.89       1080.82        24.86 o                         
   8   0 -12        413.25        422.58        10.03 o                         
  10   0 -12       1164.05        945.49        40.77 o                         
  12   0 -12        314.85        264.25         9.32 o                         
  14   0 -12        105.65         84.22         3.24 o                         
  16   0 -12         11.67          9.59         1.01 o                         
  18   0 -12         47.28         32.11         6.78 o                         
  20   0 -12          7.31         10.76         2.52 o                         
  22   0 -12         15.50         35.58         3.26 o                         
  24   0 -12         13.62         20.32         2.95 o                         
  26   0 -12          0.69          1.00         2.64 o                         
   1   1 -12         30.85         24.03         0.72 o                         
   2   1 -12        456.41        587.21        11.14 o                         
   3   1 -12         52.99         58.48         1.20 o                         
   4   1 -12        152.98        178.07         2.79 o                         
   5   1 -12        135.46        116.45         3.05 o                         
   6   1 -12        276.27        242.75         4.82 o                         
   7   1 -12         92.06         85.96         2.20 o                         
   8   1 -12        104.95        100.96         1.91 o                         
   9   1 -12          7.43          6.54         0.62 o                         
  10   1 -12        130.17        114.74         2.72 o                         
  11   1 -12        229.08        202.42         5.19 o                         
  12   1 -12         10.15         10.95         0.59 o                         
  13   1 -12        122.48         99.46         2.62 o                         
  14   1 -12         41.75         32.43         1.44 o                         
  15   1 -12         18.08         17.05         0.70 o                         
  16   1 -12         12.00          9.69         0.71 o                         
  17   1 -12          5.44          3.97         0.61 o                         
  18   1 -12          2.53          1.02         0.67 o                         
  19   1 -12         39.26         30.82         5.31 o                         
  20   1 -12          4.68          4.67         1.97 o                         
  21   1 -12          4.54          5.92         2.18 o                         
  22   1 -12          9.38         11.70         2.00 o                         
  23   1 -12          5.03          8.84         1.95 o                         
  24   1 -12          0.26          1.62         1.98 o                         
  25   1 -12          3.77          7.95         2.13 o                         
  26   1 -12          3.70          9.64         2.01 o                         
   0   2 -12        112.94        158.36         2.50 o                         
   1   2 -12        287.61        267.78         6.10 o                         
   2   2 -12        643.19        988.88        27.16 o                         
   3   2 -12        171.89        125.71         4.48 o                         
   4   2 -12          2.05          5.10         1.00 o                         
   5   2 -12        538.88        463.96        12.67 o                         
   6   2 -12        175.78        172.19         2.17 o                         
   7   2 -12         77.72         67.40         2.10 o                         
   8   2 -12         97.88         83.53         1.53 o                         
   9   2 -12        307.04        267.12         7.02 o                         
  10   2 -12        193.29        174.69         3.93 o                         
  11   2 -12         76.72         76.15         1.49 o                         
  12   2 -12        111.47         94.66         2.80 o                         
  13   2 -12        116.72        103.41         9.49 o                         
  14   2 -12        126.38        120.35         7.52 o                         
  15   2 -12          5.61          5.64         0.64 o                         
  16   2 -12         32.48         28.01         2.90 o                         
  17   2 -12         16.14         14.68         0.96 o                         
  18   2 -12         40.88         33.72         2.52 o                         
  19   2 -12         16.73          8.22         4.13 o                         
  20   2 -12          0.96          2.17         1.44 o                         
  21   2 -12         12.18         18.33         2.14 o                         
  22   2 -12         46.42         75.62         7.53 o                         
  23   2 -12          0.06          1.37         1.90 o                         
  24   2 -12          9.98         16.29         2.13 o                         
  25   2 -12          7.53         17.49         2.12 o                         
   1   3 -12         60.92         51.04         2.05 o                         
   2   3 -12        122.84        171.23         3.06 o                         
   3   3 -12         20.14         14.06         0.82 o                         
   4   3 -12         28.64         26.06         0.80 o                         
   5   3 -12        205.82        189.01         4.61 o                         
   6   3 -12        212.00        214.34         3.01 o                         
   7   3 -12        109.93        104.65         3.28 o                         
   8   3 -12        988.62        863.51        13.16 o                         
   9   3 -12        251.39        254.15         5.89 o                         
  10   3 -12         10.37         11.69         0.89 o                         
  11   3 -12        317.71        305.50         4.89 o                         
  12   3 -12         29.40         24.12         3.07 o                         
  13   3 -12         12.77         12.03         1.15 o                         
  14   3 -12          0.86          0.73         0.61 o                         
  15   3 -12         82.95         86.14         2.43 o                         
  16   3 -12          0.85          0.48         0.65 o                         
  17   3 -12          6.01          4.48         0.53 o                         
  18   3 -12         28.56         21.58         4.14 o                         
  19   3 -12         15.40         17.16         2.34 o                         
  20   3 -12         23.12         17.13         2.80 o                         
  21   3 -12          0.06          1.78         2.10 o                         
  22   3 -12          1.72          7.88         2.08 o                         
  23   3 -12          0.02          0.45         1.95 o                         
  25   3 -12          0.09         -0.06         2.20 o                         
   0   4 -12        325.44        346.84         9.57 o                         
   1   4 -12         44.46         45.84         1.63 o                         
   2   4 -12        286.60        384.21         8.10 o                         
   3   4 -12         75.37         48.28         1.38 o                         
   4   4 -12          1.51          0.89         0.67 o                         
   5   4 -12         18.31         13.75         0.76 o                         
   6   4 -12        269.53        303.75         7.97 o                         
   7   4 -12         57.97         49.10         1.64 o                         
   8   4 -12          7.06         10.26         0.83 o                         
   9   4 -12         62.51         55.09         2.13 o                         
  10   4 -12         10.81          7.71         1.04 o                         
  11   4 -12         66.37         51.70         7.53 o                         
  12   4 -12         33.96         27.22         1.85 o                         
  13   4 -12          8.78         11.17         1.62 o                         
  14   4 -12         12.37         10.26         0.81 o                         
  15   4 -12          7.70          5.73         0.67 o                         
  16   4 -12         17.65         16.48         0.78 o                         
  17   4 -12          1.71          1.23         0.56 o                         
  18   4 -12          1.96          2.65         1.21 o                         
  19   4 -12         10.50         10.15         0.83 o                         
  20   4 -12          7.01          6.43         0.88 o                         
  21   4 -12          1.44          1.68         0.63 o                         
  22   4 -12          3.15          3.01         1.94 o                         
  23   4 -12          6.86         12.19         2.13 o                         
  24   4 -12          5.33          8.97         2.11 o                         
   1   5 -12         67.61         53.89         2.25 o                         
   2   5 -12         91.92        124.49         2.32 o                         
   3   5 -12          1.06          0.72         0.74 o                         
   4   5 -12         65.06         74.64         1.83 o                         
   5   5 -12          7.79          8.80         0.85 o                         
   6   5 -12          2.49          2.18         0.91 o                         
   7   5 -12          4.99          4.69         0.78 o                         
   8   5 -12          4.46          3.55         0.79 o                         
   9   5 -12         24.91         23.74         1.70 o                         
  10   5 -12         27.12         22.37         1.78 o                         
  11   5 -12         25.81         23.57         2.78 o                         
  12   5 -12          2.34          2.04         0.77 o                         
  13   5 -12         11.24         10.66         1.04 o                         
  14   5 -12         20.40         13.72         1.87 o                         
  15   5 -12          0.78          1.23         0.61 o                         
  16   5 -12         34.19         34.10         3.56 o                         
  17   5 -12          3.29          3.27         1.17 o                         
  18   5 -12          0.21          0.08         2.20 o                         
  19   5 -12          3.81          4.33         2.01 o                         
  20   5 -12          1.43          1.20         0.96 o                         
  21   5 -12          4.70          5.67         1.29 o                         
  22   5 -12          0.55          0.91         1.24 o                         
  23   5 -12          3.17          6.17         2.01 o                         
   0   6 -12          0.94          2.07         1.14 o                         
   1   6 -12         44.23         41.33         1.69 o                         
   2   6 -12         40.19         62.45         2.38 o                         
   3   6 -12          2.19          2.48         0.89 o                         
   4   6 -12          4.21          6.23         0.96 o                         
   5   6 -12         10.55         11.13         0.88 o                         
   6   6 -12         12.46         10.38         0.93 o                         
   7   6 -12         12.84         11.45         1.44 o                         
   8   6 -12          1.83          1.03         0.87 o                         
   9   6 -12         36.30         31.11         4.03 o                         
  10   6 -12          5.40          5.04         0.99 o                         
  11   6 -12         32.65         35.95         3.12 o                         
  12   6 -12         15.43         12.37         1.18 o                         
  13   6 -12         11.06         12.88         1.08 o                         
  14   6 -12         25.10         22.84         2.16 o                         
  15   6 -12          6.65          8.38         1.83 o                         
  16   6 -12          0.40          1.07         1.44 o                         
  17   6 -12          8.26          9.43         2.54 o                         
  18   6 -12          4.19          4.11         2.49 o                         
  20   6 -12          1.21          2.48         2.33 o                         
  21   6 -12          1.42          2.80         2.14 o                         
   1   7 -12          7.67          7.49         0.96 o                         
   2   7 -12         16.53         20.04         1.17 o                         
   3   7 -12         17.61         16.45         1.15 o                         
   4   7 -12          2.69          3.15         0.96 o                         
   5   7 -12         25.95         22.12         1.70 o                         
   6   7 -12         15.80         14.18         1.25 o                         
   7   7 -12          4.82          3.61         1.40 o                         
   8   7 -12         79.90         75.10         9.73 o                         
   9   7 -12          5.41          6.24         1.24 o                         
  10   7 -12          1.30          2.10         1.20 o                         
  11   7 -12         38.22         32.81         2.31 o                         
  12   7 -12          7.91         10.23         3.05 o                         
  13   7 -12          3.37          4.57         2.15 o                         
  14   7 -12          4.33          6.47         2.07 o                         
  15   7 -12         19.18         20.76         2.64 o                         
  16   7 -12          7.91          7.10         2.47 o                         
  17   7 -12         15.36         21.73         2.75 o                         
  18   7 -12          8.61         11.81         2.62 o                         
  19   7 -12         12.58         15.64         2.56 o                         
  20   7 -12          4.52          7.19         2.56 o                         
   0   8 -12        245.30        353.67        35.26 o                         
   1   8 -12         15.13         14.15         2.00 o                         
   2   8 -12          1.84          4.81         2.04 o                         
   3   8 -12         27.40         24.27         1.56 o                         
   4   8 -12          4.02          5.12         1.27 o                         
   5   8 -12          6.09          6.35         1.61 o                         
   6   8 -12          8.56         11.60         2.02 o                         
   7   8 -12          1.40          0.92         1.27 o                         
   8   8 -12          0.08          1.46         1.78 o                         
   9   8 -12          6.59          5.52         1.65 o                         
  10   8 -12          0.58          0.72         2.10 o                         
  11   8 -12          9.93          8.77         2.14 o                         
  12   8 -12          1.89          1.41         2.13 o                         
  13   8 -12          4.58          4.23         2.75 o                         
  14   8 -12          1.30          1.59         2.67 o                         
  15   8 -12         19.32         21.72         3.57 o                         
  16   8 -12         82.46         98.43         9.29 o                         
  17   8 -12          0.87          0.93         2.52 o                         
  18   8 -12          2.82          3.47         2.52 o                         
   1   9 -12          0.04          1.47         2.80 o                         
   2   9 -12         58.29         68.36         3.54 o                         
   3   9 -12         10.39          9.83         2.54 o                         
   4   9 -12          0.16          1.25         2.35 o                         
   7   9 -12          9.77          5.32         3.81 o                         
  10   9 -12          8.16          7.86         2.95 o                         
  11   9 -12          0.45          1.56         5.18 o                         
  12   9 -12          0.25          1.35         2.82 o                         
  13   9 -12          3.66          4.37         2.90 o                         
  14   9 -12         25.96         29.26         3.29 o                         
  15   9 -12          0.49         -0.16         2.94 o                         
   2   0 -11        911.66       1257.33        54.11 o                         
   4   0 -11         32.38         29.18         1.36 o                         
   6   0 -11        153.09        145.32         2.47 o                         
   8   0 -11        919.76        868.49        30.39 o                         
  10   0 -11         39.59         29.50         1.04 o                         
  12   0 -11        404.94        316.52         4.43 o                         
  14   0 -11         30.50         28.53         1.15 o                         
  16   0 -11         81.47         48.63         6.77 o                         
  18   0 -11         16.04         11.27         5.23 o                         
  20   0 -11          6.93          3.43         4.32 o                         
  22   0 -11         28.01         21.56         8.92 o                         
  24   0 -11          0.20          0.92         2.43 o                         
  26   0 -11          0.09         -0.20         2.53 o                         
   0   1 -11       1556.06       2394.77        32.57 o                         
   1   1 -11         61.60         60.92         1.57 o                         
   2   1 -11         89.47        106.53         1.83 o                         
   3   1 -11         50.69         41.04         1.36 o                         
   4   1 -11       1886.70       2275.70        54.66 o                         
   5   1 -11         26.45         20.83         0.71 o                         
   6   1 -11         16.95         14.68         0.63 o                         
   7   1 -11        221.64        187.30         3.94 o                         
   8   1 -11        337.64        321.14         5.91 o                         
   9   1 -11          6.01          5.65         0.63 o                         
  10   1 -11          9.62          9.03         0.57 o                         
  11   1 -11         68.61         53.64         1.04 o                         
  12   1 -11        774.09        666.49        10.52 o                         
  13   1 -11         60.68         53.34         1.67 o                         
  14   1 -11         38.04         22.03         0.85 o                         
  15   1 -11         51.29         48.93         4.86 o                         
  16   1 -11         10.90          9.89         0.90 o                         
  17   1 -11         10.87          7.03         1.09 o                         
  18   1 -11          2.37          1.60         0.80 o                         
  19   1 -11          5.31          5.79         1.48 o                         
  20   1 -11         58.19         57.92        10.08 o                         
  21   1 -11          0.63          1.12         1.05 o                         
  22   1 -11          0.81          1.62         1.61 o                         
  23   1 -11          2.38          7.02         1.93 o                         
  24   1 -11         13.89         24.32         5.03 o                         
  25   1 -11          0.46          0.64         1.96 o                         
  26   1 -11          7.46         14.91         2.01 o                         
   1   2 -11        440.15        399.81         5.54 o                         
   2   2 -11        129.56        170.86         2.87 o                         
   3   2 -11         68.15         58.87         1.30 o                         
   4   2 -11         38.40         44.43         1.50 o                         
   5   2 -11        222.79        179.21         4.33 o                         
   6   2 -11        383.70        331.97         8.27 o                         
   7   2 -11        136.97        135.90         3.03 o                         
   8   2 -11        194.28        175.73         4.09 o                         
   9   2 -11        118.82        110.91         3.31 o                         
  10   2 -11         16.30         17.22         0.65 o                         
  11   2 -11         12.39         11.73         0.59 o                         
  12   2 -11        616.01        523.57        14.37 o                         
  13   2 -11         17.44         15.12         0.86 o                         
  14   2 -11        198.69        192.28        10.87 o                         
  15   2 -11         31.22         27.12         2.94 o                         
  16   2 -11         17.12         17.40         1.27 o                         
  17   2 -11          5.66          6.47         0.97 o                         
  18   2 -11         22.33         15.69         1.61 o                         
  19   2 -11         16.05         12.98         1.81 o                         
  20   2 -11          4.25          2.77         1.48 o                         
  21   2 -11         13.16         10.46         4.78 o                         
  22   2 -11         20.24         29.25         2.99 o                         
  23   2 -11          3.51          8.23         1.90 o                         
  24   2 -11          0.79          0.75         1.92 o                         
  25   2 -11          0.45         -0.31         1.83 o                         
  26   2 -11          6.25         11.94         1.86 o                         
   0   3 -11         15.77         19.21         0.98 o                         
   1   3 -11        144.12        131.21         3.73 o                         
   2   3 -11         19.30         24.54         1.04 o                         
   3   3 -11         20.11         19.73         0.83 o                         
   4   3 -11        256.53        297.39         5.46 o                         
   5   3 -11        324.50        295.43         7.21 o                         
   6   3 -11        225.35        210.87         4.46 o                         
   7   3 -11        240.01        256.73         6.42 o                         
   8   3 -11         48.65         46.51         1.12 o                         
   9   3 -11        593.51        536.80        21.74 o                         
  10   3 -11          6.05          4.05         0.59 o                         
  11   3 -11        130.28        131.10         3.18 o                         
  12   3 -11        184.74        150.89         2.57 o                         
  13   3 -11          0.49          0.07         0.67 o                         
  14   3 -11          0.07          0.01         0.76 o                         
  15   3 -11         11.05         13.49         0.68 o                         
  16   3 -11         10.39          9.57         1.11 o                         
  17   3 -11         61.45         53.48         3.02 o                         
  18   3 -11         24.06         22.82         2.60 o                         
  19   3 -11         32.72         36.69         4.47 o                         
  20   3 -11         55.54         46.55         8.51 o                         
  21   3 -11          7.06          8.82         2.18 o                         
  22   3 -11          8.58         11.59         2.12 o                         
  23   3 -11          4.08          9.16         2.00 o                         
  24   3 -11          0.82          2.07         1.78 o                         
  25   3 -11          0.05         -0.08         1.75 o                         
   1   4 -11         70.97         59.74         2.33 o                         
   2   4 -11         16.48         17.45         0.79 o                         
   3   4 -11         36.95         30.20         0.81 o                         
   4   4 -11         57.07         61.78         1.38 o                         
   5   4 -11         54.16         48.74         1.94 o                         
   6   4 -11         65.91         60.00         2.49 o                         
   7   4 -11         62.96         61.55         1.76 o                         
   8   4 -11        788.97        716.04        12.94 o                         
   9   4 -11        108.17         95.77         2.16 o                         
  10   4 -11         32.39         27.59         0.87 o                         
  11   4 -11        116.71        106.54         7.20 o                         
  12   4 -11          0.33          0.06         0.50 o                         
  13   4 -11         27.95         26.00         2.03 o                         
  14   4 -11         42.10         41.24         3.75 o                         
  15   4 -11          4.04          3.29         0.87 o                         
  16   4 -11        192.40        188.05        12.52 o                         
  17   4 -11         41.09         41.97         3.99 o                         
  18   4 -11          7.73          5.84         1.44 o                         
  19   4 -11          0.41          0.57         0.79 o                         
  20   4 -11         44.19         49.62         5.13 o                         
  21   4 -11         16.43         14.64         2.57 o                         
  22   4 -11          0.34          0.64         0.30 o                         
  23   4 -11          0.65          1.88         2.02 o                         
  24   4 -11          1.68          4.50         2.09 o                         
   0   5 -11        585.40        796.29        24.59 o                         
   1   5 -11        302.85        248.40         7.03 o                         
   2   5 -11        136.55        223.76         4.34 o                         
   3   5 -11          2.70          2.26         0.71 o                         
   4   5 -11         16.24         21.30         0.77 o                         
   5   5 -11          5.56          4.91         0.80 o                         
   6   5 -11         42.16         43.10         1.11 o                         
   7   5 -11          7.89          7.08         0.79 o                         
   8   5 -11         22.29         18.79         0.79 o                         
   9   5 -11         36.83         35.17         3.08 o                         
  10   5 -11         11.16         10.12         0.96 o                         
  11   5 -11          7.88          7.16         0.99 o                         
  12   5 -11          4.48          2.87         0.83 o                         
  13   5 -11         37.25         30.13         2.16 o                         
  14   5 -11         30.31         25.76         2.16 o                         
  15   5 -11          8.65          9.69         1.47 o                         
  16   5 -11         29.96         30.30         1.37 o                         
  17   5 -11         36.18         42.02         2.42 o                         
  18   5 -11         10.70         11.54         1.38 o                         
  19   5 -11          1.09          1.25         2.09 o                         
  20   5 -11          1.90          2.62         1.01 o                         
  21   5 -11         36.51         43.15         4.43 o                         
  22   5 -11          0.49          1.14         0.84 o                         
  23   5 -11          3.33          7.90         1.91 o                         
   1   6 -11         22.83         19.90         0.92 o                         
   2   6 -11         12.81         17.21         0.94 o                         
   3   6 -11          6.76          5.00         0.99 o                         
   4   6 -11          3.31          5.04         1.03 o                         
   5   6 -11         10.51          7.61         0.96 o                         
   6   6 -11         30.16         31.59         1.43 o                         
   7   6 -11          9.93          8.75         1.47 o                         
   8   6 -11        147.52        150.76         9.99 o                         
   9   6 -11        129.57        113.33        10.76 o                         
  10   6 -11         62.31         62.14         5.28 o                         
  11   6 -11         36.40         37.31         2.74 o                         
  12   6 -11          2.79          2.05         0.93 o                         
  13   6 -11         19.06         17.13         1.86 o                         
  14   6 -11         17.75         16.47         1.30 o                         
  15   6 -11          5.93          7.24         2.28 o                         
  16   6 -11          1.68          1.12         1.65 o                         
  17   6 -11          4.76          3.56         2.29 o                         
  18   6 -11          1.69          1.01         2.28 o                         
  19   6 -11          2.42          2.66         2.37 o                         
  20   6 -11          2.96          3.73         2.37 o                         
  21   6 -11          4.37          5.45         2.29 o                         
  22   6 -11          1.77          0.50         1.95 o                         
   0   7 -11        151.32        202.59         6.72 o                         
   1   7 -11          2.35          3.12         0.89 o                         
   2   7 -11         18.08         20.63         1.26 o                         
   3   7 -11         18.92         16.95         1.12 o                         
   4   7 -11         11.44         14.76         1.13 o                         
   5   7 -11         13.51         12.41         1.01 o                         
   6   7 -11          1.94          2.44         0.88 o                         
   7   7 -11          5.18          4.28         1.03 o                         
   8   7 -11          0.22          0.15         1.08 o                         
   9   7 -11         17.24         15.45         1.79 o                         
  10   7 -11         22.74         20.32         1.24 o                         
  11   7 -11         10.17         11.89         1.13 o                         
  12   7 -11          4.38          3.04         1.52 o                         
  13   7 -11          6.92          8.04         2.20 o                         
  14   7 -11          4.17          4.02         2.23 o                         
  15   7 -11          0.90          2.53         2.44 o                         
  16   7 -11         66.23         71.97         3.40 o                         
  17   7 -11          0.26          0.81         2.40 o                         
  18   7 -11          1.13          2.02         2.44 o                         
  19   7 -11         11.56         16.75         2.55 o                         
  20   7 -11         13.28         17.44         2.46 o                         
   1   8 -11         35.23         27.35         1.59 o                         
   2   8 -11         10.73         12.41         1.54 o                         
   3   8 -11         10.45          9.88         1.31 o                         
   4   8 -11        120.64        160.15        15.56 o                         
   5   8 -11         17.03         15.28         2.64 o                         
   6   8 -11         48.42         59.63         3.52 o                         
   7   8 -11          0.96          1.95         1.20 o                         
   8   8 -11          4.11          3.35         1.16 o                         
   9   8 -11          4.98          5.00         1.58 o                         
  10   8 -11          8.67          6.19         1.83 o                         
  11   8 -11         18.82         16.85         2.13 o                         
  12   8 -11          2.33          2.21         1.93 o                         
  13   8 -11          9.82         11.24         2.64 o                         
  14   8 -11          2.58          3.64         2.61 o                         
  15   8 -11          9.50         10.63         2.66 o                         
  16   8 -11          1.04          1.93         2.50 o                         
  17   8 -11          2.06          2.37         2.43 o                         
  18   8 -11          3.62          4.52         2.31 o                         
   0   9 -11         20.25          3.39         2.60 o                         
   1   9 -11          3.02          2.75         4.47 o                         
   2   9 -11         22.44         25.10         2.58 o                         
   3   9 -11          0.37          1.36         2.14 o                         
   4   9 -11         40.53         51.17         5.20 o                         
   5   9 -11         22.48         22.39         2.68 o                         
   6   9 -11         13.47         17.41         3.41 o                         
   7   9 -11          1.69          1.76         3.08 o                         
   8   9 -11          2.85          9.18         5.68 o                         
  10   9 -11         12.88          8.35         3.49 o                         
  11   9 -11          8.20          7.64         2.88 o                         
  12   9 -11          9.75          9.12         3.11 o                         
  13   9 -11          4.14          3.04         2.68 o                         
  14   9 -11          7.62          6.04         2.65 o                         
  15   9 -11          1.30          3.63         2.76 o                         
  16   9 -11          4.03          5.63         2.75 o                         
   0   0 -10       3457.10       4899.08       148.49 o                         
   2   0 -10         35.15         48.91         1.20 o                         
   4   0 -10       1245.77       1384.83        24.29 o                         
   6   0 -10         24.57         26.96         0.95 o                         
   8   0 -10        102.18         97.91         1.62 o                         
  10   0 -10          0.55          0.62         0.65 o                         
  12   0 -10        252.92        192.58         2.67 o                         
  14   0 -10        143.07        106.23         1.64 o                         
  16   0 -10         24.25         12.81         3.35 o                         
  18   0 -10        107.77         91.57         4.35 o                         
  20   0 -10         66.85         53.29        19.35 o                         
  22   0 -10          2.25          0.64         1.82 o                         
  24   0 -10          2.74          3.83         2.46 o                         
  26   0 -10          0.28         -1.40         2.52 o                         
   1   1 -10         27.55         21.90         0.65 o                         
   2   1 -10        414.27        636.66         8.64 o                         
   3   1 -10        509.80        470.06        17.01 o                         
   4   1 -10         23.58         15.97         0.81 o                         
   5   1 -10        376.03        345.94         7.74 o                         
   6   1 -10        161.12        151.35         1.83 o                         
   7   1 -10         81.22         88.51         1.71 o                         
   8   1 -10         65.05         55.02         1.05 o                         
   9   1 -10         20.26         20.18         0.96 o                         
  10   1 -10        231.82        186.66         4.28 o                         
  11   1 -10         63.26         57.56         1.26 o                         
  12   1 -10         18.47         18.15         0.48 o                         
  13   1 -10         94.66         72.02         1.93 o                         
  14   1 -10         27.52         22.51         0.92 o                         
  15   1 -10        202.45        173.48         7.74 o                         
  16   1 -10         81.48         68.31         3.87 o                         
  17   1 -10         12.53          7.47         1.64 o                         
  18   1 -10          3.19          4.95         1.09 o                         
  19   1 -10         26.30         25.68         4.42 o                         
  20   1 -10          7.12          4.34         1.23 o                         
  21   1 -10          0.89          0.96         1.20 o                         
  22   1 -10          7.47          7.61         1.77 o                         
  23   1 -10         15.06         26.96         2.17 o                         
  24   1 -10         36.14         50.47         2.89 o                         
  25   1 -10         10.25         28.32         3.39 o                         
  26   1 -10          6.93         18.07         1.89 o                         
  27   1 -10          4.98         14.42         1.92 o                         
   0   2 -10          6.10          6.59         0.82 o                         
   1   2 -10        255.85        229.92         5.02 o                         
   2   2 -10         29.69         24.63         0.76 o                         
   3   2 -10         22.09         16.80         0.86 o                         
   4   2 -10        973.84       1129.53        12.10 o                         
   5   2 -10        311.97        268.02         5.33 o                         
   6   2 -10        197.21        177.87         2.19 o                         
   7   2 -10        305.95        257.97         5.10 o                         
   8   2 -10         91.85         93.54         2.47 o                         
   9   2 -10          7.00          6.26         0.56 o                         
  10   2 -10        383.03        329.03         4.92 o                         
  11   2 -10        139.92        157.71         4.18 o                         
  12   2 -10        795.34        771.03        19.32 o                         
  13   2 -10         10.13         12.05         0.68 o                         
  14   2 -10         82.74         83.56         2.85 o                         
  15   2 -10         22.51         21.28         2.19 o                         
  16   2 -10          7.01          7.74         0.90 o                         
  17   2 -10         87.86         73.77         7.34 o                         
  18   2 -10         11.03          9.74         1.67 o                         
  19   2 -10         34.42         35.68         5.79 o                         
  20   2 -10          5.18          5.30         1.44 o                         
  21   2 -10         11.79         11.83         2.43 o                         
  22   2 -10         11.61         11.50         4.26 o                         
  23   2 -10          4.72          8.16         1.87 o                         
  24   2 -10          2.33          2.78         1.80 o                         
  25   2 -10         40.11         80.24         7.51 o                         
  26   2 -10          9.79         21.04         1.94 o                         
   1   3 -10        124.15        125.66         4.39 o                         
   2   3 -10        379.99        529.82        11.54 o                         
   3   3 -10          2.67          1.11         0.69 o                         
   4   3 -10         12.63         22.11         0.81 o                         
   5   3 -10        462.38        396.48        12.70 o                         
   6   3 -10       1038.52       1038.36        18.41 o                         
   7   3 -10        469.63        392.68         9.53 o                         
   8   3 -10        409.30        390.50         7.84 o                         
   9   3 -10        198.27        188.14         4.52 o                         
  10   3 -10        800.03        772.30        19.61 o                         
  11   3 -10        274.25        274.42         9.54 o                         
  12   3 -10         62.07         56.62         1.98 o                         
  13   3 -10          6.39          7.32         0.74 o                         
  14   3 -10         12.02          9.86         0.82 o                         
  15   3 -10         15.78         13.64         0.86 o                         
  16   3 -10          0.69          1.06         0.43 o                         
  17   3 -10         36.07         35.57         3.42 o                         
  18   3 -10          1.65          1.43         0.51 o                         
  19   3 -10         44.05         48.81         4.52 o                         
  20   3 -10          9.45          4.68         0.79 o                         
  21   3 -10          7.26          8.63         3.15 o                         
  22   3 -10         17.81         26.68         2.23 o                         
  23   3 -10         19.02         29.86         2.18 o                         
  24   3 -10         24.92         44.34         2.51 o                         
  25   3 -10         17.20         39.83         2.18 o                         
  26   3 -10         20.80         39.70         3.19 o                         
   0   4 -10          3.51          7.19         1.35 o                         
   1   4 -10         15.13          9.83         0.73 o                         
   2   4 -10       1133.83       1453.72        27.68 o                         
   3   4 -10         34.97         25.21         0.88 o                         
   4   4 -10         13.51          9.12         0.62 o                         
   5   4 -10        408.47        344.05         6.90 o                         
   6   4 -10        175.54        170.48         3.28 o                         
   7   4 -10         61.09         51.83         1.72 o                         
   8   4 -10        229.43        236.65         7.38 o                         
   9   4 -10         53.92         60.91         1.96 o                         
  10   4 -10          0.36          0.36         0.56 o                         
  11   4 -10         21.74         21.94         0.72 o                         
  12   4 -10         53.55         50.01         3.38 o                         
  13   4 -10         10.29          8.89         0.62 o                         
  14   4 -10         14.29         17.12         0.74 o                         
  15   4 -10          3.51          3.82         0.81 o                         
  16   4 -10        109.42        102.31         6.38 o                         
  17   4 -10         22.22         24.18         1.93 o                         
  18   4 -10        123.49        138.96         5.53 o                         
  19   4 -10          4.13          4.31         0.70 o                         
  20   4 -10          2.77          4.31         0.75 o                         
  21   4 -10         31.04         38.20         3.30 o                         
  22   4 -10          3.42          3.14         0.53 o                         
  23   4 -10          0.83          2.90         1.85 o                         
  24   4 -10          7.15         16.66         2.66 o                         
  25   4 -10          2.22          3.80         1.95 o                         
   1   5 -10        280.89        264.22         9.15 o                         
   2   5 -10          0.77          2.82         0.72 o                         
   3   5 -10          5.84          6.67         0.66 o                         
   4   5 -10          0.30          0.53         0.68 o                         
   5   5 -10         30.20         25.42         1.05 o                         
   6   5 -10         55.25         53.66         1.22 o                         
   7   5 -10         33.09         25.84         0.97 o                         
   8   5 -10         83.61         73.77         1.57 o                         
   9   5 -10          7.14          6.76         0.70 o                         
  10   5 -10         84.86         71.61         8.09 o                         
  11   5 -10         10.54          7.85         0.88 o                         
  12   5 -10          1.78          1.20         0.61 o                         
  13   5 -10          7.99          8.21         0.86 o                         
  14   5 -10          0.46          0.76         0.56 o                         
  15   5 -10         48.55         51.07         1.95 o                         
  16   5 -10          0.11          0.40         0.74 o                         
  17   5 -10         28.59         34.78         1.08 o                         
  18   5 -10          3.09          4.49         0.91 o                         
  19   5 -10         10.66         12.53         2.29 o                         
  20   5 -10          0.66         -0.16         1.18 o                         
  21   5 -10         23.55         31.74         2.99 o                         
  22   5 -10          3.03          3.36         0.86 o                         
  23   5 -10         15.74         21.26         3.33 o                         
   0   6 -10          1.64          0.98         1.09 o                         
   1   6 -10          2.95          1.86         0.82 o                         
   2   6 -10         25.85         32.30         1.07 o                         
   3   6 -10         53.42         51.67         1.87 o                         
   4   6 -10          6.76          7.14         0.93 o                         
   5   6 -10         34.13         28.58         1.13 o                         
   6   6 -10         34.09         31.51         1.39 o                         
   7   6 -10         21.59         17.10         1.82 o                         
   8   6 -10          1.30          2.16         0.85 o                         
   9   6 -10         46.73         53.74         2.74 o                         
  10   6 -10          1.43          1.20         0.89 o                         
  11   6 -10          8.47         10.62         0.93 o                         
  12   6 -10         29.83         27.80         2.50 o                         
  13   6 -10         13.73          8.67         2.01 o                         
  14   6 -10         21.17         18.46         2.09 o                         
  15   6 -10         20.01         22.31         1.37 o                         
  16   6 -10          1.02          1.67         1.54 o                         
  17   6 -10          7.90          5.19         2.26 o                         
  18   6 -10          2.92          4.50         2.23 o                         
  19   6 -10          0.57         -1.08         2.22 o                         
  20   6 -10          7.85          8.90         2.32 o                         
  21   6 -10          1.94          3.84         2.31 o                         
  22   6 -10          0.62          1.53         2.07 o                         
   1   7 -10         27.05         23.19         0.94 o                         
   2   7 -10          8.44         11.20         1.08 o                         
   3   7 -10          5.36          6.09         1.06 o                         
   4   7 -10        177.67        214.32         7.62 o                         
   5   7 -10          6.09          5.39         0.89 o                         
   6   7 -10         29.34         27.73         1.30 o                         
   7   7 -10         10.34          6.20         1.26 o                         
   8   7 -10        164.03        146.58        20.86 o                         
   9   7 -10          2.49          2.67         0.88 o                         
  10   7 -10        124.04        121.46         6.56 o                         
  11   7 -10         37.00         36.34         2.19 o                         
  12   7 -10          0.12          1.03         0.97 o                         
  13   7 -10          4.31          4.99         1.77 o                         
  14   7 -10         16.93         14.73         2.05 o                         
  15   7 -10          0.95          1.53         1.71 o                         
  16   7 -10          3.49          7.96         2.39 o                         
  17   7 -10          9.08          6.59         2.35 o                         
  18   7 -10          6.22          6.73         2.19 o                         
  19   7 -10          5.99          4.56         3.84 o                         
  20   7 -10          5.04          6.55         3.00 o                         
   0   8 -10         90.43        103.06        12.59 o                         
   1   8 -10         50.06         40.74         1.95 o                         
   2   8 -10        112.50        166.76         7.76 o                         
   3   8 -10         35.94         26.98         2.41 o                         
   4   8 -10         14.15         14.52         1.51 o                         
   5   8 -10         26.91         20.86         4.08 o                         
   6   8 -10          0.37          0.34         1.30 o                         
   7   8 -10          3.19          4.60         1.17 o                         
   8   8 -10          0.61          0.47         1.12 o                         
   9   8 -10          4.08          4.42         1.17 o                         
  10   8 -10          9.22          8.16         1.49 o                         
  11   8 -10         18.48         17.34         4.08 o                         
  12   8 -10         12.11          9.52         1.95 o                         
  13   8 -10          2.12          1.84         1.45 o                         
  14   8 -10         29.44         27.91         2.71 o                         
  15   8 -10         74.19         83.35         3.71 o                         
  16   8 -10         18.69         18.60         2.70 o                         
  17   8 -10         20.46         22.14         2.68 o                         
  18   8 -10         35.50         37.89         2.81 o                         
   1   9 -10          5.98          2.44         1.59 o                         
   2   9 -10        113.06        156.35         4.61 o                         
   3   9 -10         13.91         13.14         1.82 o                         
   4   9 -10         14.54         16.79         1.81 o                         
   5   9 -10         10.79         13.91         1.79 o                         
   6   9 -10          0.92          2.57         1.59 o                         
   7   9 -10          0.91          1.24         2.94 o                         
   8   9 -10          0.95          2.19         2.90 o                         
  10   9 -10          3.39          2.92         2.10 o                         
  11   9 -10          2.72          1.55         2.60 o                         
  12   9 -10          8.40          8.40         2.71 o                         
  13   9 -10         30.86         32.88         3.84 o                         
  14   9 -10         22.92         27.73         2.85 o                         
  15   9 -10         10.06          9.42         4.56 o                         
  16   9 -10          0.21         -0.87         2.50 o                         
  12  10 -10          0.17          2.79         3.41 o                         
  13  10 -10          2.89          4.27         2.96 o                         
   2   0  -9       1213.16       1810.09        46.63 o                         
   4   0  -9       2057.59       2456.67        41.33 o                         
   6   0  -9       3946.00       4244.01        70.59 o                         
   8   0  -9        207.11        170.01         5.20 o                         
  10   0  -9        303.38        272.15         5.56 o                         
  12   0  -9         15.73         12.75         0.55 o                         
  14   0  -9         38.55         26.28         1.63 o                         
  16   0  -9         10.24          6.01         0.97 o                         
  18   0  -9          3.19          3.13         1.44 o                         
  20   0  -9          7.06          5.13         3.70 o                         
  22   0  -9         27.96         36.64         4.25 o                         
  24   0  -9          3.43          7.64         3.81 o                         
  26   0  -9          0.70          2.38         2.76 o                         
   0   1  -9        605.44        994.23        27.08 o                         
   1   1  -9         21.80         18.83         0.59 o                         
   2   1  -9        133.26        201.11         4.32 o                         
   3   1  -9       1542.32       1323.16        22.92 o                         
   4   1  -9        101.93        124.05         3.14 o                         
   5   1  -9        704.36        640.94        14.09 o                         
   6   1  -9         27.96         14.26         0.50 o                         
   7   1  -9         78.78         71.49         1.54 o                         
   8   1  -9         34.07         31.91         0.83 o                         
   9   1  -9         14.27         14.17         0.76 o                         
  10   1  -9         43.85         44.53         1.03 o                         
  11   1  -9        128.78        139.49         3.82 o                         
  12   1  -9        172.20        136.31         2.30 o                         
  13   1  -9         70.32         70.82         1.18 o                         
  14   1  -9         19.40         17.09         0.53 o                         
  15   1  -9         50.39         36.72         2.83 o                         
  16   1  -9          8.96          4.84         0.68 o                         
  17   1  -9          6.64          4.68         2.31 o                         
  18   1  -9        150.33        172.66         6.71 o                         
  19   1  -9         11.08         12.15         1.71 o                         
  20   1  -9         19.26         13.56         5.02 o                         
  21   1  -9          7.46          4.49         1.54 o                         
  22   1  -9         23.83         23.63         2.67 o                         
  23   1  -9         23.55         30.55         6.73 o                         
  24   1  -9          1.62          6.80         2.30 o                         
  25   1  -9          3.99          9.27         3.57 o                         
  26   1  -9         33.98         65.90         8.69 o                         
  27   1  -9          8.46         17.78         1.83 o                         
   1   2  -9         19.37         22.50         0.82 o                         
   2   2  -9          7.87          9.90         0.59 o                         
   3   2  -9          3.63          2.66         0.67 o                         
   4   2  -9        163.99        197.95         3.13 o                         
   5   2  -9        570.62        542.07         6.66 o                         
   6   2  -9        361.89        349.75         5.63 o                         
   7   2  -9         50.15         44.67         1.05 o                         
   8   2  -9         44.64         45.09         1.11 o                         
   9   2  -9         23.45         23.17         0.75 o                         
  10   2  -9         75.71         75.95         1.82 o                         
  11   2  -9       1199.24       1089.22        21.42 o                         
  12   2  -9         33.86         51.27         1.37 o                         
  13   2  -9         38.08         37.48         0.77 o                         
  14   2  -9        356.26        277.30         8.74 o                         
  15   2  -9          3.51          3.60         0.42 o                         
  16   2  -9          2.30          1.79         0.26 o                         
  17   2  -9         18.81         22.32         3.23 o                         
  18   2  -9         37.26         37.15         1.52 o                         
  19   2  -9         86.49        105.18        17.67 o                         
  20   2  -9          0.92          0.27         1.38 o                         
  21   2  -9          5.66          4.37         1.20 o                         
  22   2  -9          8.27          6.79         1.70 o                         
  23   2  -9         10.17         15.67         1.89 o                         
  24   2  -9          8.46         12.13         3.97 o                         
  25   2  -9          6.12         17.48         1.90 o                         
  26   2  -9          1.15          3.93         1.64 o                         
   0   3  -9        128.03        193.29         5.75 o                         
   1   3  -9         61.20         58.72         1.50 o                         
   2   3  -9        183.13        226.53         6.23 o                         
   3   3  -9        103.07        105.38         4.72 o                         
   4   3  -9          0.84          1.06         0.73 o                         
   5   3  -9        463.28        483.81        20.20 o                         
   6   3  -9       1820.06       1826.01        34.98 o                         
   7   3  -9        273.65        232.58         9.53 o                         
   8   3  -9         28.34         25.24         0.65 o                         
   9   3  -9        217.94        189.59         4.54 o                         
  10   3  -9       2005.39       1824.99        35.25 o                         
  11   3  -9        497.56        476.62         8.35 o                         
  12   3  -9          4.87          5.93         0.61 o                         
  13   3  -9         22.91         22.56         0.79 o                         
  14   3  -9         17.44         14.70         1.15 o                         
  15   3  -9        105.33        112.11         3.62 o                         
  16   3  -9          4.61          3.90         0.42 o                         
  17   3  -9         15.93         16.72         1.89 o                         
  18   3  -9         13.86         14.41         1.66 o                         
  19   3  -9         30.51         27.86         2.89 o                         
  20   3  -9          7.74          4.09         0.51 o                         
  21   3  -9          3.22          1.36         1.26 o                         
  22   3  -9         51.04         75.22         2.87 o                         
  23   3  -9          1.82          5.68         1.84 o                         
  24   3  -9         10.21         17.36         1.90 o                         
  25   3  -9          8.40         25.95         1.98 o                         
  26   3  -9         10.41         19.44         2.33 o                         
   1   4  -9         34.70         32.67         1.19 o                         
   2   4  -9        137.55        149.30         5.31 o                         
   3   4  -9         59.34         58.83         1.31 o                         
   4   4  -9          7.95         10.86         0.68 o                         
   5   4  -9        299.38        286.84        10.28 o                         
   6   4  -9         11.25         10.94         0.73 o                         
   7   4  -9          7.05          8.38         0.66 o                         
   8   4  -9        312.68        275.60         5.88 o                         
   9   4  -9        120.60        114.72         3.27 o                         
  10   4  -9          4.32          3.51         0.54 o                         
  11   4  -9          7.87          6.68         0.63 o                         
  12   4  -9         20.20         15.81         1.16 o                         
  13   4  -9          1.13          0.91         0.70 o                         
  14   4  -9         39.36         37.15         0.93 o                         
  15   4  -9         51.13         43.96         6.55 o                         
  16   4  -9         32.42         29.25         2.71 o                         
  17   4  -9         10.22          8.86         0.59 o                         
  18   4  -9         15.66         14.80         1.33 o                         
  19   4  -9         81.54         88.67        13.67 o                         
  20   4  -9          0.52          0.67         0.75 o                         
  21   4  -9         16.26         18.83         3.30 o                         
  22   4  -9         12.76         12.52         4.40 o                         
  23   4  -9         18.54         33.84         3.42 o                         
  24   4  -9          0.69          4.83         1.89 o                         
  25   4  -9          5.89         12.97         1.97 o                         
   0   5  -9         14.10          3.70         1.32 o                         
   1   5  -9         29.75         37.05         2.16 o                         
   2   5  -9         19.56         25.63         0.84 o                         
   3   5  -9          4.80          5.01         0.65 o                         
   4   5  -9         36.50         31.59         0.81 o                         
   5   5  -9         12.03         10.90         0.69 o                         
   6   5  -9        112.67        110.98         4.30 o                         
   7   5  -9         63.21         56.66         1.93 o                         
   8   5  -9         12.62         12.43         0.80 o                         
   9   5  -9         12.98         12.31         0.75 o                         
  10   5  -9         23.47         18.93         1.66 o                         
  11   5  -9          0.97          0.75         0.52 o                         
  12   5  -9         29.04         20.58         2.51 o                         
  13   5  -9          0.11          0.13         0.56 o                         
  14   5  -9         14.67         13.35         0.88 o                         
  15   5  -9         11.47         13.35         0.81 o                         
  16   5  -9          2.16          2.32         0.54 o                         
  17   5  -9         11.88          9.49         1.81 o                         
  18   5  -9         80.86         90.81         4.00 o                         
  19   5  -9         38.68         43.67         2.63 o                         
  20   5  -9          0.07          0.26         1.40 o                         
  21   5  -9          2.73          3.85         0.95 o                         
  22   5  -9         10.75         13.95         1.19 o                         
  23   5  -9          5.26          9.66         2.01 o                         
  24   5  -9          1.14          3.81         1.74 o                         
   1   6  -9         59.83         46.26         1.59 o                         
   2   6  -9         89.08        123.37         3.79 o                         
   3   6  -9        145.88        126.44         4.41 o                         
   4   6  -9         44.64         55.35         1.25 o                         
   5   6  -9         22.90         22.22         1.01 o                         
   6   6  -9          1.55          2.38         0.79 o                         
   7   6  -9          6.49          4.93         0.87 o                         
   8   6  -9          0.63          0.22         0.81 o                         
   9   6  -9         16.19         16.74         1.54 o                         
  10   6  -9         50.30         50.61         4.17 o                         
  11   6  -9         31.77         27.66         2.67 o                         
  12   6  -9          0.20          0.94         0.58 o                         
  13   6  -9         10.69          8.72         1.48 o                         
  14   6  -9         20.65         18.36         1.78 o                         
  15   6  -9          0.72          1.06         0.92 o                         
  16   6  -9          4.59          4.82         1.30 o                         
  17   6  -9          2.15          3.70         1.17 o                         
  18   6  -9          1.78          3.52         2.12 o                         
  19   6  -9          0.76          0.89         2.14 o                         
  20   6  -9          2.72          2.45         2.15 o                         
  21   6  -9          7.34          8.29         2.29 o                         
  22   6  -9          4.26          6.62         2.21 o                         
   0   7  -9          0.73          1.38         1.11 o                         
   1   7  -9         54.03         45.45         1.18 o                         
   2   7  -9         29.02         32.95         1.20 o                         
   3   7  -9          9.70          9.48         1.13 o                         
   4   7  -9          0.18          1.59         0.96 o                         
   5   7  -9         14.63         12.87         0.99 o                         
   6   7  -9         94.21        100.45         6.82 o                         
   7   7  -9          9.53          6.77         1.16 o                         
   8   7  -9         26.09         27.41         4.29 o                         
   9   7  -9          7.96          9.22         1.06 o                         
  10   7  -9         24.32         24.72         1.27 o                         
  11   7  -9         64.70         62.55         2.65 o                         
  12   7  -9          1.23          2.44         1.03 o                         
  13   7  -9          9.16          8.16         1.74 o                         
  14   7  -9          1.33          1.09         1.63 o                         
  15   7  -9          3.95          3.56         1.40 o                         
  16   7  -9         16.86         14.06         2.40 o                         
  17   7  -9          9.42          7.83         4.09 o                         
  18   7  -9          0.45          0.64         2.18 o                         
  19   7  -9          3.84          6.06         2.17 o                         
  20   7  -9          0.17         -0.25         2.26 o                         
  21   7  -9          0.17          0.49         2.21 o                         
   1   8  -9         13.60         13.24         1.06 o                         
   2   8  -9        151.81        197.48         3.08 o                         
   3   8  -9         61.20         49.85         4.46 o                         
   4   8  -9         12.37         13.01         1.12 o                         
   5   8  -9          6.18          5.01         1.39 o                         
   6   8  -9         12.66         11.11         1.42 o                         
   7   8  -9          2.86          2.63         1.14 o                         
   8   8  -9          1.38          2.26         1.14 o                         
   9   8  -9          5.61          6.53         1.14 o                         
  10   8  -9          1.35          2.94         1.10 o                         
  11   8  -9         18.90         16.18         1.95 o                         
  12   8  -9          1.32          3.09         1.63 o                         
  13   8  -9          0.85          1.97         2.05 o                         
  14   8  -9        131.66        149.44         4.69 o                         
  15   8  -9          3.96          5.57         2.36 o                         
  16   8  -9          7.99          5.79         2.76 o                         
  17   8  -9          3.71          6.37         2.42 o                         
  18   8  -9         25.75         27.77         3.23 o                         
  19   8  -9          8.35         15.11         2.78 o                         
   0   9  -9         16.19          2.09         2.19 o                         
   1   9  -9          6.81          3.42         1.55 o                         
   2   9  -9         24.49         31.46         2.43 o                         
   3   9  -9         35.06         26.87         3.53 o                         
   4   9  -9          0.37          1.50         2.36 o                         
   5   9  -9          0.24          0.55         1.64 o                         
   6   9  -9         11.57         12.31         1.42 o                         
   7   9  -9          0.80          1.79         1.52 o                         
   8   9  -9          1.34          0.71         1.63 o                         
   9   9  -9          0.62          1.84         2.00 o                         
  10   9  -9          1.01          1.84         1.98 o                         
  11   9  -9          4.61          6.02         2.37 o                         
  12   9  -9          0.52          2.06         2.49 o                         
  13   9  -9         17.33         20.15         2.79 o                         
  14   9  -9          5.70          7.38         4.84 o                         
  15   9  -9          2.76          4.58         2.40 o                         
  16   9  -9          6.44          9.42         2.48 o                         
  10  10  -9          5.75          4.57         3.06 o                         
  11  10  -9          0.42          0.67         3.08 o                         
  12  10  -9          1.33         -0.26         2.72 o                         
  13  10  -9          1.37          0.08         2.73 o                         
  14  10  -9          1.47          2.65         2.80 o                         
   0   0  -8        243.03        277.95         5.65 o                         
   2   0  -8       3481.87       5044.21        62.66 o                         
   4   0  -8        367.30        512.23        13.95 o                         
   6   0  -8         55.91         65.36         2.43 o                         
   8   0  -8         10.80         12.93         0.71 o                         
  10   0  -8        826.44        714.98         9.44 o                         
  12   0  -8        148.40        139.66         3.09 o                         
  14   0  -8         10.99          9.33         0.86 o                         
  16   0  -8          2.03          2.36         1.65 o                         
  18   0  -8         60.58         49.46         2.21 o                         
  20   0  -8         54.41         56.26        11.09 o                         
  22   0  -8         13.83         11.70         2.16 o                         
  24   0  -8          7.22          5.42         2.86 o                         
  26   0  -8          1.18          2.15         2.17 o                         
  28   0  -8         50.39         85.42         3.99 o                         
   1   1  -8        130.63        102.34         2.50 o                         
   2   1  -8         19.74         25.92         0.66 o                         
   3   1  -8        827.38        854.79        24.88 o                         
   4   1  -8         15.77         22.83         0.57 o                         
   5   1  -8        856.57        776.86        21.47 o                         
   6   1  -8       1052.52       1041.02        10.99 o                         
   7   1  -8        196.77        179.05         3.07 o                         
   8   1  -8          9.49         10.67         0.61 o                         
   9   1  -8         14.21         16.05         0.60 o                         
  10   1  -8        579.05        531.84         8.02 o                         
  11   1  -8        374.78        392.01        13.78 o                         
  12   1  -8         95.03         79.43         1.43 o                         
  13   1  -8         60.33         65.73         2.01 o                         
  14   1  -8         17.98         11.51         0.53 o                         
  15   1  -8         90.12         81.28         2.61 o                         
  16   1  -8         23.26         19.71         1.38 o                         
  17   1  -8         80.95         83.01         7.70 o                         
  18   1  -8         88.49        104.52        15.58 o                         
  19   1  -8          4.58          4.32         1.27 o                         
  20   1  -8         15.74         20.96         3.84 o                         
  21   1  -8          1.98          2.25         1.18 o                         
  22   1  -8          3.74          2.73         1.22 o                         
  23   1  -8         15.10         18.43         4.21 o                         
  24   1  -8         16.99         19.03         5.05 o                         
  25   1  -8         22.98          9.52         3.03 o                         
  26   1  -8          7.68         10.37         2.59 o                         
  27   1  -8          8.48         18.38         1.83 o                         
  28   1  -8          3.04          5.57         1.63 o                         
   0   2  -8        155.87        277.97        16.49 o                         
   1   2  -8        162.96        148.89         5.90 o                         
   2   2  -8       3296.99       5065.72       115.42 o                         
   3   2  -8         44.63         39.32         1.69 o                         
   4   2  -8       3745.99       4759.84        83.06 o                         
   5   2  -8        362.30        380.50        10.71 o                         
   6   2  -8       1044.52       1000.38        20.52 o                         
   7   2  -8         25.85         21.56         0.70 o                         
   8   2  -8         88.81         93.95         1.96 o                         
   9   2  -8          9.07          7.75         0.55 o                         
  10   2  -8        248.69        196.25         5.46 o                         
  11   2  -8        350.20        341.11         6.53 o                         
  12   2  -8       2130.77       1859.24        24.27 o                         
  13   2  -8         22.60         28.77         0.82 o                         
  14   2  -8        506.45        435.82        11.44 o                         
  15   2  -8        177.67        156.50         3.94 o                         
  16   2  -8         11.91          9.17         0.45 o                         
  17   2  -8        196.48        159.93        15.80 o                         
  18   2  -8        120.60        111.90        17.95 o                         
  19   2  -8         16.45         19.07         2.78 o                         
  20   2  -8         15.75         10.70         3.93 o                         
  21   2  -8         10.05          0.96         1.55 o                         
  22   2  -8          1.47          2.11         0.99 o                         
  23   2  -8          8.40         13.43         3.67 o                         
  24   2  -8          1.02          3.89         1.49 o                         
  25   2  -8         62.67        119.07        35.59 o                         
  27   2  -8          6.74         11.87         1.76 o                         
   1   3  -8         64.82         53.31         0.86 o                         
   2   3  -8        192.24        244.24         5.79 o                         
   3   3  -8        504.59        492.39        11.45 o                         
   4   3  -8        123.52        123.11         3.06 o                         
   5   3  -8        652.08        582.24        14.79 o                         
   6   3  -8         14.38         10.57         0.51 o                         
   7   3  -8        266.42        262.10         6.63 o                         
   8   3  -8       1201.92       1153.02        25.46 o                         
   9   3  -8        223.25        181.47         5.82 o                         
  10   3  -8        774.89        680.70        12.45 o                         
  11   3  -8        181.66        169.10         4.57 o                         
  12   3  -8        129.09        114.15         1.97 o                         
  13   3  -8         14.37         15.92         0.59 o                         
  14   3  -8         66.40         50.60         2.66 o                         
  15   3  -8         38.18         39.80         4.63 o                         
  16   3  -8          3.04          1.96         0.42 o                         
  17   3  -8          7.07          6.16         0.47 o                         
  18   3  -8          5.59          7.20         0.83 o                         
  19   3  -8         14.60         16.39         2.21 o                         
  20   3  -8          2.56          1.70         0.29 o                         
  21   3  -8         85.30        105.50        16.65 o                         
  22   3  -8         10.53         13.32         4.13 o                         
  23   3  -8          2.19          3.87         1.82 o                         
  24   3  -8         69.62        108.39         3.31 o                         
  25   3  -8         63.00        138.47         5.62 o                         
  26   3  -8         35.81         59.02         2.42 o                         
   0   4  -8         80.16        116.50         3.25 o                         
   1   4  -8        228.39        193.24         6.00 o                         
   2   4  -8         12.10         16.57         0.70 o                         
   3   4  -8         81.07         70.29         1.39 o                         
   4   4  -8        160.57        208.83         3.28 o                         
   5   4  -8        225.98        206.18         6.76 o                         
   6   4  -8         51.29         42.49         1.55 o                         
   7   4  -8        355.99        273.47         4.90 o                         
   8   4  -8        472.26        448.95         5.71 o                         
   9   4  -8        311.31        322.17         6.93 o                         
  10   4  -8         99.93         89.15         1.78 o                         
  11   4  -8         19.77         17.03         0.73 o                         
  12   4  -8         80.64         78.26         2.83 o                         
  13   4  -8          2.31          2.34         0.71 o                         
  14   4  -8         31.80         26.34         3.04 o                         
  15   4  -8         29.93         23.57         2.42 o                         
  16   4  -8        141.12        143.31         3.46 o                         
  17   4  -8         74.89         85.16         6.26 o                         
  18   4  -8         99.78        115.38         9.94 o                         
  19   4  -8         25.90         29.54         2.85 o                         
  20   4  -8          3.11          2.96         0.50 o                         
  21   4  -8         24.67         29.49         5.03 o                         
  22   4  -8          6.24          7.49         1.65 o                         
  23   4  -8          7.67          3.68         4.94 o                         
  24   4  -8          8.99         13.62         1.87 o                         
  25   4  -8          3.64         10.31         1.93 o                         
   1   5  -8         90.69         70.38         3.88 o                         
   2   5  -8          0.96          0.66         0.70 o                         
   3   5  -8         18.82         16.51         0.75 o                         
   4   5  -8         37.42         32.89         0.76 o                         
   5   5  -8         23.07         20.73         0.80 o                         
   6   5  -8          3.40          3.23         0.74 o                         
   7   5  -8         44.88         52.86         1.32 o                         
   8   5  -8         17.35         16.08         0.77 o                         
   9   5  -8          3.95          4.21         0.63 o                         
  10   5  -8        272.40        225.66         8.44 o                         
  11   5  -8         18.03         12.88         2.55 o                         
  12   5  -8         30.93         23.44         2.32 o                         
  13   5  -8          8.05          7.22         0.61 o                         
  14   5  -8         66.99         74.37         2.08 o                         
  15   5  -8         29.11         29.92         2.25 o                         
  16   5  -8          2.81          2.69         0.56 o                         
  17   5  -8         32.19         41.57         5.95 o                         
  18   5  -8          9.01          9.30         1.14 o                         
  19   5  -8          4.96          5.34         0.93 o                         
  20   5  -8          0.73          1.43         2.09 o                         
  21   5  -8          8.03         16.07         2.73 o                         
  22   5  -8          8.92         12.50         1.37 o                         
  23   5  -8          9.39         13.33         1.45 o                         
  24   5  -8          2.75          6.61         1.72 o                         
   0   6  -8         71.37        116.16         2.25 o                         
   1   6  -8         61.12         57.37         1.81 o                         
   2   6  -8         59.91         64.60         1.61 o                         
   3   6  -8         27.02         27.85         0.88 o                         
   4   6  -8          0.03          0.66         0.75 o                         
   5   6  -8         44.01         42.81         1.23 o                         
   6   6  -8         18.63         20.20         0.88 o                         
   7   6  -8        105.41         83.34         2.56 o                         
   8   6  -8         11.04         11.45         0.91 o                         
   9   6  -8         35.68         27.24         2.87 o                         
  10   6  -8          1.97          2.05         0.77 o                         
  11   6  -8         13.81         10.09         1.69 o                         
  12   6  -8         18.53         16.13         2.10 o                         
  13   6  -8          2.24          2.14         0.63 o                         
  14   6  -8          0.17          0.68         0.56 o                         
  15   6  -8          7.68          8.55         0.84 o                         
  16   6  -8          2.52          3.33         1.31 o                         
  17   6  -8          4.58          4.03         1.03 o                         
  18   6  -8         33.10         35.81         2.47 o                         
  19   6  -8          2.37          2.75         2.10 o                         
  20   6  -8          6.49          7.43         2.10 o                         
  21   6  -8          1.50          2.33         2.52 o                         
  22   6  -8          0.43          0.36         2.11 o                         
  23   6  -8          1.84          3.13         2.02 o                         
   1   7  -8         30.28         24.01         0.84 o                         
   2   7  -8         31.51         43.50         1.59 o                         
   3   7  -8         23.17         22.87         1.63 o                         
   4   7  -8        196.76        241.35        10.84 o                         
   5   7  -8          4.39          3.83         0.82 o                         
   6   7  -8          9.92         10.03         0.87 o                         
   7   7  -8         49.87         43.53         3.26 o                         
   8   7  -8        274.13        295.05         5.36 o                         
   9   7  -8         14.47         15.12         1.19 o                         
  10   7  -8         13.81         12.99         1.01 o                         
  11   7  -8         16.36         16.66         1.24 o                         
  12   7  -8          9.56          8.55         0.85 o                         
  13   7  -8          2.70          1.48         1.02 o                         
  14   7  -8          3.46          3.45         1.65 o                         
  15   7  -8         15.96         13.61         1.75 o                         
  16   7  -8          1.61          2.43         2.13 o                         
  17   7  -8          5.18          4.81         2.24 o                         
  18   7  -8         12.00         11.57         2.30 o                         
  19   7  -8          0.46         -0.26         2.15 o                         
  20   7  -8          1.55          1.66         2.07 o                         
  21   7  -8          3.07          6.34         2.18 o                         
   0   8  -8        270.16        315.89        20.36 o                         
   1   8  -8         52.96         46.06         2.08 o                         
   2   8  -8         27.62         28.59         3.17 o                         
   3   8  -8         38.89         32.21         2.58 o                         
   4   8  -8          5.10          6.68         0.98 o                         
   5   8  -8          4.65          4.99         1.13 o                         
   6   8  -8          2.87          2.67         1.11 o                         
   7   8  -8         12.94         10.91         1.48 o                         
   8   8  -8          2.68          3.84         1.10 o                         
   9   8  -8         10.21         10.14         1.12 o                         
  10   8  -8          0.60          0.70         1.03 o                         
  11   8  -8          2.98          2.25         1.73 o                         
  12   8  -8          3.07          2.95         1.68 o                         
  13   8  -8         16.22         16.44         1.52 o                         
  14   8  -8         13.04         12.18         2.47 o                         
  15   8  -8          2.15          2.88         2.34 o                         
  16   8  -8         58.50         64.29         3.22 o                         
  17   8  -8         40.97         46.06         2.77 o                         
  18   8  -8          0.32          0.50         2.21 o                         
  19   8  -8          2.76          4.25         2.19 o                         
   1   9  -8          7.78          4.97         2.00 o                         
   2   9  -8         39.70         45.37         4.27 o                         
   3   9  -8         25.88         24.74         1.94 o                         
   4   9  -8         56.97         72.37         2.58 o                         
   5   9  -8         15.83         14.39         1.41 o                         
   6   9  -8         45.15         53.18         1.86 o                         
   7   9  -8          4.54          4.46         1.25 o                         
   8   9  -8          6.88          8.12         1.71 o                         
   9   9  -8          2.82          4.06         1.97 o                         
  10   9  -8         15.67         17.38         4.62 o                         
  11   9  -8          5.59          6.22         1.57 o                         
  12   9  -8         36.34         37.75         3.09 o                         
  13   9  -8         53.12         52.02         3.28 o                         
  14   9  -8         17.30         17.10         2.58 o                         
  15   9  -8          9.86         11.45         2.56 o                         
  16   9  -8          0.60          1.65         2.31 o                         
  17   9  -8          0.94         -0.20         4.92 o                         
   8  10  -8          2.01          1.02         3.13 o                         
   9  10  -8          3.25          0.99         3.10 o                         
  10  10  -8          0.55         -1.40         2.99 o                         
  11  10  -8          2.03          3.72         2.93 o                         
  12  10  -8          2.39          2.78         3.38 o                         
  13  10  -8          0.81         -1.01         2.88 o                         
  14  10  -8          1.19          0.26         2.94 o                         
   2   0  -7       1969.01       2671.45       104.76 o                         
   4   0  -7       5921.30       6736.47        79.28 o                         
   6   0  -7         43.33         48.38         1.34 o                         
   8   0  -7        410.66        293.61         8.68 o                         
  10   0  -7        304.37        230.30         3.55 o                         
  12   0  -7        170.94        158.34         3.97 o                         
  14   0  -7        296.70        269.53        11.33 o                         
  16   0  -7        190.15        195.30        10.56 o                         
  18   0  -7         85.28         85.18        10.02 o                         
  20   0  -7         55.14         66.39        19.47 o                         
  22   0  -7         47.83         53.06         2.91 o                         
  24   0  -7          0.58         -0.09         1.58 o                         
  26   0  -7          4.03          2.18         2.14 o                         
  28   0  -7          9.35         18.34         2.43 o                         
  30   0  -7          4.02          5.72         3.04 o                         
  32   0  -7         11.03         -0.18         2.50 o                         
   0   1  -7         15.25         14.77         0.77 o                         
   1   1  -7         84.85         71.25         1.52 o                         
   2   1  -7        170.85        309.46         5.86 o                         
   3   1  -7       1048.50        960.67        20.56 o                         
   4   1  -7       1375.69       1728.19        39.51 o                         
   5   1  -7         99.90         90.06         1.85 o                         
   6   1  -7        510.84        533.67        11.16 o                         
   7   1  -7         70.88         59.09         2.07 o                         
   8   1  -7        137.67        120.41         5.33 o                         
   9   1  -7          9.85         12.30         0.85 o                         
  10   1  -7         56.42         57.44         0.86 o                         
  11   1  -7        281.28        257.70         7.80 o                         
  12   1  -7        133.46        122.64         2.59 o                         
  13   1  -7        320.68        317.25         7.69 o                         
  14   1  -7        182.74        151.19         2.63 o                         
  15   1  -7        115.07        119.30         3.82 o                         
  16   1  -7          5.27          4.19         1.21 o                         
  17   1  -7         19.55         24.71         1.47 o                         
  18   1  -7        148.50        143.97         8.22 o                         
  19   1  -7         45.63         53.86         4.94 o                         
  20   1  -7        147.25        165.44         9.11 o                         
  21   1  -7          0.82          0.84         1.07 o                         
  22   1  -7          2.45          2.88         1.23 o                         
  23   1  -7          8.41          1.40         1.54 o                         
  24   1  -7         11.82          6.47         3.22 o                         
  25   1  -7          0.35         -0.91         1.35 o                         
  26   1  -7         22.73         28.71         6.20 o                         
  27   1  -7         21.31         35.24         6.20 o                         
  28   1  -7         22.54         33.59         3.84 o                         
   1   2  -7        543.06        448.19         7.96 o                         
   2   2  -7       1695.17       2565.84        46.25 o                         
   3   2  -7        154.46        145.94         4.39 o                         
   4   2  -7        837.65       1033.09        22.02 o                         
   5   2  -7        134.49        144.53         2.50 o                         
   6   2  -7       1024.25        992.20        14.11 o                         
   7   2  -7         80.81         66.28         1.15 o                         
   8   2  -7       1288.41       1212.64        14.10 o                         
   9   2  -7         47.17         53.81         3.82 o                         
  10   2  -7        385.54        332.66         9.95 o                         
  11   2  -7         31.54         31.20         0.73 o                         
  12   2  -7        574.97        528.89         8.71 o                         
  13   2  -7        278.21        293.60         5.46 o                         
  14   2  -7         12.26          9.96         0.35 o                         
  15   2  -7         69.80         65.55         2.39 o                         
  16   2  -7          7.95          8.55         0.60 o                         
  17   2  -7         15.91         18.76         1.24 o                         
  18   2  -7         26.75         26.54         4.20 o                         
  19   2  -7         92.05        111.84        27.36 o                         
  20   2  -7         35.64         32.38         4.86 o                         
  21   2  -7         40.86         50.53        11.64 o                         
  22   2  -7         17.18         20.35         3.95 o                         
  23   2  -7         18.86         20.03         5.96 o                         
  24   2  -7          8.44          2.75         1.65 o                         
  25   2  -7          1.09          0.23         1.34 o                         
  26   2  -7          1.27          0.42         1.37 o                         
  27   2  -7          4.83          6.62         1.87 o                         
   0   3  -7          3.20          2.52         0.80 o                         
   1   3  -7         97.08         98.34         2.11 o                         
   2   3  -7        154.53        221.30         5.59 o                         
   3   3  -7        628.04        580.08        16.06 o                         
   4   3  -7       1110.93       1383.68        21.25 o                         
   5   3  -7        251.88        243.72         4.81 o                         
   6   3  -7        110.37        132.66         2.12 o                         
   7   3  -7        259.73        276.41         5.79 o                         
   8   3  -7         14.39         14.13         0.51 o                         
   9   3  -7        289.22        311.52        12.17 o                         
  10   3  -7         97.25        120.27         5.76 o                         
  11   3  -7        159.19        177.83         7.44 o                         
  12   3  -7        476.84        418.03         5.48 o                         
  13   3  -7         59.09         58.98         1.00 o                         
  14   3  -7         56.25         44.79         1.47 o                         
  15   3  -7         99.90        104.76         4.32 o                         
  16   3  -7         92.15         75.17         4.34 o                         
  17   3  -7         12.76         14.63         1.19 o                         
  18   3  -7        117.39        127.46        10.01 o                         
  19   3  -7         77.09         86.79        12.10 o                         
  20   3  -7         24.08         19.54         4.20 o                         
  21   3  -7         16.94         28.44         4.88 o                         
  22   3  -7          6.67          5.53         1.92 o                         
  23   3  -7         34.32         53.89        12.90 o                         
  24   3  -7          2.94          4.47         1.71 o                         
  25   3  -7          1.23          1.31         3.04 o                         
  26   3  -7          3.38          5.67         1.59 o                         
  27   3  -7          4.45         10.05         3.51 o                         
   1   4  -7        375.16        321.27         7.81 o                         
   2   4  -7        387.97        528.26        12.31 o                         
   3   4  -7        155.78        116.69         2.68 o                         
   4   4  -7        746.61        967.55        14.08 o                         
   5   4  -7          8.12          8.96         0.67 o                         
   6   4  -7          4.84          6.30         1.36 o                         
   7   4  -7        158.38        129.32         3.81 o                         
   8   4  -7        803.78        750.14        15.14 o                         
   9   4  -7        671.87        575.92         9.96 o                         
  10   4  -7         63.26         62.98         1.30 o                         
  11   4  -7         97.30         87.33         2.32 o                         
  12   4  -7         23.77         19.68         0.84 o                         
  13   4  -7          1.50          1.38         0.44 o                         
  14   4  -7        136.36        133.40         4.27 o                         
  15   4  -7         18.20         19.12         2.83 o                         
  16   4  -7         37.22         37.21         3.35 o                         
  17   4  -7         12.17         14.76         1.34 o                         
  18   4  -7         12.43         15.75         0.92 o                         
  19   4  -7          9.02         10.13         0.99 o                         
  20   4  -7         27.25         35.00         3.15 o                         
  21   4  -7          1.75          2.01         0.64 o                         
  22   4  -7         58.03         69.74         8.80 o                         
  23   4  -7          9.53          9.08         3.53 o                         
  24   4  -7         27.64         43.90         2.18 o                         
  25   4  -7         22.70         49.59         2.42 o                         
  26   4  -7         10.66         25.60         3.08 o                         
   0   5  -7        112.98        147.32         3.19 o                         
   1   5  -7        264.61        190.68         3.75 o                         
   2   5  -7        279.40        276.57         3.36 o                         
   3   5  -7         16.49         20.43         0.84 o                         
   4   5  -7         54.68         60.93         0.97 o                         
   5   5  -7         94.42         72.75         2.42 o                         
   6   5  -7          4.86          4.47         0.69 o                         
   7   5  -7        229.36        201.88         5.47 o                         
   8   5  -7          0.40          0.86         0.61 o                         
   9   5  -7         12.80         12.32         0.61 o                         
  10   5  -7         22.96         18.09         0.60 o                         
  11   5  -7         11.24          5.68         0.91 o                         
  12   5  -7          4.94          2.63         0.59 o                         
  13   5  -7         16.70         19.38         0.81 o                         
  14   5  -7        241.94        232.51         6.07 o                         
  15   5  -7        149.35        168.78        12.08 o                         
  16   5  -7          6.03          4.96         0.51 o                         
  17   5  -7        158.33        167.09        20.20 o                         
  18   5  -7         21.59         22.63         2.37 o                         
  19   5  -7          1.89          1.84         0.71 o                         
  20   5  -7          0.08         -0.09         1.67 o                         
  21   5  -7         40.15         60.61         2.90 o                         
  22   5  -7          0.68          1.86         0.84 o                         
  23   5  -7          0.23          0.67         0.73 o                         
  24   5  -7          1.63          1.68         0.62 o                         
   1   6  -7        118.86         98.92         2.88 o                         
   2   6  -7         11.86          9.88         0.73 o                         
   3   6  -7          3.88          5.50         0.71 o                         
   4   6  -7         10.83         11.59         0.73 o                         
   5   6  -7         11.53         11.36         0.72 o                         
   6   6  -7        228.53        220.89         4.00 o                         
   7   6  -7         67.13         58.70         2.24 o                         
   8   6  -7        117.87        110.03         6.70 o                         
   9   6  -7         52.26         41.07         4.63 o                         
  10   6  -7        205.64        169.78        12.80 o                         
  11   6  -7         48.22         39.27         4.72 o                         
  12   6  -7          0.94          1.43         0.58 o                         
  13   6  -7          4.42          4.12         0.61 o                         
  14   6  -7         18.29         16.69         0.82 o                         
  15   6  -7          5.02          3.81         0.76 o                         
  16   6  -7         33.96         33.98         5.11 o                         
  17   6  -7         22.94         22.10         1.77 o                         
  18   6  -7          8.67          9.21         1.25 o                         
  19   6  -7          0.18          0.42         1.93 o                         
  20   6  -7          0.22          0.14         1.97 o                         
  21   6  -7          8.99         13.25         2.18 o                         
  22   6  -7          4.56          7.55         2.09 o                         
  23   6  -7          0.23          0.60         1.98 o                         
   0   7  -7        665.85        939.68        20.98 o                         
   1   7  -7         58.76         50.43         1.31 o                         
   2   7  -7        253.57        338.81         5.63 o                         
   3   7  -7         72.74         61.73         2.00 o                         
   4   7  -7          1.24          1.42         0.89 o                         
   5   7  -7         19.90         16.94         1.37 o                         
   6   7  -7          6.19          5.91         0.81 o                         
   7   7  -7         24.91         21.57         1.58 o                         
   8   7  -7         53.96         52.13         4.13 o                         
   9   7  -7         11.24         10.80         1.38 o                         
  10   7  -7         57.34         54.22         3.29 o                         
  11   7  -7          4.92          4.85         0.74 o                         
  12   7  -7          3.24          3.21         0.62 o                         
  13   7  -7          3.28          3.87         0.95 o                         
  14   7  -7         19.20         18.01         3.43 o                         
  15   7  -7         16.10         14.19         1.69 o                         
  16   7  -7         49.50         51.59         2.77 o                         
  17   7  -7         11.45         15.37         2.16 o                         
  18   7  -7         38.26         43.09         2.75 o                         
  19   7  -7         17.34         24.99         2.41 o                         
  20   7  -7          2.31          2.08         2.05 o                         
  21   7  -7          0.62          1.45         1.97 o                         
   1   8  -7         92.68         75.32         3.67 o                         
   2   8  -7         34.56         43.34         3.38 o                         
   3   8  -7          4.40          2.92         0.87 o                         
   4   8  -7         44.64         57.28         3.55 o                         
   5   8  -7         31.52         27.10         3.49 o                         
   6   8  -7        137.69        153.31        14.58 o                         
   7   8  -7          3.77          2.68         1.07 o                         
   8   8  -7         42.28         46.36         5.73 o                         
   9   8  -7          4.98          4.28         1.08 o                         
  10   8  -7          7.64          8.15         1.03 o                         
  11   8  -7          6.69          5.74         1.55 o                         
  12   8  -7         28.59         21.96         2.00 o                         
  13   8  -7          4.46          5.87         1.91 o                         
  14   8  -7          0.72          0.75         2.30 o                         
  15   8  -7         25.39         28.85         2.45 o                         
  16   8  -7         12.25         11.74         2.33 o                         
  17   8  -7          9.00         12.33         2.23 o                         
  18   8  -7          0.13          0.57         2.09 o                         
  19   8  -7          0.37         -0.39         2.62 o                         
   0   9  -7          0.14          1.08         2.93 o                         
   1   9  -7         11.31          7.05         2.32 o                         
   2   9  -7         71.63         94.07         7.55 o                         
   3   9  -7          0.44          1.74         1.38 o                         
   4   9  -7         61.91         73.54         2.95 o                         
   5   9  -7         35.68         31.03         1.49 o                         
   6   9  -7          6.48          8.68         1.32 o                         
   7   9  -7          2.83          3.41         1.20 o                         
   8   9  -7          7.64          8.25         1.21 o                         
   9   9  -7          6.63          6.86         2.03 o                         
  10   9  -7          9.35         10.04         2.01 o                         
  11   9  -7         13.35         14.93         1.63 o                         
  12   9  -7         21.62         22.13         2.89 o                         
  13   9  -7          1.27          1.70         2.59 o                         
  14   9  -7         53.41         51.78         3.34 o                         
  15   9  -7          6.54          8.90         2.38 o                         
  16   9  -7          0.59          0.65         2.35 o                         
  17   9  -7          1.89          1.64         2.39 o                         
   4  10  -7          0.59         -1.66         2.24 o                         
   5  10  -7          9.41          6.02         4.25 o                         
   8  10  -7          4.99          1.61         3.47 o                         
   9  10  -7          1.20          1.39         2.94 o                         
  10  10  -7          0.00         -1.97         2.99 o                         
  11  10  -7          8.97          7.95         2.95 o                         
  12  10  -7          1.61          0.46         5.93 o                         
  13  10  -7          1.99          0.19         2.74 o                         
  14  10  -7          0.05          0.54         2.79 o                         
   0   0  -6        621.71        892.96        49.73 o                         
   2   0  -6        516.82        827.74        46.43 o                         
   4   0  -6       5441.28       5871.08       109.22 o                         
   6   0  -6       6557.74       7021.03       175.43 o                         
   8   0  -6        221.93        180.79         3.00 o                         
  10   0  -6       1280.26       1188.10        14.85 o                         
  12   0  -6       1431.14       1143.74        20.08 o                         
  14   0  -6        110.05        122.61         4.31 o                         
  16   0  -6         12.30         14.80         1.71 o                         
  18   0  -6         82.34         89.22         2.34 o                         
  20   0  -6         69.91         88.21         6.07 o                         
  22   0  -6          8.60         10.05         6.28 o                         
  24   0  -6          1.04          0.70         2.01 o                         
  26   0  -6         23.19         22.40         8.44 o                         
  28   0  -6          6.12          8.93         2.07 o                         
  30   0  -6          4.73         -0.59         2.80 o                         
   1   1  -6          4.49          3.68         0.41 o                         
   2   1  -6       1098.14       1537.12        34.43 o                         
   3   1  -6       1646.00       1404.62        29.16 o                         
   4   1  -6       2362.29       2720.49        36.76 o                         
   5   1  -6        188.06        160.00         3.60 o                         
   6   1  -6        204.85        153.61         7.73 o                         
   7   1  -6        335.52        277.62         8.41 o                         
   8   1  -6       1026.26        962.84        12.46 o                         
   9   1  -6        251.36        261.06         4.61 o                         
  10   1  -6         87.44         90.81         1.63 o                         
  11   1  -6         45.41         52.53         1.10 o                         
  12   1  -6        176.80        159.75         3.65 o                         
  13   1  -6        559.93        477.42         9.59 o                         
  14   1  -6        663.89        617.76        12.63 o                         
  15   1  -6         19.36         16.99         1.24 o                         
  16   1  -6         21.08         21.91         1.31 o                         
  17   1  -6         25.98         32.05         1.50 o                         
  18   1  -6          4.31          5.47         0.83 o                         
  19   1  -6         28.91         27.30         1.58 o                         
  20   1  -6          6.75          6.55         0.92 o                         
  21   1  -6         87.04         95.49        25.03 o                         
  22   1  -6         72.19         69.12        21.80 o                         
  23   1  -6          5.52          3.80         0.95 o                         
  24   1  -6          5.69          5.32         1.31 o                         
  25   1  -6          0.14          0.44         1.30 o                         
  26   1  -6          0.44          1.35         0.98 o                         
  27   1  -6          0.35          1.08         0.96 o                         
  28   1  -6         10.16         14.17         3.49 o                         
  29   1  -6          0.64          1.24         2.11 o                         
  30   1  -6          8.04          0.86         1.84 o                         
  31   1  -6          4.54         -0.89         2.20 o                         
   0   2  -6       3148.05       5364.21        80.63 o                         
   1   2  -6        111.63        105.02         2.45 o                         
   2   2  -6       2341.45       3421.48        67.12 o                         
   3   2  -6        319.00        252.75         5.40 o                         
   4   2  -6        304.05        385.19         6.27 o                         
   5   2  -6       1977.07       1959.19        36.73 o                         
   6   2  -6        581.42        667.87        17.12 o                         
   7   2  -6         86.48         92.81         2.26 o                         
   8   2  -6          6.01          9.17         0.86 o                         
   9   2  -6        111.92        125.36         3.32 o                         
  10   2  -6        141.29        119.93         2.94 o                         
  11   2  -6         86.10         83.55         1.76 o                         
  12   2  -6         20.14         13.66         0.39 o                         
  13   2  -6        505.18        540.31        12.33 o                         
  14   2  -6        293.75        258.92         5.26 o                         
  15   2  -6         94.16         90.28         3.04 o                         
  16   2  -6        452.78        388.03         7.83 o                         
  17   2  -6         41.95         45.56         1.64 o                         
  18   2  -6         22.61         13.84         0.88 o                         
  19   2  -6          4.61          9.12         0.87 o                         
  20   2  -6          5.19          4.30         1.45 o                         
  21   2  -6         26.68         34.98         8.70 o                         
  22   2  -6        131.88        124.89        20.73 o                         
  23   2  -6         15.91          9.90         2.68 o                         
  24   2  -6          5.24          1.50         1.04 o                         
  25   2  -6          1.75          2.52         1.55 o                         
  26   2  -6         19.74         24.12         8.58 o                         
  27   2  -6          3.76          4.03         1.79 o                         
  28   2  -6          1.96          1.46         1.41 o                         
  29   2  -6         19.72         -0.89         2.28 o                         
  30   2  -6          1.03         -0.57         2.05 o                         
  31   2  -6          1.04         -0.12         1.57 o                         
   1   3  -6         92.35         85.74         1.60 o                         
   2   3  -6        258.73        377.38         8.89 o                         
   3   3  -6        585.38        523.09        10.27 o                         
   4   3  -6          4.46          3.67         0.46 o                         
   5   3  -6        307.41        308.34         5.52 o                         
   6   3  -6          6.11          4.86         0.40 o                         
   7   3  -6        104.99         89.08         2.08 o                         
   8   3  -6        384.57        359.04        10.53 o                         
   9   3  -6        420.30        383.27        15.91 o                         
  10   3  -6         37.58         41.62         1.07 o                         
  11   3  -6        442.72        423.55        12.24 o                         
  12   3  -6         40.46         48.26         1.06 o                         
  13   3  -6         87.06         84.30         2.13 o                         
  14   3  -6         22.74         22.13         0.78 o                         
  15   3  -6        119.24        119.62         4.98 o                         
  16   3  -6          7.26          7.77         0.40 o                         
  17   3  -6          7.81         10.46         0.70 o                         
  18   3  -6          1.10          1.34         0.30 o                         
  19   3  -6         70.04         83.84         7.96 o                         
  20   3  -6         55.88         52.32         5.32 o                         
  21   3  -6        159.88        224.77         4.54 o                         
  22   3  -6         11.66         18.68         6.09 o                         
  23   3  -6          5.13          7.24         1.97 o                         
  24   3  -6          0.53          1.48         1.68 o                         
  25   3  -6         33.64         21.08         3.16 o                         
  26   3  -6          1.25          1.19         1.31 o                         
  27   3  -6         28.62         54.07        12.92 o                         
   0   4  -6       1350.90       1977.94        41.21 o                         
   1   4  -6        113.07         90.40         1.92 o                         
   2   4  -6         38.14         48.44         0.89 o                         
   3   4  -6        145.67        136.60         3.21 o                         
   4   4  -6          9.00          6.57         0.59 o                         
   5   4  -6         19.88         17.02         0.82 o                         
   6   4  -6        591.32        609.52        10.80 o                         
   7   4  -6        231.28        234.40         8.23 o                         
   8   4  -6        181.62        206.34         4.28 o                         
   9   4  -6        453.52        420.70        10.82 o                         
  10   4  -6        748.20        708.07        11.77 o                         
  11   4  -6        144.89        131.93         4.03 o                         
  12   4  -6          2.66          2.66         0.45 o                         
  13   4  -6          1.02          1.59         0.44 o                         
  14   4  -6          7.94          9.44         0.55 o                         
  15   4  -6         24.62         22.79         3.62 o                         
  16   4  -6          4.44          4.60         0.55 o                         
  17   4  -6          8.33          8.62         0.55 o                         
  18   4  -6         30.91         35.40         2.60 o                         
  19   4  -6         42.88         45.43         5.49 o                         
  20   4  -6         13.70         17.42         2.05 o                         
  21   4  -6         19.23         23.52         1.99 o                         
  22   4  -6          5.76         10.68         2.42 o                         
  23   4  -6          4.35          5.43         1.66 o                         
  24   4  -6          7.20         14.46         1.75 o                         
  25   4  -6         14.49         29.02         1.97 o                         
  26   4  -6          4.13          8.67         2.10 o                         
   1   5  -6         91.80         73.41         2.46 o                         
   2   5  -6        186.43        287.79         5.34 o                         
   3   5  -6         24.32         23.15         0.75 o                         
   4   5  -6        153.77        205.61         4.05 o                         
   5   5  -6         69.41         66.47         1.87 o                         
   6   5  -6        162.21        171.38         4.12 o                         
   7   5  -6        159.72        147.82         3.34 o                         
   8   5  -6         74.99         56.99         1.17 o                         
   9   5  -6         22.22         24.69         0.83 o                         
  10   5  -6         67.07         55.42         1.68 o                         
  11   5  -6          3.91          4.68         0.61 o                         
  12   5  -6         42.84         40.86         1.15 o                         
  13   5  -6          5.45          6.68         1.04 o                         
  14   5  -6          5.12          6.53         0.52 o                         
  15   5  -6         22.27         22.92         2.44 o                         
  16   5  -6         22.18         20.97         2.18 o                         
  17   5  -6         14.28         22.47         1.94 o                         
  18   5  -6          0.12          0.19         0.79 o                         
  19   5  -6          2.24          2.91         0.69 o                         
  20   5  -6          0.87          0.85         1.25 o                         
  21   5  -6         13.75         20.37         2.14 o                         
  22   5  -6          4.63          8.00         0.94 o                         
  23   5  -6          0.17          0.24         0.76 o                         
  24   5  -6          3.20          5.24         0.76 o                         
  25   5  -6          2.25          3.71         1.58 o                         
   0   6  -6        599.25        730.23        22.40 o                         
   1   6  -6         85.81         80.73         2.42 o                         
   2   6  -6         33.27         29.95         0.81 o                         
   3   6  -6         15.16          9.23         0.78 o                         
   4   6  -6          3.08          4.98         0.66 o                         
   5   6  -6         12.78         14.29         0.76 o                         
   6   6  -6          5.38          7.52         0.69 o                         
   7   6  -6         62.82         49.60         2.13 o                         
   8   6  -6         87.78         81.00         3.22 o                         
   9   6  -6         16.07         14.60         2.55 o                         
  10   6  -6          1.13          0.23         0.49 o                         
  11   6  -6         48.61         42.80         3.80 o                         
  12   6  -6         55.89         49.26         2.77 o                         
  13   6  -6         37.32         41.62         2.10 o                         
  14   6  -6         22.76         22.49         1.48 o                         
  15   6  -6         14.05         11.76         1.44 o                         
  16   6  -6         17.98         17.99         2.87 o                         
  17   6  -6         13.94         17.87         1.20 o                         
  18   6  -6         10.00         11.07         1.28 o                         
  19   6  -6          0.79          1.50         1.53 o                         
  20   6  -6         30.97         43.62         3.26 o                         
  21   6  -6         11.25         21.66         2.18 o                         
  22   6  -6         10.88         16.76         2.08 o                         
  23   6  -6          1.52          3.83         1.93 o                         
   1   7  -6         80.71         74.33         2.10 o                         
   2   7  -6         51.41         65.47         1.33 o                         
   3   7  -6         70.20         61.81         2.01 o                         
   4   7  -6          0.10          0.00         0.80 o                         
   5   7  -6         90.56         71.53         4.20 o                         
   6   7  -6        111.57        123.28         8.83 o                         
   7   7  -6         12.29         10.66         0.78 o                         
   8   7  -6          3.70          3.42         0.87 o                         
   9   7  -6          3.98          3.43         0.98 o                         
  10   7  -6          0.16          0.37         0.77 o                         
  11   7  -6         15.94         14.81         1.69 o                         
  12   7  -6          2.43          1.30         0.49 o                         
  13   7  -6          2.58          1.61         0.60 o                         
  14   7  -6          7.70          6.48         0.96 o                         
  15   7  -6         12.87         13.68         3.27 o                         
  16   7  -6         44.59         43.49         2.76 o                         
  17   7  -6         79.22         87.74         4.52 o                         
  18   7  -6         25.39         27.37         2.30 o                         
  19   7  -6         16.38         25.30         2.32 o                         
  20   7  -6          2.80          4.74         2.00 o                         
  21   7  -6          1.53          3.78         1.93 o                         
   0   8  -6         75.79         80.46         2.74 o                         
   1   8  -6         66.66         55.90         2.90 o                         
   2   8  -6          2.03          1.38         0.83 o                         
   3   8  -6          1.56          0.59         0.87 o                         
   4   8  -6          1.27          1.36         0.97 o                         
   5   8  -6         30.04         29.86         3.48 o                         
   6   8  -6          2.04          2.48         0.97 o                         
   7   8  -6          1.88          2.81         1.02 o                         
   8   8  -6          2.01          1.59         1.06 o                         
   9   8  -6          4.87          6.79         1.09 o                         
  10   8  -6          2.72          3.70         1.31 o                         
  11   8  -6         19.75         19.62         1.71 o                         
  12   8  -6         13.66         10.29         1.82 o                         
  13   8  -6         11.19          9.06         1.71 o                         
  14   8  -6          0.31         -0.02         2.27 o                         
  15   8  -6         20.32         21.97         2.57 o                         
  16   8  -6         39.84         42.10         2.63 o                         
  17   8  -6          1.74          1.65         4.11 o                         
  18   8  -6          0.52          0.35         2.15 o                         
  19   8  -6         10.29         10.67         2.24 o                         
   1   9  -6         26.51         26.01         2.00 o                         
   2   9  -6         79.36        100.87        10.55 o                         
   3   9  -6         25.19         17.77         3.46 o                         
   4   9  -6          1.77          1.92         1.52 o                         
   5   9  -6         20.65         22.27         1.36 o                         
   6   9  -6         26.40         32.07         1.44 o                         
   7   9  -6          9.72          8.35         1.24 o                         
   8   9  -6        161.01        186.49         6.33 o                         
   9   9  -6         13.35         17.50         1.98 o                         
  10   9  -6          2.01          0.62         1.93 o                         
  11   9  -6         11.53         12.29         1.59 o                         
  12   9  -6          2.65          2.51         2.55 o                         
  13   9  -6          0.96          1.28         2.57 o                         
  14   9  -6         72.29         75.24         8.78 o                         
  15   9  -6          4.72          6.43         2.49 o                         
  16   9  -6          4.27          3.86         2.23 o                         
  17   9  -6          0.37          1.35         2.36 o                         
   4  10  -6          0.94          1.18         2.03 o                         
   5  10  -6          7.72          5.42         1.66 o                         
   8  10  -6          0.08          0.38         3.33 o                         
   9  10  -6          1.58          3.99         3.01 o                         
  10  10  -6          5.38          6.83         2.94 o                         
  11  10  -6         10.43          9.36         2.89 o                         
  12  10  -6          0.79          0.69         2.80 o                         
  13  10  -6         15.49         15.47         2.93 o                         
  14  10  -6          0.34         -0.09         2.66 o                         
   2   0  -5       7425.82       9645.43       289.78 o                         
   4   0  -5        114.84        116.19         1.72 o                         
   6   0  -5        354.61        355.82         7.26 o                         
   8   0  -5       5795.17       5078.05       113.79 o                         
  10   0  -5       3144.42       2912.64        48.40 o                         
  12   0  -5         75.24        116.26         3.90 o                         
  14   0  -5        709.70        626.71        18.35 o                         
  16   0  -5        127.98        122.63         4.58 o                         
  18   0  -5         38.14         36.64         2.17 o                         
  20   0  -5         23.96         28.91         1.91 o                         
  22   0  -5        132.77        145.84         3.72 o                         
  24   0  -5          1.04          4.08         1.90 o                         
  26   0  -5         99.70         11.86         4.29 o                         
  28   0  -5          0.50          0.20         1.11 o                         
  30   0  -5          3.13         -0.60         1.69 o                         
   0   1  -5       2229.57       3400.66        73.75 o                         
   1   1  -5       1074.44       1031.73        22.78 o                         
   2   1  -5        772.17       1175.08        32.20 o                         
   3   1  -5        803.52        832.80        19.44 o                         
   4   1  -5        168.03        193.55         2.58 o                         
   5   1  -5        258.49        292.46        14.69 o                         
   6   1  -5        765.83        694.51        16.94 o                         
   7   1  -5        409.21        434.11        11.19 o                         
   8   1  -5        141.69        157.48         2.66 o                         
   9   1  -5        565.94        549.57        13.05 o                         
  10   1  -5        105.74         75.11         1.72 o                         
  11   1  -5         78.59         70.16         1.70 o                         
  12   1  -5        134.62        107.73         2.71 o                         
  13   1  -5        211.57        216.31         6.40 o                         
  14   1  -5       1108.28       1064.95        14.92 o                         
  15   1  -5        335.68        329.04         8.31 o                         
  16   1  -5         10.99         13.55         0.96 o                         
  17   1  -5          5.89          7.67         1.12 o                         
  18   1  -5         33.22         30.18         2.37 o                         
  19   1  -5         76.40         82.90         2.89 o                         
  20   1  -5         27.63         28.52         1.05 o                         
  21   1  -5         95.47        102.10         6.02 o                         
  22   1  -5          2.05          3.41         0.90 o                         
  23   1  -5          6.18          6.32         1.07 o                         
  24   1  -5          0.70         -0.46         1.20 o                         
  25   1  -5          2.25          1.30         0.90 o                         
  26   1  -5          1.14          0.80         0.89 o                         
  27   1  -5         35.09         52.27         2.85 o                         
  28   1  -5         14.79         13.37         4.45 o                         
  29   1  -5          1.35          0.83         1.01 o                         
  30   1  -5         22.78          1.97         1.35 o                         
   1   2  -5        889.20        800.08        16.94 o                         
   2   2  -5        114.79        234.59         5.12 o                         
   3   2  -5        527.69        479.25         9.65 o                         
   4   2  -5       4352.88       5180.35        52.16 o                         
   5   2  -5       2661.38       2792.63        90.99 o                         
   6   2  -5         80.97         69.22         1.13 o                         
   7   2  -5        150.18        143.51         3.82 o                         
   8   2  -5          0.72          0.27         0.52 o                         
   9   2  -5          3.99          4.86         0.46 o                         
  10   2  -5        966.36        946.55        23.05 o                         
  11   2  -5         61.60         70.33         1.31 o                         
  12   2  -5         68.73         46.35         0.83 o                         
  13   2  -5        229.52        251.27         4.24 o                         
  14   2  -5         16.92         15.60         0.38 o                         
  15   2  -5          1.32          1.05         0.21 o                         
  16   2  -5         16.61         18.07         0.37 o                         
  17   2  -5         18.40         15.14         1.11 o                         
  18   2  -5         55.22         53.76         2.61 o                         
  19   2  -5         15.72         16.93         0.97 o                         
  20   2  -5         37.46         42.27         1.68 o                         
  21   2  -5        187.17         56.02        22.33 o                         
  22   2  -5          3.25          1.72         0.95 o                         
  23   2  -5         20.41         17.50         4.29 o                         
  24   2  -5         33.73         22.98         2.99 o                         
  25   2  -5          5.88          3.28         1.14 o                         
  26   2  -5          8.00          8.07         2.05 o                         
  27   2  -5         15.05         17.66         3.61 o                         
  28   2  -5          3.51          4.21         1.34 o                         
  29   2  -5          4.19         -0.47         1.86 o                         
  30   2  -5          3.46         -0.58         1.41 o                         
  31   2  -5          5.42          0.06         0.86 o                         
   0   3  -5        242.84        428.02        15.11 o                         
   1   3  -5        771.17        670.72        10.10 o                         
   2   3  -5       3957.40       5477.00        53.77 o                         
   3   3  -5        605.28        534.96        12.90 o                         
   4   3  -5        194.44        226.21         8.28 o                         
   5   3  -5        195.31        144.59         3.61 o                         
   6   3  -5        791.52        792.33         8.42 o                         
   7   3  -5         27.47         29.53         0.62 o                         
   8   3  -5        364.45        347.20         9.40 o                         
   9   3  -5        245.52        245.20         5.14 o                         
  10   3  -5         19.98         14.29         0.46 o                         
  11   3  -5        155.98        150.86         4.19 o                         
  12   3  -5        127.75        139.47         5.28 o                         
  13   3  -5         71.97         84.87         2.00 o                         
  14   3  -5        118.39        101.36         1.92 o                         
  15   3  -5         97.64        112.60         2.63 o                         
  16   3  -5         47.94         53.55         1.51 o                         
  17   3  -5         45.70         45.48         1.78 o                         
  18   3  -5        133.77        128.40         9.41 o                         
  19   3  -5         30.37         35.89         4.84 o                         
  20   3  -5         56.14         58.18         5.67 o                         
  21   3  -5         31.33         28.81         4.58 o                         
  22   3  -5        110.73        125.47        27.35 o                         
  23   3  -5        116.82          1.90         2.16 o                         
  24   3  -5         23.64         18.67         5.93 o                         
  25   3  -5         19.73          6.32         2.66 o                         
  26   3  -5         18.39         23.01         5.90 o                         
  27   3  -5          0.70          0.83         1.33 o                         
  29   3  -5          5.82         -0.69         1.90 o                         
  30   3  -5          0.38          3.23         3.26 o                         
  31   3  -5         20.71         -0.40         1.58 o                         
   1   4  -5         17.83         20.92         0.67 o                         
   2   4  -5        181.03        202.28         3.62 o                         
   3   4  -5        387.12        349.10         5.38 o                         
   4   4  -5        190.60        227.80         5.45 o                         
   5   4  -5         11.96         15.37         0.53 o                         
   6   4  -5        359.11        313.99         5.43 o                         
   7   4  -5       1426.95       1260.97        20.38 o                         
   8   4  -5       1184.54       1104.30        17.02 o                         
   9   4  -5        631.95        571.56        13.59 o                         
  10   4  -5        511.46        470.09         7.73 o                         
  11   4  -5         15.42         11.12         0.48 o                         
  12   4  -5        191.22        205.43         5.64 o                         
  13   4  -5         99.02         78.98         2.57 o                         
  14   4  -5         36.58         29.58         0.80 o                         
  15   4  -5         12.68         12.90         0.91 o                         
  16   4  -5          7.83         10.18         0.72 o                         
  17   4  -5          3.24          4.06         0.52 o                         
  18   4  -5         17.15         16.78         1.39 o                         
  19   4  -5         25.30         32.34         4.30 o                         
  20   4  -5          7.37         11.64         1.70 o                         
  21   4  -5          8.73         10.57         1.20 o                         
  22   4  -5         14.93         16.21         2.76 o                         
  23   4  -5         49.91         64.72        10.69 o                         
  24   4  -5         18.17         18.32         6.21 o                         
  25   4  -5         15.33         31.04         5.32 o                         
  26   4  -5          5.89          6.61         1.62 o                         
   0   5  -5          5.05          7.77         0.94 o                         
   1   5  -5         66.17         62.19         1.75 o                         
   2   5  -5        126.92        165.10         3.27 o                         
   3   5  -5         46.75         42.64         1.23 o                         
   4   5  -5         31.07         35.32         0.83 o                         
   5   5  -5         64.57         61.48         1.16 o                         
   6   5  -5       1292.88       1415.25        24.13 o                         
   7   5  -5        262.01        236.62         6.37 o                         
   8   5  -5         11.26         12.83         0.52 o                         
   9   5  -5         16.21         16.88         0.57 o                         
  10   5  -5        331.33        289.91         5.26 o                         
  11   5  -5         21.27         25.20         0.97 o                         
  12   5  -5        169.30        138.86         2.47 o                         
  13   5  -5          4.17          3.31         1.05 o                         
  14   5  -5         17.12         15.16         1.15 o                         
  15   5  -5         37.16         36.07         2.68 o                         
  16   5  -5         24.75         28.26         2.34 o                         
  17   5  -5          0.83          0.73         0.64 o                         
  18   5  -5          0.06          0.53         0.72 o                         
  19   5  -5          6.24          7.58         0.79 o                         
  20   5  -5          0.75          0.31         0.79 o                         
  21   5  -5         12.67         19.36         1.96 o                         
  22   5  -5          7.86         12.48         1.05 o                         
  23   5  -5          1.88          4.49         0.88 o                         
  24   5  -5          4.62          6.96         0.75 o                         
  25   5  -5          3.00          6.93         1.54 o                         
   1   6  -5          5.39          3.74         0.70 o                         
   2   6  -5        155.31        189.77         3.10 o                         
   3   6  -5         36.16         38.44         1.53 o                         
   4   6  -5         26.35         21.03         0.80 o                         
   5   6  -5         61.99         57.31         1.87 o                         
   6   6  -5         11.89         11.90         0.69 o                         
   7   6  -5         30.45         22.11         0.83 o                         
   8   6  -5         27.26         25.77         0.99 o                         
   9   6  -5         24.17         20.93         4.22 o                         
  10   6  -5         13.58         12.00         1.38 o                         
  11   6  -5         66.37         55.04         3.41 o                         
  12   6  -5         41.18         38.70         2.73 o                         
  13   6  -5         53.40         62.58         2.71 o                         
  14   6  -5          8.86         10.55         0.92 o                         
  15   6  -5         29.90         34.75         2.53 o                         
  16   6  -5          1.08          0.73         0.46 o                         
  17   6  -5          0.97          0.30         0.64 o                         
  18   6  -5         11.72         13.07         1.23 o                         
  19   6  -5         12.65         16.09         1.40 o                         
  20   6  -5         22.11         31.25         2.18 o                         
  21   6  -5          4.95          9.80         1.88 o                         
  22   6  -5          1.72          2.46         1.89 o                         
  23   6  -5         19.67         40.95         2.91 o                         
   0   7  -5        428.49        606.43        29.37 o                         
   1   7  -5        103.92         89.70         1.96 o                         
   2   7  -5         46.79         55.12         1.38 o                         
   3   7  -5         14.32         11.77         0.81 o                         
   4   7  -5         14.94         22.00         0.85 o                         
   5   7  -5         49.88         47.01         2.42 o                         
   6   7  -5         14.61         17.07         1.42 o                         
   7   7  -5          5.38          5.48         0.91 o                         
   8   7  -5          1.12          0.82         0.86 o                         
   9   7  -5          0.88          2.73         0.89 o                         
  10   7  -5          2.80          2.75         0.82 o                         
  11   7  -5         27.43         24.16         2.25 o                         
  12   7  -5         24.10         18.67         2.14 o                         
  13   7  -5          3.01          2.71         0.62 o                         
  14   7  -5          0.23          0.91         0.95 o                         
  15   7  -5         34.51         29.76         2.61 o                         
  16   7  -5         45.58         44.58         2.56 o                         
  17   7  -5         61.04         63.65         3.68 o                         
  18   7  -5         71.91         77.37         4.46 o                         
  19   7  -5         24.84         34.84         3.01 o                         
  20   7  -5          3.76          4.28         2.04 o                         
  21   7  -5          1.10          0.29         1.96 o                         
   1   8  -5         29.23         25.01         1.26 o                         
   2   8  -5        338.82        443.21        19.81 o                         
   3   8  -5          1.41          1.38         0.88 o                         
   4   8  -5         14.43         20.33         1.09 o                         
   5   8  -5         38.92         35.53         4.33 o                         
   6   8  -5          1.19          1.03         1.03 o                         
   7   8  -5         38.74         29.88         2.43 o                         
   8   8  -5         11.79         11.17         1.00 o                         
   9   8  -5          0.40          0.61         1.02 o                         
  10   8  -5         76.66         78.36         2.26 o                         
  11   8  -5         13.33         13.25         1.60 o                         
  12   8  -5         18.48         17.02         1.19 o                         
  13   8  -5          0.72          0.27         1.64 o                         
  14   8  -5         30.61         31.17         2.73 o                         
  15   8  -5         30.80         38.52         3.29 o                         
  16   8  -5          1.44          2.96         2.61 o                         
  17   8  -5          6.10          8.28         2.14 o                         
  18   8  -5         11.73         13.26         2.33 o                         
  19   8  -5          6.19          8.23         2.17 o                         
   0   9  -5          9.51         11.39         1.82 o                         
   1   9  -5         29.53         25.44         2.65 o                         
   2   9  -5         47.01         55.36         6.62 o                         
   3   9  -5         18.78         14.91         2.30 o                         
   4   9  -5          3.10          4.67         1.53 o                         
   5   9  -5          1.15          0.91         1.18 o                         
   6   9  -5         15.67         17.76         1.28 o                         
   7   9  -5          5.49          6.23         1.18 o                         
   8   9  -5          1.33          2.28         1.16 o                         
   9   9  -5         18.90         19.07         1.42 o                         
  10   9  -5         15.10         13.86         2.19 o                         
  11   9  -5          0.41          0.66         1.55 o                         
  12   9  -5          1.65         -0.51         2.73 o                         
  13   9  -5         16.13         15.18         2.70 o                         
  14   9  -5          8.30          9.74         2.51 o                         
  15   9  -5          6.56         10.37         2.38 o                         
  16   9  -5          1.88          3.37         2.49 o                         
  17   9  -5          0.82          0.19         2.27 o                         
   4  10  -5         11.02         13.27         3.52 o                         
   5  10  -5          0.79          0.10         1.59 o                         
   6  10  -5         65.24         61.99         2.88 o                         
   8  10  -5          9.05          9.04         3.22 o                         
   9  10  -5          5.57          5.46         2.91 o                         
  10  10  -5         23.30         22.24         3.15 o                         
  11  10  -5          0.36          0.87         2.77 o                         
  12  10  -5         10.49          9.74         2.84 o                         
  13  10  -5         10.46         10.01         2.72 o                         
  14  10  -5          2.86          3.41         2.69 o                         
   0   0  -4       9220.16      10866.45       428.81 o                         
   2   0  -4        844.54       1079.68        23.51 o                         
   4   0  -4       4137.28       4158.82        97.43 o                         
   6   0  -4        533.30        494.36        18.65 o                         
   8   0  -4        121.28        112.39         7.80 o                         
  10   0  -4        111.70         96.39         2.54 o                         
  12   0  -4       3618.22       3367.11       213.05 o                         
  14   0  -4       2028.81       1719.93        30.18 o                         
  16   0  -4       1521.48       1461.79        63.53 o                         
  18   0  -4         14.14         17.52         1.52 o                         
  20   0  -4         93.96         92.94         2.79 o                         
  22   0  -4          9.53         12.00         1.22 o                         
  24   0  -4         34.51         44.47         2.79 o                         
  26   0  -4         33.44         30.21         5.04 o                         
  28   0  -4          9.34          1.30         1.20 o                         
   1   1  -4       5137.31       4768.66        64.69 o                         
   2   1  -4         27.98         29.95         0.95 o                         
   3   1  -4       5373.96       4773.02       112.17 o                         
   4   1  -4       2342.23       2572.38        42.91 o                         
   5   1  -4        931.46        767.26        13.14 o                         
   6   1  -4        225.51        250.42         5.62 o                         
   7   1  -4        116.64        122.77         2.05 o                         
   8   1  -4        159.91        203.89         3.08 o                         
   9   1  -4        194.64        207.98         3.88 o                         
  10   1  -4         90.66         81.72         1.36 o                         
  11   1  -4        125.16        123.13         2.42 o                         
  12   1  -4        136.26        127.48         2.86 o                         
  13   1  -4        100.20        125.10         3.66 o                         
  14   1  -4          2.00          0.89         0.74 o                         
  15   1  -4        348.18        378.34         5.97 o                         
  16   1  -4         23.19         29.90         1.09 o                         
  17   1  -4         42.55         38.26         2.15 o                         
  18   1  -4         37.73         31.42         2.93 o                         
  19   1  -4         36.25         54.74         3.18 o                         
  20   1  -4         10.90         10.46         0.81 o                         
  21   1  -4         44.56         49.64         1.40 o                         
  22   1  -4          3.53          2.89         0.81 o                         
  23   1  -4         58.88         73.11         3.30 o                         
  24   1  -4          2.49          3.02         1.35 o                         
  25   1  -4          2.17          1.51         0.83 o                         
  26   1  -4          2.29          2.10         0.82 o                         
  27   1  -4          0.87          0.91         0.84 o                         
  28   1  -4          3.07          1.25         0.87 o                         
  29   1  -4          3.05          0.15         0.63 o                         
   0   2  -4       5830.25       7983.92       344.41 o                         
   1   2  -4       2160.09       2050.41        31.18 o                         
   2   2  -4       5991.54       8670.58       143.36 o                         
   3   2  -4        769.48        771.51        20.68 o                         
   4   2  -4       3582.78       4179.99        54.20 o                         
   5   2  -4       1771.83       1598.25        54.98 o                         
   6   2  -4       1338.82       1340.88        20.26 o                         
   7   2  -4        159.25        142.40         3.17 o                         
   8   2  -4         20.37         21.69         0.52 o                         
   9   2  -4         79.00        138.57         4.40 o                         
  10   2  -4        115.57        129.14         2.33 o                         
  11   2  -4         71.38         71.73         1.98 o                         
  12   2  -4         47.04         39.93         0.80 o                         
  13   2  -4         42.80         36.78         0.69 o                         
  14   2  -4         11.14         17.36         0.41 o                         
  15   2  -4          2.47          2.50         0.24 o                         
  16   2  -4         63.89         59.19         1.72 o                         
  17   2  -4         13.25          7.19         0.55 o                         
  18   2  -4        379.28        377.31         5.40 o                         
  19   2  -4         37.68         36.95         1.93 o                         
  20   2  -4        112.25        104.17         5.82 o                         
  21   2  -4         22.07         24.31         1.13 o                         
  22   2  -4         34.91         34.45         1.13 o                         
  23   2  -4          2.17          1.87         0.86 o                         
  24   2  -4         15.09          8.93         1.83 o                         
  25   2  -4          6.85          5.23         1.94 o                         
  26   2  -4         10.99          9.56         2.93 o                         
  27   2  -4          0.58          0.54         0.94 o                         
  28   2  -4          0.34          0.81         0.87 o                         
  29   2  -4          5.42          6.06         1.47 o                         
  30   2  -4          2.70          0.15         1.02 o                         
   1   3  -4       1323.10       1237.67        20.03 o                         
   2   3  -4        570.27        865.17        15.60 o                         
   3   3  -4         66.86         79.10         1.47 o                         
   4   3  -4         29.31         20.45         0.77 o                         
   5   3  -4        205.02        216.57         3.20 o                         
   6   3  -4        253.94        268.89         4.08 o                         
   7   3  -4         21.45         14.47         0.49 o                         
   8   3  -4         16.49         20.08         0.62 o                         
   9   3  -4         64.33         63.07         1.17 o                         
  10   3  -4         44.53         38.11         0.84 o                         
  11   3  -4         35.85         53.21         1.13 o                         
  12   3  -4         87.51         84.56         1.96 o                         
  13   3  -4        156.94        126.66         2.51 o                         
  14   3  -4         36.41         31.69         0.71 o                         
  15   3  -4         14.81         17.59         0.78 o                         
  16   3  -4         72.68         74.64         2.36 o                         
  17   3  -4          5.49          6.46         0.39 o                         
  18   3  -4         20.74         22.01         0.83 o                         
  19   3  -4         82.48         95.14         6.00 o                         
  20   3  -4         81.89         82.56        14.78 o                         
  21   3  -4          3.66          3.10         0.86 o                         
  22   3  -4         13.63          8.00         1.31 o                         
  23   3  -4         18.54         17.80         1.53 o                         
  24   3  -4          4.81          3.55         1.23 o                         
  25   3  -4          1.63          1.40         0.96 o                         
  26   3  -4          7.58          5.44         1.64 o                         
  27   3  -4         15.54         27.23         4.24 o                         
  28   3  -4          0.69          1.16         1.10 o                         
  29   3  -4          6.49         -1.63         2.27 o                         
  30   3  -4          1.38         -0.20         1.80 o                         
   0   4  -4         16.82         11.59         1.98 o                         
   1   4  -4        166.87        149.26         2.96 o                         
   2   4  -4         37.29         47.95         1.13 o                         
   3   4  -4        179.85        167.75         1.81 o                         
   4   4  -4         17.67         20.78         0.57 o                         
   5   4  -4         80.50         75.64         1.37 o                         
   6   4  -4         15.93         17.59         0.51 o                         
   7   4  -4       1040.17        990.49        34.94 o                         
   8   4  -4         58.52         49.19         1.04 o                         
   9   4  -4        381.01        368.20        14.06 o                         
  10   4  -4         54.35         56.52         0.88 o                         
  11   4  -4        138.04        117.68         2.14 o                         
  12   4  -4         29.37         28.81         0.65 o                         
  13   4  -4         59.81         54.29         1.83 o                         
  14   4  -4         91.34         78.15         3.05 o                         
  15   4  -4        169.08        166.16         5.21 o                         
  16   4  -4         27.35         31.55         3.38 o                         
  17   4  -4         81.50         96.57         9.56 o                         
  18   4  -4         49.21         45.62         3.14 o                         
  19   4  -4          4.57          4.82         0.50 o                         
  20   4  -4         56.35         65.85         8.23 o                         
  21   4  -4          0.27          0.42         0.46 o                         
  22   4  -4         11.21         12.32         2.02 o                         
  23   4  -4         62.91         76.43        14.45 o                         
  24   4  -4         21.60         22.37         3.11 o                         
  25   4  -4         11.46         12.48         3.94 o                         
  26   4  -4         13.92         14.06         2.95 o                         
  27   4  -4          1.61          2.19         1.42 o                         
   1   5  -4        110.17         83.97         1.18 o                         
   2   5  -4        209.98        314.33         5.54 o                         
   3   5  -4        113.29         97.71         1.72 o                         
   4   5  -4         27.71         28.38         0.79 o                         
   5   5  -4        175.23        157.90         3.61 o                         
   6   5  -4       1230.31       1310.73        15.78 o                         
   7   5  -4         53.59         44.37         1.44 o                         
   8   5  -4         79.27         79.46         1.51 o                         
   9   5  -4         72.12         61.65         1.42 o                         
  10   5  -4        881.18        802.95        17.83 o                         
  11   5  -4         50.18         55.20         2.14 o                         
  12   5  -4        321.87        253.28        16.59 o                         
  13   5  -4         73.73         74.52         6.14 o                         
  14   5  -4          1.47          1.47         0.43 o                         
  15   5  -4          7.53          6.66         0.51 o                         
  16   5  -4          1.92          2.93         0.58 o                         
  17   5  -4         34.41         41.09         3.83 o                         
  18   5  -4         11.50         12.73         1.65 o                         
  19   5  -4          0.70          0.82         0.58 o                         
  20   5  -4          8.52          7.75         1.03 o                         
  21   5  -4         11.14         18.79         1.94 o                         
  22   5  -4         34.22         44.54         8.24 o                         
  23   5  -4         11.28         15.42         1.33 o                         
  24   5  -4          0.99          1.93         0.81 o                         
  25   5  -4          3.02          6.20         1.40 o                         
   0   6  -4        181.48        243.47         6.27 o                         
   1   6  -4         32.20         23.71         0.81 o                         
   2   6  -4        739.66        990.79        19.20 o                         
   3   6  -4         43.41         39.88         1.14 o                         
   4   6  -4         97.81         98.10         1.42 o                         
   5   6  -4         10.90         13.64         0.75 o                         
   6   6  -4         38.14         36.23         0.90 o                         
   7   6  -4         26.88         23.95         0.76 o                         
   8   6  -4         67.79         67.34         2.44 o                         
   9   6  -4         74.83         69.45         5.30 o                         
  10   6  -4         31.12         23.24         3.40 o                         
  11   6  -4          7.56          9.58         0.71 o                         
  12   6  -4         13.66         12.98         0.76 o                         
  13   6  -4        129.01        124.62         4.46 o                         
  14   6  -4        245.50        234.75        17.23 o                         
  15   6  -4         23.38         24.59         1.99 o                         
  16   6  -4          8.61          6.06         1.02 o                         
  17   6  -4         15.58         20.35         1.97 o                         
  18   6  -4         99.12        109.84        16.44 o                         
  19   6  -4         62.06         87.09         3.07 o                         
  20   6  -4         30.40         42.66         2.32 o                         
  21   6  -4          4.61          6.00         1.81 o                         
  22   6  -4          0.12          0.39         3.55 o                         
  23   6  -4          3.46         12.23         3.65 o                         
   1   7  -4         77.03         67.65         2.25 o                         
   2   7  -4        118.38        153.34         2.61 o                         
   3   7  -4         32.47         29.36         1.02 o                         
   4   7  -4         68.64         80.98         2.75 o                         
   5   7  -4         13.39         12.68         0.74 o                         
   6   7  -4         11.57         10.13         0.92 o                         
   7   7  -4          7.35          6.08         0.92 o                         
   8   7  -4         95.03         87.14         4.29 o                         
   9   7  -4         11.14          9.90         1.77 o                         
  10   7  -4         29.69         23.78         2.26 o                         
  11   7  -4         12.21          9.33         0.89 o                         
  12   7  -4          0.46          0.56         0.56 o                         
  13   7  -4         66.24         63.16         2.07 o                         
  14   7  -4          2.00          1.90         0.93 o                         
  15   7  -4         29.93         35.50         2.57 o                         
  16   7  -4         40.01         40.91         1.56 o                         
  17   7  -4         25.20         38.60         3.02 o                         
  18   7  -4         28.65         29.51         2.36 o                         
  19   7  -4          0.33          0.05         1.86 o                         
  20   7  -4         14.52         15.90         2.07 o                         
  21   7  -4          0.38          0.21         2.00 o                         
  22   7  -4          0.34          0.85         1.85 o                         
   0   8  -4         45.33         59.19         2.15 o                         
   1   8  -4          5.17          3.60         0.82 o                         
   2   8  -4         66.45         89.72         4.10 o                         
   3   8  -4          5.68          4.59         0.89 o                         
   4   8  -4         88.96        105.50         5.61 o                         
   5   8  -4         20.17         15.14         2.64 o                         
   6   8  -4          2.23          1.46         0.93 o                         
   7   8  -4          5.33          6.46         0.89 o                         
   8   8  -4         15.77         16.04         0.96 o                         
   9   8  -4          4.41          4.39         0.89 o                         
  10   8  -4         32.85         33.57         1.26 o                         
  11   8  -4          4.35          5.97         1.12 o                         
  12   8  -4         38.87         36.37         2.27 o                         
  13   8  -4          5.09          7.90         3.45 o                         
  14   8  -4          4.96          1.58         4.63 o                         
  15   8  -4         17.55         15.24         2.39 o                         
  16   8  -4          0.16         -0.15         2.16 o                         
  17   8  -4         11.68         12.96         2.40 o                         
  18   8  -4          0.66          2.97         2.02 o                         
  19   8  -4          2.69          3.88         2.07 o                         
   1   9  -4         48.89         35.15         4.54 o                         
   2   9  -4         10.07          8.55         1.06 o                         
   3   9  -4         25.92         17.16         1.92 o                         
   4   9  -4         47.93         57.27         1.92 o                         
   5   9  -4          3.21          4.40         1.17 o                         
   6   9  -4          0.65         -0.15         1.15 o                         
   7   9  -4          5.18          4.43         1.13 o                         
   8   9  -4          1.74          1.68         1.07 o                         
   9   9  -4         26.82         24.37         1.85 o                         
  10   9  -4          5.22          3.73         1.90 o                         
  11   9  -4          1.49          0.96         1.53 o                         
  12   9  -4         45.82         41.12         3.10 o                         
  13   9  -4          3.49          4.44         2.42 o                         
  14   9  -4         10.76         11.89         2.91 o                         
  15   9  -4          1.97          4.75         2.40 o                         
  16   9  -4          0.37          0.35         2.31 o                         
  17   9  -4          1.03          1.63         2.33 o                         
   3  10  -4          2.22          2.50         7.93 o                         
   4  10  -4          4.97          2.06         1.59 o                         
   5  10  -4         19.73         16.81         1.72 o                         
   6  10  -4          8.55          7.84         1.92 o                         
   8  10  -4          5.84          6.23         1.84 o                         
   9  10  -4         16.00         13.48         2.91 o                         
  10  10  -4          3.43          1.94         2.68 o                         
  11  10  -4         19.02         19.96         2.85 o                         
  12  10  -4         14.27         14.13         2.95 o                         
  13  10  -4          1.75          1.96         2.65 o                         
  14  10  -4          9.24          8.01         2.69 o                         
  11  11  -4          1.16          2.60         6.93 o                         
   2   0  -3      11880.14      13474.31       289.57 o                         
   4   0  -3      14573.91      13531.65       484.61 o                         
   6   0  -3       1840.85       2020.07        81.44 o                         
   8   0  -3        512.22        432.72        20.95 o                         
  10   0  -3        617.77        571.21        31.03 o                         
  12   0  -3         22.92         34.06         5.71 o                         
  14   0  -3         39.69         75.05         2.41 o                         
  16   0  -3       1566.40       1515.94        24.70 o                         
  18   0  -3        223.02        232.39        11.38 o                         
  20   0  -3        211.01        233.13         4.96 o                         
  22   0  -3         10.82         11.47         1.37 o                         
  24   0  -3         34.75         40.67         1.65 o                         
  26   0  -3          5.12          3.20         1.03 o                         
   0   1  -3      16322.80      19121.35       546.18 o                         
   1   1  -3       3293.67       2987.72        82.31 o                         
   2   1  -3      17241.25      20475.72       386.71 o                         
   3   1  -3       7395.23       6802.00       174.34 o                         
   4   1  -3        698.84        694.92        33.92 o                         
   5   1  -3        428.22        378.34         8.02 o                         
   6   1  -3        428.20        456.32         7.91 o                         
   7   1  -3       1624.98       1659.52        25.81 o                         
   8   1  -3        154.19        122.71         2.19 o                         
   9   1  -3        128.98        103.22         1.12 o                         
  10   1  -3       2280.88       2186.16        39.05 o                         
  11   1  -3         12.09          9.19         0.22 o                         
  12   1  -3        153.68        160.78         3.60 o                         
  13   1  -3        287.26        253.28         7.77 o                         
  14   1  -3        481.68        451.49        11.11 o                         
  15   1  -3        326.75        315.48        21.88 o                         
  16   1  -3       1167.80       1133.97        38.06 o                         
  17   1  -3        116.48        128.06         4.32 o                         
  18   1  -3         45.29         37.54         2.20 o                         
  19   1  -3        606.45        605.59        39.53 o                         
  20   1  -3         14.75         15.35         0.74 o                         
  21   1  -3         23.27         33.86         1.49 o                         
  22   1  -3         14.33         15.80         1.11 o                         
  23   1  -3         16.33         23.78         1.16 o                         
  24   1  -3          8.67         10.47         1.46 o                         
  25   1  -3         10.08          8.86         1.60 o                         
  26   1  -3         25.28         13.75         1.47 o                         
  27   1  -3          2.16          0.78         0.52 o                         
   1   2  -3       1384.10       1200.19        22.73 o                         
   2   2  -3         20.57         28.03         0.65 o                         
   3   2  -3       3174.13       3029.67        40.03 o                         
   4   2  -3        118.01        142.94         3.59 o                         
   5   2  -3         37.77         37.74         2.51 o                         
   6   2  -3       3253.35       3137.98        38.66 o                         
   7   2  -3        377.76        367.88         6.29 o                         
   8   2  -3         13.01         18.18         0.70 o                         
   9   2  -3        857.66        815.46        16.17 o                         
  10   2  -3        317.99        289.69         7.71 o                         
  11   2  -3        502.31        486.82         8.69 o                         
  12   2  -3        214.07        165.53         3.84 o                         
  13   2  -3        148.81        147.19         2.52 o                         
  14   2  -3         12.32         16.67         0.40 o                         
  15   2  -3         52.53         44.36         0.58 o                         
  16   2  -3        129.72        127.25         2.94 o                         
  17   2  -3          7.47          8.45         0.37 o                         
  18   2  -3          9.66         13.69         0.85 o                         
  19   2  -3          3.68          2.97         0.74 o                         
  20   2  -3         26.27         27.39         1.78 o                         
  21   2  -3          6.59          8.61         0.83 o                         
  22   2  -3         55.92         60.63         1.84 o                         
  23   2  -3         19.19         23.11         1.52 o                         
  24   2  -3          1.24          1.91         0.84 o                         
  25   2  -3         17.50         14.17         2.40 o                         
  26   2  -3          5.06          3.89         0.95 o                         
  27   2  -3          0.48          0.18         0.82 o                         
  28   2  -3          0.31          0.38         0.84 o                         
   0   3  -3       9691.66      15069.34       723.24 o                         
   1   3  -3        369.30        371.77         6.47 o                         
   2   3  -3       1495.13       2138.44        39.09 o                         
   3   3  -3        122.80        103.16         2.28 o                         
   4   3  -3         19.03         20.20         0.83 o                         
   5   3  -3       1055.74        976.16        19.59 o                         
   6   3  -3        104.51        101.05         1.35 o                         
   7   3  -3          2.71          3.17         0.47 o                         
   8   3  -3         37.47         41.69         1.04 o                         
   9   3  -3         68.74         57.12         1.18 o                         
  10   3  -3         12.93         16.87         0.47 o                         
  11   3  -3        169.75        170.15         4.01 o                         
  12   3  -3         48.27         51.31         1.21 o                         
  13   3  -3         61.99         75.47         1.16 o                         
  14   3  -3         95.28         83.25         1.52 o                         
  15   3  -3         31.79         34.73         0.74 o                         
  16   3  -3        303.78        275.47         4.22 o                         
  17   3  -3          9.13          9.40         0.39 o                         
  18   3  -3         14.20         13.71         0.47 o                         
  19   3  -3         25.48         35.59         0.68 o                         
  20   3  -3          2.62          2.03         0.34 o                         
  21   3  -3          4.43          5.03         0.58 o                         
  22   3  -3          2.86          3.10         0.42 o                         
  23   3  -3          9.59          6.70         2.91 o                         
  24   3  -3          1.36          2.20         1.16 o                         
  25   3  -3         19.38         21.16         6.99 o                         
  26   3  -3          6.96          3.55         1.50 o                         
  27   3  -3          6.91          6.37         2.86 o                         
  28   3  -3          0.07         -0.74         0.97 o                         
  29   3  -3          0.13         -0.54         0.93 o                         
  30   3  -3          0.16          0.50         0.86 o                         
   1   4  -3        337.33        296.17         7.00 o                         
   2   4  -3        294.18        418.35         8.99 o                         
   3   4  -3        146.53        131.23         2.10 o                         
   4   4  -3         18.24         18.74         0.47 o                         
   5   4  -3        387.94        352.52         5.26 o                         
   6   4  -3       1093.34       1088.47        16.13 o                         
   7   4  -3        120.06        101.32         3.42 o                         
   8   4  -3        537.20        521.55        16.16 o                         
   9   4  -3        341.03        311.75         6.70 o                         
  10   4  -3          1.03          1.61         0.37 o                         
  11   4  -3        156.64        176.34         3.29 o                         
  12   4  -3         70.50         71.61         1.42 o                         
  13   4  -3          4.57          7.26         0.52 o                         
  14   4  -3         40.22         34.54         1.03 o                         
  15   4  -3         23.63         29.43         1.20 o                         
  16   4  -3         17.18         17.19         0.99 o                         
  17   4  -3         63.77         71.72         7.38 o                         
  18   4  -3          9.99         10.44         1.03 o                         
  19   4  -3          8.29          7.64         0.66 o                         
  20   4  -3         49.14         61.90         5.61 o                         
  21   4  -3          7.47          8.26         0.88 o                         
  22   4  -3          6.55          8.06         2.30 o                         
  23   4  -3         15.34         17.66         4.74 o                         
  24   4  -3         10.22         12.04         1.90 o                         
  25   4  -3         33.73         35.50         5.19 o                         
  26   4  -3          4.95          4.88         1.33 o                         
  27   4  -3          0.12          1.48         2.66 o                         
  28   4  -3          4.32          0.80         1.95 o                         
  29   4  -3          0.63          0.47         1.77 o                         
  30   4  -3          0.71         -0.64         1.70 o                         
   0   5  -3          3.31          2.93         0.90 o                         
   1   5  -3        127.82        111.68         4.50 o                         
   2   5  -3         24.84         24.25         0.69 o                         
   3   5  -3         89.26         99.25         2.24 o                         
   4   5  -3         11.14         12.15         0.79 o                         
   5   5  -3        196.57        152.12         4.25 o                         
   6   5  -3        906.27       1048.77        19.11 o                         
   7   5  -3        150.11        151.15         3.10 o                         
   8   5  -3        120.37        125.42         2.78 o                         
   9   5  -3        183.03        192.93         3.92 o                         
  10   5  -3         46.88         38.53         0.98 o                         
  11   5  -3         45.67         42.37         1.47 o                         
  12   5  -3         86.05         72.26         2.22 o                         
  13   5  -3         19.57         20.86         2.34 o                         
  14   5  -3        173.47        174.29         3.83 o                         
  15   5  -3          3.22          2.78         0.53 o                         
  16   5  -3          2.92          2.39         0.55 o                         
  17   5  -3          6.95         10.18         1.31 o                         
  18   5  -3          2.97          3.71         0.60 o                         
  19   5  -3          0.66          0.77         0.72 o                         
  20   5  -3          8.65         10.43         1.24 o                         
  21   5  -3          6.25          6.81         2.32 o                         
  22   5  -3         90.15        114.04        34.40 o                         
  23   5  -3         15.21         21.97         4.32 o                         
  24   5  -3          3.40          5.04         0.99 o                         
  25   5  -3         17.29         27.35         2.05 o                         
   1   6  -3        132.48        106.30         2.24 o                         
   2   6  -3        412.88        489.69         6.88 o                         
   3   6  -3         45.05         41.20         1.62 o                         
   4   6  -3        678.72        843.59        13.87 o                         
   5   6  -3         45.91         45.07         1.25 o                         
   6   6  -3         36.84         29.98         0.71 o                         
   7   6  -3          0.72          1.64         0.54 o                         
   8   6  -3        146.85        139.91         3.06 o                         
   9   6  -3         11.16         10.68         1.36 o                         
  10   6  -3         18.91         13.03         2.29 o                         
  11   6  -3         38.23         44.34         1.19 o                         
  12   6  -3          0.15         -0.47         0.70 o                         
  13   6  -3         21.59         20.63         2.63 o                         
  14   6  -3        160.76        152.88        14.16 o                         
  15   6  -3         12.49         14.57         1.41 o                         
  16   6  -3         80.44         85.52         6.02 o                         
  17   6  -3         81.15         95.04         9.63 o                         
  18   6  -3          0.76          2.51         0.80 o                         
  19   6  -3         58.69         68.17         8.44 o                         
  20   6  -3         33.61         55.25         5.23 o                         
  21   6  -3         29.20         42.83         3.49 o                         
  22   6  -3          4.86          8.79         1.77 o                         
  23   6  -3         14.13         28.74         2.12 o                         
  24   6  -3          3.16          5.39         1.82 o                         
   0   7  -3        441.38        591.41        10.11 o                         
   1   7  -3          6.55          6.83         0.93 o                         
   2   7  -3        167.21        226.47         5.32 o                         
   3   7  -3        149.55        127.07         3.40 o                         
   4   7  -3        110.93        136.96         4.30 o                         
   5   7  -3          6.79          6.37         0.79 o                         
   6   7  -3          0.30          1.47         0.82 o                         
   7   7  -3          5.46          7.78         1.10 o                         
   8   7  -3          1.56          1.63         0.82 o                         
   9   7  -3         79.27         69.37         5.89 o                         
  10   7  -3         12.37          9.35         1.81 o                         
  11   7  -3          3.00          3.07         0.57 o                         
  12   7  -3        103.39        101.43         4.49 o                         
  13   7  -3        105.29        110.28         4.11 o                         
  14   7  -3         97.40         88.06         3.70 o                         
  15   7  -3          3.93          3.51         0.91 o                         
  16   7  -3         22.13         20.02         1.31 o                         
  17   7  -3         28.05         33.43         2.41 o                         
  18   7  -3         60.45         73.76         3.03 o                         
  19   7  -3         14.97         18.18         2.12 o                         
  20   7  -3          6.59          6.74         1.87 o                         
  21   7  -3          4.99         11.36         1.99 o                         
  22   7  -3          1.26          1.95         2.11 o                         
   1   8  -3          0.27          0.27         0.81 o                         
   2   8  -3          3.02          3.67         0.79 o                         
   3   8  -3          4.42          3.20         0.79 o                         
   4   8  -3          0.86          0.60         0.82 o                         
   5   8  -3         10.99          5.96         1.43 o                         
   6   8  -3          1.80          0.99         0.86 o                         
   7   8  -3          5.62          4.89         0.95 o                         
   8   8  -3         32.12         29.94         2.22 o                         
   9   8  -3          5.57          5.25         1.03 o                         
  10   8  -3         32.55         33.53         1.20 o                         
  11   8  -3         29.15         26.76         1.48 o                         
  12   8  -3          0.83          2.89         2.40 o                         
  13   8  -3         21.71         21.80         2.00 o                         
  14   8  -3         12.67         11.61         3.05 o                         
  15   8  -3          1.72          3.43         2.17 o                         
  16   8  -3          1.28          0.57         2.13 o                         
  17   8  -3          6.85          9.62         2.13 o                         
  18   8  -3          1.47          5.25         2.22 o                         
  19   8  -3          8.04         13.65         2.06 o                         
  20   8  -3          0.15         -3.47         4.51 o                         
   0   9  -3         15.46         20.50         2.94 o                         
   1   9  -3         48.74         36.16         4.27 o                         
   2   9  -3         26.94         34.43         4.00 o                         
   3   9  -3         21.49         17.63         2.12 o                         
   4   9  -3          3.20          2.55         1.17 o                         
   5   9  -3          8.21          6.93         1.45 o                         
   6   9  -3         13.95         18.28         1.30 o                         
   7   9  -3         10.75         10.57         1.19 o                         
   8   9  -3          1.61          3.47         1.11 o                         
   9   9  -3          9.35         10.76         1.26 o                         
  10   9  -3          3.82          4.24         1.15 o                         
  11   9  -3          3.40          2.14         1.41 o                         
  12   9  -3          7.24          6.27         2.40 o                         
  13   9  -3          1.45          0.61         2.34 o                         
  14   9  -3          3.57          2.70         3.51 o                         
  15   9  -3          1.08          0.36         2.32 o                         
  16   9  -3          1.87          2.07         2.30 o                         
  17   9  -3         12.11         12.36         2.37 o                         
   2  10  -3         10.63         12.28         3.15 o                         
   3  10  -3          0.56         -0.17         2.97 o                         
   4  10  -3          8.92          9.61         5.67 o                         
   5  10  -3         23.87         27.55         5.61 o                         
   6  10  -3          0.37         -0.04         3.92 o                         
   7  10  -3         11.43         10.11         1.70 o                         
   8  10  -3         94.74        104.77         3.31 o                         
   9  10  -3         10.71         12.20         3.01 o                         
  10  10  -3          1.20         -0.58         2.56 o                         
  11  10  -3         34.29         32.44         3.04 o                         
  12  10  -3          0.64          1.50         2.60 o                         
  13  10  -3          0.76          2.92         2.61 o                         
  14  10  -3          8.30          9.54         2.59 o                         
  10  11  -3          1.25          2.18         2.92 o                         
  11  11  -3          0.12         -0.43         2.84 o                         
   0   0  -2       7487.58       6993.88       144.78 o                         
   2   0  -2      15716.50      13515.09       414.52 o                         
   4   0  -2       1499.38       1595.76        23.18 o                         
   6   0  -2        217.59        253.56         4.42 o                         
   8   0  -2       5642.04       5244.83       199.16 o                         
  10   0  -2        669.92        573.14        17.15 o                         
  12   0  -2          1.13          1.13         1.05 o                         
  14   0  -2        423.26        378.63         7.53 o                         
  16   0  -2         30.67         34.88         1.10 o                         
  18   0  -2        768.92        751.97        20.82 o                         
  20   0  -2          2.57          5.52         0.92 o                         
  22   0  -2         11.96         16.90         1.44 o                         
  24   0  -2         32.42         30.20         2.06 o                         
   1   1  -2        309.48        241.54         5.88 o                         
   2   1  -2       7793.18       8712.19       208.15 o                         
   3   1  -2       1784.52       1604.94        39.84 o                         
   4   1  -2        905.51        946.27        30.08 o                         
   5   1  -2        348.97        291.40         6.46 o                         
   6   1  -2        777.27        748.98        14.97 o                         
   7   1  -2       3198.44       3447.45        40.43 o                         
   8   1  -2        697.34        711.25         7.46 o                         
   9   1  -2        840.25        834.17        14.36 o                         
  10   1  -2        588.17        596.06        11.38 o                         
  11   1  -2         62.85         48.04         1.31 o                         
  12   1  -2        450.87        395.03         9.54 o                         
  13   1  -2         19.17         24.77         0.74 o                         
  14   1  -2        188.57        184.48         7.15 o                         
  15   1  -2         16.38         18.89         0.66 o                         
  16   1  -2         35.76         49.81         6.31 o                         
  17   1  -2         58.52         65.61         2.21 o                         
  18   1  -2         40.94         35.97         1.08 o                         
  19   1  -2         72.99         76.15         6.22 o                         
  20   1  -2         37.67         40.23         2.43 o                         
  21   1  -2         40.22         43.62         3.06 o                         
  22   1  -2         60.48         55.09         1.75 o                         
  23   1  -2        137.20        153.73        17.36 o                         
  24   1  -2         61.85         61.32         5.56 o                         
  25   1  -2          0.03         -0.05         0.43 o                         
   0   2  -2       1009.14       1303.45        24.95 o                         
   1   2  -2        692.95        632.21        11.99 o                         
   2   2  -2        254.15        335.80         3.54 o                         
   3   2  -2       3385.41       3064.79        62.43 o                         
   4   2  -2       4079.76       4126.25       100.26 o                         
   5   2  -2         51.96         58.03         2.33 o                         
   6   2  -2       7227.14       7663.81       101.46 o                         
   7   2  -2        229.29        262.87         4.54 o                         
   8   2  -2        852.05        864.68         8.96 o                         
   9   2  -2        815.76        860.72        17.28 o                         
  10   2  -2        934.67        873.48         7.82 o                         
  11   2  -2        351.06        368.14        13.16 o                         
  12   2  -2          1.77          1.93         0.34 o                         
  13   2  -2         28.45         39.19         0.77 o                         
  14   2  -2         90.12         95.18         1.71 o                         
  15   2  -2         73.52         73.70         0.92 o                         
  16   2  -2          0.02          0.66         0.35 o                         
  17   2  -2        111.76        116.52         2.01 o                         
  18   2  -2          0.82          0.46         0.23 o                         
  19   2  -2         21.95         21.04         1.12 o                         
  20   2  -2         52.15         45.57         3.40 o                         
  21   2  -2         11.72         19.00         1.10 o                         
  22   2  -2         56.56         60.26         3.22 o                         
  23   2  -2         39.91         58.05         6.17 o                         
  24   2  -2          2.73          2.26         0.69 o                         
  25   2  -2         11.89         10.35         1.65 o                         
  26   2  -2          1.67          0.99         0.73 o                         
  27   2  -2          9.24          1.66         0.75 o                         
   1   3  -2        835.85        758.63         9.99 o                         
   2   3  -2        475.74        596.30        10.90 o                         
   3   3  -2        271.71        239.22         5.44 o                         
   4   3  -2       1182.88       1407.04        35.33 o                         
   5   3  -2       1311.48       1342.33        25.49 o                         
   6   3  -2        551.85        616.18        17.52 o                         
   7   3  -2         20.88         20.04         0.55 o                         
   8   3  -2        400.13        317.00         3.20 o                         
   9   3  -2        190.54        172.06         3.75 o                         
  10   3  -2        157.61        169.40         3.97 o                         
  11   3  -2        129.24        125.43         2.58 o                         
  12   3  -2        149.12        135.60         2.27 o                         
  13   3  -2         77.44         95.17         3.32 o                         
  14   3  -2         30.37         23.71         0.59 o                         
  15   3  -2        308.22        245.43         4.31 o                         
  16   3  -2         11.45         11.77         0.59 o                         
  17   3  -2         22.84         27.86         0.67 o                         
  18   3  -2          5.44          8.54         0.49 o                         
  19   3  -2        107.21        120.21         4.16 o                         
  20   3  -2         13.16         15.55         1.02 o                         
  21   3  -2          5.11          5.77         0.54 o                         
  22   3  -2         13.15         15.84         0.47 o                         
  23   3  -2         35.04         37.80         3.97 o                         
  24   3  -2         18.58         15.78         1.22 o                         
  25   3  -2          8.26          7.00         1.36 o                         
  26   3  -2          4.82          3.65         1.34 o                         
  27   3  -2         18.60         17.65         4.45 o                         
  28   3  -2          0.09         -0.18         0.77 o                         
   0   4  -2        536.87        758.74        34.36 o                         
   1   4  -2        237.97        196.65         2.68 o                         
   2   4  -2        165.32        278.06         3.16 o                         
   3   4  -2        848.43        746.19        11.39 o                         
   4   4  -2          9.26          9.15         0.41 o                         
   5   4  -2        173.41        185.72         3.01 o                         
   6   4  -2         38.61         33.81         0.84 o                         
   7   4  -2        135.91        129.88         3.29 o                         
   8   4  -2          3.73          2.96         0.70 o                         
   9   4  -2         17.33         20.09         0.87 o                         
  10   4  -2         18.76         16.86         0.49 o                         
  11   4  -2        298.38        264.79         4.87 o                         
  12   4  -2        193.29        208.23         2.51 o                         
  13   4  -2        155.75        177.93         2.90 o                         
  14   4  -2        239.03        181.17         4.74 o                         
  15   4  -2         15.66         14.92         0.53 o                         
  16   4  -2         16.29         14.48         0.68 o                         
  17   4  -2         12.28         12.57         0.76 o                         
  18   4  -2         14.52         15.34         1.61 o                         
  19   4  -2         11.34         14.57         1.30 o                         
  20   4  -2         28.28         36.39         3.21 o                         
  21   4  -2          7.47         11.48         1.49 o                         
  22   4  -2         34.13         36.25         5.56 o                         
  23   4  -2         28.29         33.58         5.42 o                         
  24   4  -2         11.49         12.24         2.58 o                         
  25   4  -2          6.58          7.90         1.65 o                         
  26   4  -2         24.13         23.75         6.90 o                         
  27   4  -2          6.82         15.91         2.92 o                         
  28   4  -2          2.63         -0.32         1.73 o                         
  29   4  -2          2.93         -0.29         1.40 o                         
  30   4  -2          0.56          0.73         1.68 o                         
   1   5  -2        174.28        157.24         2.61 o                         
   2   5  -2         27.56         54.96         1.13 o                         
   3   5  -2         74.78         68.38         1.76 o                         
   4   5  -2        823.09        982.94        13.98 o                         
   5   5  -2        192.56        164.65         5.27 o                         
   6   5  -2         49.14         43.67         0.84 o                         
   7   5  -2        486.39        445.63         7.44 o                         
   8   5  -2        504.48        488.32         4.58 o                         
   9   5  -2        338.10        304.37         6.32 o                         
  10   5  -2        144.05        137.47         2.32 o                         
  11   5  -2          7.71          8.19         0.50 o                         
  12   5  -2        239.27        208.29         6.70 o                         
  13   5  -2        111.93         94.84         7.35 o                         
  14   5  -2          0.87          0.45         0.45 o                         
  15   5  -2         61.24         66.08         4.62 o                         
  16   5  -2         48.18         50.02         2.36 o                         
  17   5  -2          5.70          5.53         0.71 o                         
  18   5  -2         17.59         19.75         2.85 o                         
  19   5  -2          0.05          0.48         0.59 o                         
  20   5  -2         11.19         14.65         1.47 o                         
  21   5  -2         68.09         89.22        12.93 o                         
  22   5  -2         12.11         15.91         4.03 o                         
  23   5  -2        107.05         98.13        35.78 o                         
  24   5  -2         22.25         25.25         3.75 o                         
  25   5  -2          7.35          9.65         1.72 o                         
   0   6  -2        580.83        738.34        13.56 o                         
   1   6  -2        242.40        220.54         3.47 o                         
   2   6  -2         42.55         61.87         1.09 o                         
   3   6  -2         69.22         66.62         3.22 o                         
   4   6  -2         66.46         74.52         1.24 o                         
   5   6  -2         42.75         37.08         1.14 o                         
   6   6  -2         88.47         89.62         1.43 o                         
   7   6  -2          8.76          7.26         0.52 o                         
   8   6  -2          4.30          3.84         0.45 o                         
   9   6  -2         12.37          9.52         0.80 o                         
  10   6  -2         53.14         49.93         1.69 o                         
  11   6  -2         24.91         29.92         0.93 o                         
  12   6  -2          1.65          0.94         0.45 o                         
  13   6  -2         28.12         23.36         2.81 o                         
  14   6  -2         15.41          9.76         1.21 o                         
  15   6  -2         66.29         60.23         5.31 o                         
  16   6  -2         95.77        100.92         5.38 o                         
  17   6  -2          8.39         12.99         1.34 o                         
  18   6  -2          3.37          3.13         0.79 o                         
  19   6  -2         19.75         25.81         5.25 o                         
  20   6  -2         74.00        111.90         9.80 o                         
  21   6  -2          1.69          1.93         1.80 o                         
  22   6  -2         14.74         22.51         2.35 o                         
  23   6  -2          1.36          1.11         1.71 o                         
  24   6  -2          2.03          5.91         1.79 o                         
   1   7  -2        106.27         95.14         2.87 o                         
   2   7  -2          1.28          2.22         0.71 o                         
   3   7  -2        191.63        163.41         3.67 o                         
   4   7  -2        176.52        212.46         8.48 o                         
   5   7  -2         26.81         22.76         0.91 o                         
   6   7  -2        116.70        110.80         5.79 o                         
   7   7  -2         13.50         12.58         1.19 o                         
   8   7  -2          0.83          1.01         0.82 o                         
   9   7  -2         24.60         22.42         2.64 o                         
  10   7  -2         85.87         69.26         6.30 o                         
  11   7  -2          3.45          3.45         0.55 o                         
  12   7  -2          8.13         11.10         0.84 o                         
  13   7  -2         42.03         54.63         3.01 o                         
  14   7  -2         10.83          7.32         1.67 o                         
  15   7  -2         19.85         17.92         1.53 o                         
  16   7  -2         27.08         22.36         1.36 o                         
  17   7  -2         30.91         36.71         3.08 o                         
  18   7  -2         22.80         26.36         2.29 o                         
  19   7  -2         10.95         14.15         1.95 o                         
  20   7  -2          0.28          2.90         4.12 o                         
  21   7  -2          6.79         11.40         1.91 o                         
  22   7  -2          8.18         11.27         2.51 o                         
   0   8  -2         36.61         36.48         1.49 o                         
   1   8  -2          1.63          0.62         0.83 o                         
   2   8  -2         78.01        116.42         4.19 o                         
   3   8  -2          1.00          1.02         0.77 o                         
   4   8  -2         29.25         36.14         2.53 o                         
   5   8  -2          2.37          1.36         1.02 o                         
   6   8  -2         56.87         59.79         6.12 o                         
   7   8  -2         23.34         19.48         1.60 o                         
   8   8  -2         13.36         11.02         0.99 o                         
   9   8  -2         14.08         12.60         0.95 o                         
  10   8  -2          0.67          0.15         0.94 o                         
  11   8  -2         20.31         21.78         1.21 o                         
  12   8  -2          9.49         11.63         1.42 o                         
  13   8  -2          4.14          6.14         1.09 o                         
  14   8  -2          3.79          2.90         2.45 o                         
  15   8  -2          1.12          2.53         2.14 o                         
  16   8  -2          6.20          6.31         2.10 o                         
  17   8  -2          0.67          3.72         2.13 o                         
  18   8  -2         24.20         34.30         4.46 o                         
  19   8  -2          8.56         13.85         2.23 o                         
  20   8  -2          1.44          1.68         1.89 o                         
   1   9  -2         38.02         28.61         3.74 o                         
   2   9  -2         57.65         67.51        10.64 o                         
   3   9  -2         15.11         12.56         1.23 o                         
   4   9  -2         17.25         19.18         1.95 o                         
   5   9  -2         12.21         12.19         1.18 o                         
   6   9  -2          3.72          5.68         1.27 o                         
   7   9  -2         13.28         10.64         1.19 o                         
   8   9  -2          7.17          7.74         1.40 o                         
   9   9  -2          3.35          3.25         1.19 o                         
  10   9  -2          0.02          0.03         1.14 o                         
  11   9  -2          1.28          1.80         1.33 o                         
  12   9  -2         19.43         21.34         2.49 o                         
  13   9  -2          3.10          3.58         2.33 o                         
  14   9  -2         41.21         42.14         2.94 o                         
  15   9  -2         11.54         14.06         2.47 o                         
  16   9  -2          0.20          0.95         2.28 o                         
  17   9  -2          0.92          2.90         2.23 o                         
   1  10  -2          7.80          7.17         3.58 o                         
   2  10  -2         23.56         29.86         3.55 o                         
   3  10  -2          4.47          4.37         2.99 o                         
   4  10  -2          0.29          0.55         1.62 o                         
   5  10  -2         13.68          8.72         1.97 o                         
   6  10  -2          2.70          2.10         1.33 o                         
   7  10  -2          3.59          2.27         1.33 o                         
   8  10  -2          0.27          0.53         1.54 o                         
   9  10  -2          8.47         10.58         3.86 o                         
  10  10  -2          1.00          1.97         2.39 o                         
  11  10  -2         19.88         21.67         2.68 o                         
  12  10  -2          2.05          0.59         2.72 o                         
  13  10  -2         18.68         22.34         2.79 o                         
  14  10  -2          0.11          0.41         2.43 o                         
   9  11  -2          0.62          1.62         2.96 o                         
  10  11  -2        111.36        123.14         9.31 o                         
  11  11  -2          1.71          3.61         2.74 o                         
   2   0  -1       2373.95       2920.35        81.66 o                         
   4   0  -1       4134.70       3829.42        77.38 o                         
   6   0  -1        229.26        281.33         7.86 o                         
   8   0  -1       2122.25       2010.91        47.40 o                         
  10   0  -1         10.67         10.63         0.87 o                         
  12   0  -1         80.23         61.53         1.47 o                         
  14   0  -1        485.18        369.95         9.07 o                         
  16   0  -1         66.38        109.21         2.22 o                         
  18   0  -1        111.83        123.21        12.87 o                         
  20   0  -1          9.58          8.89         0.89 o                         
  22   0  -1        174.28        134.66        10.92 o                         
   0   1  -1       5921.51       7568.92       345.23 o                         
   1   1  -1       4411.56       3791.85        66.50 o                         
   2   1  -1       2645.39       2903.37        40.17 o                         
   3   1  -1        189.13        176.09         4.14 o                         
   4   1  -1       3016.55       2932.17        44.02 o                         
   5   1  -1        798.23        719.26        14.17 o                         
   6   1  -1        128.97        139.50         2.11 o                         
   7   1  -1       5205.45       5113.90       108.44 o                         
   8   1  -1         11.29         12.66         0.31 o                         
   9   1  -1        393.27        398.44         8.93 o                         
  10   1  -1        123.10        105.04         2.25 o                         
  11   1  -1         88.33         74.89         2.38 o                         
  12   1  -1         16.16          8.72         0.36 o                         
  13   1  -1         37.24         33.72         0.91 o                         
  14   1  -1        385.67        345.47         8.16 o                         
  15   1  -1        298.19        288.44         6.20 o                         
  16   1  -1        338.90        284.87         5.71 o                         
  17   1  -1        135.39        130.29         3.51 o                         
  18   1  -1         24.13         19.01         1.19 o                         
  19   1  -1         59.87         53.75         3.46 o                         
  20   1  -1        111.84         97.38         4.88 o                         
  21   1  -1          3.02          3.36         0.71 o                         
  22   1  -1         63.98         63.33         4.76 o                         
  23   1  -1          9.20          8.11         1.15 o                         
   1   2  -1        564.77        508.40        10.40 o                         
   2   2  -1       3298.81       4655.42        65.84 o                         
   3   2  -1        907.71        780.86        23.67 o                         
   4   2  -1        125.79        158.91         3.97 o                         
   5   2  -1        445.86        445.67        11.76 o                         
   6   2  -1        214.46        188.87         3.27 o                         
   7   2  -1       2170.11       2090.06        27.43 o                         
   8   2  -1        116.98        101.05         1.10 o                         
   9   2  -1        797.05        978.54        19.65 o                         
  10   2  -1       1157.31       1175.70        10.87 o                         
  11   2  -1        128.91        130.41         4.17 o                         
  12   2  -1        217.65        208.18         4.71 o                         
  13   2  -1         25.53         23.37         0.72 o                         
  14   2  -1         69.19         50.62         1.03 o                         
  15   2  -1         38.29         43.68         0.77 o                         
  16   2  -1         27.99         27.86         0.60 o                         
  17   2  -1         89.38        115.63         3.48 o                         
  18   2  -1         15.43         17.05         0.66 o                         
  19   2  -1         31.07         32.73         1.54 o                         
  20   2  -1         48.06         48.29         1.91 o                         
  21   2  -1         83.05         92.22         4.23 o                         
  22   2  -1         14.67         10.34         1.47 o                         
  23   2  -1         14.35         17.14         2.03 o                         
  24   2  -1          7.23          6.29         1.23 o                         
  25   2  -1         13.19         10.29         1.30 o                         
   0   3  -1          7.71         12.00         0.60 o                         
   1   3  -1       1693.77       1663.69        21.59 o                         
   2   3  -1         38.63         23.77         0.52 o                         
   3   3  -1        206.88        207.54         6.92 o                         
   4   3  -1        807.34        914.74        10.44 o                         
   5   3  -1        262.29        298.18         8.41 o                         
   6   3  -1         30.64         36.31         1.75 o                         
   7   3  -1        112.99        115.63         2.27 o                         
   8   3  -1         56.28         32.77         0.72 o                         
   9   3  -1        218.41        239.31         6.39 o                         
  10   3  -1        770.15        740.78        10.14 o                         
  11   3  -1         84.16         97.14         1.98 o                         
  12   3  -1         31.73         27.00         0.58 o                         
  13   3  -1        158.00        207.44         3.19 o                         
  14   3  -1         84.73         47.09         1.34 o                         
  15   3  -1         50.66         50.79         0.93 o                         
  16   3  -1         42.02         41.06         1.08 o                         
  17   3  -1         86.67         82.13         4.10 o                         
  18   3  -1         92.63         86.35         3.04 o                         
  19   3  -1          7.29          9.74         0.45 o                         
  20   3  -1          2.33          1.90         0.38 o                         
  21   3  -1          6.85          7.44         0.45 o                         
  22   3  -1          0.33          0.99         0.35 o                         
  23   3  -1         43.52         53.43         3.98 o                         
  24   3  -1          4.21          5.05         0.66 o                         
  25   3  -1          9.88          8.53         0.88 o                         
  26   3  -1          1.98          1.76         0.74 o                         
  27   3  -1          1.86          0.32         0.61 o                         
   1   4  -1        101.80         94.74         4.09 o                         
   2   4  -1       2029.82       2819.78        41.16 o                         
   3   4  -1        515.57        461.50         7.06 o                         
   4   4  -1        172.30        257.59         3.30 o                         
   5   4  -1        224.41        228.03         3.49 o                         
   6   4  -1       1083.48       1094.54        11.24 o                         
   7   4  -1        620.27        589.51        10.56 o                         
   8   4  -1         21.17         15.75         0.74 o                         
   9   4  -1         66.26         72.32         1.28 o                         
  10   4  -1         88.67         76.03         1.86 o                         
  11   4  -1          8.72          9.96         0.40 o                         
  12   4  -1          6.87          4.44         0.40 o                         
  13   4  -1        346.40        334.68         9.12 o                         
  14   4  -1         39.29         41.59         1.17 o                         
  15   4  -1         20.78         27.03         0.64 o                         
  16   4  -1         19.02         19.67         0.57 o                         
  17   4  -1          7.52          6.93         0.55 o                         
  18   4  -1          6.88          7.51         0.77 o                         
  19   4  -1         22.52         25.92         1.98 o                         
  20   4  -1         86.51        100.21        12.52 o                         
  21   4  -1         27.85         28.19         3.42 o                         
  22   4  -1         16.37         13.61         2.18 o                         
  23   4  -1         75.94         93.11        13.41 o                         
  24   4  -1          1.84          2.05         0.64 o                         
  25   4  -1          2.64          2.69         0.67 o                         
  26   4  -1          1.27          2.42         0.96 o                         
  27   4  -1          0.23          0.38         0.83 o                         
  28   4  -1          3.13          0.63         0.94 o                         
  29   4  -1          1.39          0.25         0.75 o                         
   0   5  -1          1.72          0.08         1.31 o                         
   1   5  -1        106.78        104.14         3.37 o                         
   2   5  -1         16.41         26.79         0.79 o                         
   3   5  -1          2.87          4.43         0.59 o                         
   4   5  -1       2176.99       2877.81        35.22 o                         
   5   5  -1        154.60        137.28         4.65 o                         
   6   5  -1       1160.68       1266.03        23.54 o                         
   7   5  -1        110.12        100.95         2.22 o                         
   8   5  -1          6.35          7.10         0.50 o                         
   9   5  -1         46.80         61.91         1.99 o                         
  10   5  -1        358.39        364.67         5.41 o                         
  11   5  -1         40.22         34.40         1.31 o                         
  12   5  -1        358.15        303.43         9.23 o                         
  13   5  -1         40.52         49.82         2.44 o                         
  14   5  -1         62.17         58.50         4.37 o                         
  15   5  -1         22.50         28.67         2.49 o                         
  16   5  -1         62.96         60.95         3.84 o                         
  17   5  -1          4.29          5.30         0.65 o                         
  18   5  -1         48.23         63.95         9.30 o                         
  19   5  -1          4.70          5.61         0.70 o                         
  20   5  -1         82.58         98.66         7.60 o                         
  21   5  -1         35.91         56.59         9.51 o                         
  22   5  -1         82.16         60.78        17.77 o                         
  23   5  -1          9.32          9.79         1.37 o                         
  24   5  -1          0.57          0.69         1.15 o                         
  25   5  -1          2.62          3.22         1.15 o                         
  26   5  -1          2.26          2.93         1.68 o                         
  29   5  -1          1.07         -0.59         2.30 o                         
   1   6  -1        127.06        117.19         2.10 o                         
   2   6  -1        140.45        179.04         3.77 o                         
   3   6  -1        390.11        356.89        12.13 o                         
   4   6  -1       1552.45       1914.57        38.63 o                         
   5   6  -1         40.46         36.11         0.89 o                         
   6   6  -1         12.97         13.48         0.65 o                         
   7   6  -1         76.07         56.42         1.20 o                         
   8   6  -1          7.29          5.36         0.46 o                         
   9   6  -1         31.61         28.34         2.40 o                         
  10   6  -1         11.60          9.65         1.06 o                         
  11   6  -1        251.62        230.67         8.08 o                         
  12   6  -1        199.45        171.77         9.99 o                         
  13   6  -1         46.02         51.90         3.23 o                         
  14   6  -1        170.57        178.61         3.83 o                         
  15   6  -1         42.97         49.24         3.25 o                         
  16   6  -1         50.83         49.84         4.15 o                         
  17   6  -1          6.52          8.17         0.73 o                         
  18   6  -1         14.07         16.42         2.07 o                         
  19   6  -1          0.36          0.80         1.15 o                         
  20   6  -1        108.90        149.32         6.64 o                         
  21   6  -1          2.87          5.42         1.88 o                         
  22   6  -1         11.53         18.65         1.93 o                         
  23   6  -1         17.61         30.31         2.00 o                         
  24   6  -1          6.24         12.92         3.77 o                         
   0   7  -1         13.88         20.54         1.33 o                         
   1   7  -1        143.42        129.25         2.53 o                         
   2   7  -1          7.23          8.51         0.79 o                         
   3   7  -1         60.87         51.04         1.62 o                         
   4   7  -1         34.83         36.48         1.55 o                         
   5   7  -1         15.23         13.69         0.91 o                         
   6   7  -1         70.79         71.67         5.04 o                         
   7   7  -1         35.28         29.93         2.82 o                         
   8   7  -1         19.30         12.78         1.26 o                         
   9   7  -1         14.08          8.70         1.30 o                         
  10   7  -1          2.13          1.72         0.50 o                         
  11   7  -1          8.33          6.66         0.64 o                         
  12   7  -1        178.44        191.17         7.53 o                         
  13   7  -1         62.98         62.43         4.26 o                         
  14   7  -1         24.74         19.30         3.73 o                         
  15   7  -1         17.33         21.89         2.30 o                         
  16   7  -1          0.09         -0.23         1.65 o                         
  17   7  -1          2.07          4.70         1.99 o                         
  18   7  -1         15.51         19.84         2.93 o                         
  19   7  -1          0.58          2.44         1.87 o                         
  20   7  -1          1.19          1.34         1.74 o                         
  21   7  -1          9.89         16.67         1.99 o                         
  22   7  -1          1.15          2.70         1.70 o                         
   1   8  -1          3.09          2.16         0.82 o                         
   2   8  -1         29.24         35.39         2.49 o                         
   3   8  -1          6.05          4.71         0.80 o                         
   4   8  -1          1.31          1.85         0.82 o                         
   5   8  -1          0.10         -0.22         1.04 o                         
   6   8  -1         83.31         90.91         9.48 o                         
   7   8  -1         15.66         15.88         1.11 o                         
   8   8  -1          4.21          3.88         0.83 o                         
   9   8  -1         16.62         14.68         1.10 o                         
  10   8  -1         90.05         90.18         3.00 o                         
  11   8  -1         10.59          8.38         1.10 o                         
  12   8  -1          3.27          3.29         1.02 o                         
  13   8  -1          1.75          3.45         1.33 o                         
  14   8  -1         56.67         55.66         2.92 o                         
  15   8  -1         12.23         18.25         2.30 o                         
  16   8  -1          9.38          9.05         2.12 o                         
  17   8  -1          5.30          6.44         2.12 o                         
  18   8  -1          0.82          0.66         2.28 o                         
  19   8  -1          0.71          1.12         1.93 o                         
  20   8  -1          1.00          2.25         4.54 o                         
   0   9  -1         35.86         42.89         4.54 o                         
   1   9  -1         60.77         48.55         6.61 o                         
   2   9  -1          3.71          4.19         1.21 o                         
   3   9  -1          1.43          1.57         1.17 o                         
   4   9  -1         38.69         38.31         4.25 o                         
   5   9  -1          9.08          7.72         1.15 o                         
   6   9  -1          1.25          1.46         1.12 o                         
   7   9  -1          6.82          7.62         1.09 o                         
   8   9  -1          1.60          1.92         1.12 o                         
   9   9  -1          3.20          3.84         1.16 o                         
  10   9  -1          6.01          5.57         1.14 o                         
  11   9  -1          1.18          1.34         1.89 o                         
  12   9  -1          4.76          4.10         2.62 o                         
  13   9  -1          0.13         -0.71         2.06 o                         
  14   9  -1          1.37          3.58         3.24 o                         
  15   9  -1         44.72         48.53         4.53 o                         
  16   9  -1         13.96         12.39         2.34 o                         
  17   9  -1         11.22         14.95         2.53 o                         
   1  10  -1         11.31         11.66         3.16 o                         
   2  10  -1          4.21          7.02         3.20 o                         
   3  10  -1          0.67          0.97         3.08 o                         
   4  10  -1          5.31          5.29         2.73 o                         
   5  10  -1          1.59          1.41         1.30 o                         
   6  10  -1         12.37         17.31         2.31 o                         
   7  10  -1          9.65          8.92         1.31 o                         
   8  10  -1          0.14          1.78         1.50 o                         
   9  10  -1         19.76         18.76         2.69 o                         
  10  10  -1          3.83          5.32         2.41 o                         
  11  10  -1         14.23         14.38         2.55 o                         
  12  10  -1          5.45          6.24         6.31 o                         
  13  10  -1          3.92          5.70         2.34 o                         
  14  10  -1          0.57          1.10         2.24 o                         
   8  11  -1          0.64          1.84         3.34 o                         
   9  11  -1          1.75          1.22         2.69 o                         
  10  11  -1          7.33          6.70         2.71 o                         
  11  11  -1          1.54          1.28         2.53 o                         
   6   0   0          4.80          5.86         0.35 o                         
   8   0   0       5591.30       5811.23       109.86 o                         
  10   0   0          0.83          1.18         0.33 o                         
  12   0   0         85.74         92.32         1.52 o                         
  14   0   0         35.28         35.00         0.57 o                         
  16   0   0       6016.02       5079.52        73.79 o                         
  18   0   0          8.05         12.99         0.74 o                         
   1   1   0       5514.90       4481.88        75.21 o                         
   2   1   0          6.89          5.47         0.30 o                         
   3   1   0        899.54        879.54        17.91 o                         
   4   1   0       5113.92       4645.31        63.25 o                         
   5   1   0         22.35         26.91         0.44 o                         
   6   1   0          9.01          6.29         0.27 o                         
   7   1   0       1504.26       1794.44        30.79 o                         
   8   1   0       5827.32       5821.88        63.45 o                         
   9   1   0         53.19         66.90         1.46 o                         
  10   1   0          0.56          0.68         0.28 o                         
  11   1   0         83.34         82.93         1.73 o                         
  12   1   0        328.11        241.53         2.25 o                         
  13   1   0         84.83         74.47         1.34 o                         
  14   1   0          5.55          9.73         0.26 o                         
  15   1   0         70.26         97.09         1.16 o                         
  16   1   0        333.21        308.55         5.61 o                         
  17   1   0        681.62        689.72        12.32 o                         
  18   1   0          3.66          6.36         0.25 o                         
  19   1   0         91.70        102.38         4.48 o                         
  20   1   0          0.21          0.19         0.15 o                         
  21   1   0          7.77          5.11         0.45 o                         
   0   2   0          4.28          5.19         0.41 o                         
   1   2   0        387.05        332.94         5.06 o                         
   2   2   0          2.64          5.64         0.49 o                         
   3   2   0         85.24         58.61         1.25 o                         
   4   2   0        338.76        291.12        26.96 o                         
   5   2   0       1595.56       1578.50        24.95 o                         
   6   2   0          2.89          4.44         0.29 o                         
   7   2   0       2474.18       2596.18        30.97 o                         
   8   2   0        151.09        164.44         2.30 o                         
   9   2   0       2113.87       2226.00        31.01 o                         
  10   2   0         36.97         40.40         0.78 o                         
  11   2   0          5.59          4.44         0.75 o                         
  12   2   0         14.77         16.82         0.63 o                         
  13   2   0         29.60         31.46         0.51 o                         
  14   2   0          1.68          2.65         0.33 o                         
  15   2   0          1.18          2.18         0.31 o                         
  16   2   0        245.12        251.59         3.43 o                         
  17   2   0        801.76        823.31        30.05 o                         
  18   2   0          2.23          2.46         0.36 o                         
  19   2   0          9.15         11.54         0.56 o                         
  20   2   0         73.36         72.79         3.48 o                         
  21   2   0         59.82         68.90         3.21 o                         
  22   2   0          0.99          1.13         0.20 o                         
  23   2   0          4.64          6.01         0.47 o                         
  24   2   0         21.32         15.19         0.38 o                         
   1   3   0        831.52        788.28        11.17 o                         
   2   3   0         14.86         12.22         0.44 o                         
   3   3   0         26.97         28.33         0.64 o                         
   4   3   0        205.84        318.76         6.79 o                         
   5   3   0         82.16         98.47         2.31 o                         
   6   3   0          0.76          0.03         0.42 o                         
   7   3   0         50.34         64.08         1.06 o                         
   8   3   0         46.53         39.69         0.59 o                         
   9   3   0        369.36        351.46         3.31 o                         
  10   3   0         12.00         20.45         0.45 o                         
  11   3   0         76.57        112.86         2.40 o                         
  12   3   0         48.57         51.81         0.75 o                         
  13   3   0        550.71        611.59        10.39 o                         
  14   3   0          1.98          3.07         0.44 o                         
  15   3   0         23.88         31.55         1.29 o                         
  16   3   0        195.33        155.63         3.20 o                         
  17   3   0        102.26         91.97         3.04 o                         
  18   3   0          2.48          5.19         0.49 o                         
  19   3   0          0.20          0.22         0.41 o                         
  20   3   0         46.52         43.59         1.15 o                         
  21   3   0          1.94          2.15         0.42 o                         
  22   3   0          1.51          0.32         0.45 o                         
  23   3   0          5.47          6.50         0.55 o                         
  24   3   0          7.80          8.06         0.94 o                         
  25   3   0          7.19          6.86         0.87 o                         
  26   3   0          0.67          0.37         0.15 o                         
   0   4   0       1161.01       1674.76        31.54 o                         
   1   4   0        644.37        558.40        18.62 o                         
   2   4   0          0.02          0.13         0.44 o                         
   3   4   0        215.40        269.43         3.96 o                         
   4   4   0          4.25          9.45         0.43 o                         
   5   4   0        763.66        769.32         9.37 o                         
   6   4   0          2.26          2.81         0.43 o                         
   7   4   0        305.38        375.90        14.70 o                         
   8   4   0        460.08        475.40         4.62 o                         
   9   4   0        344.84        273.78         3.24 o                         
  10   4   0          0.59          1.01         0.40 o                         
  11   4   0          0.03          0.10         0.33 o                         
  12   4   0          3.89          2.84         0.42 o                         
  13   4   0        181.95        125.36         1.98 o                         
  14   4   0          0.61          0.14         0.71 o                         
  15   4   0          0.00          0.16         0.50 o                         
  16   4   0        252.19        232.27         4.79 o                         
  17   4   0         35.16         40.38         1.10 o                         
  18   4   0          2.08          1.74         0.52 o                         
  19   4   0         13.52         16.94         2.54 o                         
  20   4   0         51.12         54.02         5.59 o                         
  21   4   0          4.88          5.16         0.56 o                         
  22   4   0          0.44          0.77         1.04 o                         
  23   4   0         16.55         15.84         3.48 o                         
  24   4   0         17.89         18.86         4.33 o                         
  25   4   0          1.00          1.96         0.63 o                         
  26   4   0          0.23          0.37         0.57 o                         
  27   4   0          0.00          0.16         0.79 o                         
  28   4   0         14.80          0.94         0.81 o                         
   1   5   0         50.34         42.53         1.22 o                         
   2   5   0          0.91          1.28         0.69 o                         
   3   5   0          2.86          4.48         0.53 o                         
   4   5   0        642.13        870.18        18.54 o                         
   5   5   0        109.82         76.96         1.24 o                         
   6   5   0         20.79         26.92         0.70 o                         
   7   5   0          0.02          0.03         0.44 o                         
   8   5   0         75.14         67.78         1.33 o                         
   9   5   0         26.88         23.17         0.74 o                         
  10   5   0          2.93          6.14         0.43 o                         
  11   5   0         59.85         59.72         1.76 o                         
  12   5   0          1.65          1.47         0.40 o                         
  13   5   0        228.68        216.06         6.10 o                         
  14   5   0          2.05          4.19         0.65 o                         
  15   5   0          0.01          0.07         0.66 o                         
  16   5   0          0.41          0.35         0.54 o                         
  17   5   0          0.30          0.72         0.58 o                         
  18   5   0          2.61          3.80         0.59 o                         
  19   5   0          3.18          3.35         0.63 o                         
  20   5   0        195.65        235.46         7.59 o                         
  21   5   0        222.36        324.78        21.62 o                         
  22   5   0         19.35         27.31         4.33 o                         
  23   5   0          0.39          0.25         1.34 o                         
  24   5   0         20.46         11.31         3.57 o                         
  25   5   0          2.31          1.57         1.09 o                         
  26   5   0          0.00          0.91         1.23 o                         
  27   5   0          1.36          0.02         1.72 o                         
  28   5   0          0.32          0.33         1.66 o                         
  29   5   0          1.39          0.36         1.36 o                         
   0   6   0        135.92        174.33         2.77 o                         
   1   6   0         45.20         43.09         0.92 o                         
   2   6   0          0.43          0.56         0.90 o                         
   3   6   0        497.35        474.10        10.36 o                         
   4   6   0         21.09         21.61         1.09 o                         
   5   6   0        282.54        242.17         4.08 o                         
   6   6   0          0.50          1.57         0.48 o                         
   7   6   0         90.73         88.04         1.64 o                         
   8   6   0        116.82        112.78         3.06 o                         
   9   6   0         13.44         12.23         0.80 o                         
  10   6   0          5.44          3.77         1.20 o                         
  11   6   0         94.21        109.00         8.83 o                         
  12   6   0          0.49          0.39         0.40 o                         
  13   6   0        207.38        198.90         3.20 o                         
  14   6   0          2.24          3.34         0.65 o                         
  15   6   0          9.27         15.15         1.19 o                         
  16   6   0          3.72          4.44         0.82 o                         
  17   6   0         15.78         19.19         1.83 o                         
  18   6   0          1.44          1.57         0.71 o                         
  19   6   0          0.04          0.27         1.12 o                         
  20   6   0         74.90        108.75         3.61 o                         
  21   6   0         33.71         59.97         5.47 o                         
  22   6   0          3.51          7.63         1.75 o                         
  23   6   0          1.23          3.03         1.61 o                         
  24   6   0          9.84         11.79         1.99 o                         
   1   7   0        101.86         90.14         1.80 o                         
   2   7   0          4.07          4.29         0.78 o                         
   3   7   0          8.12          9.37         0.72 o                         
   4   7   0        195.81        252.38         9.85 o                         
   5   7   0          5.74          6.39         0.87 o                         
   6   7   0          0.55          1.71         0.80 o                         
   7   7   0         23.97         23.20         2.30 o                         
   8   7   0        171.24        132.23        11.86 o                         
   9   7   0          5.88          3.67         1.03 o                         
  10   7   0          0.38          0.14         0.49 o                         
  11   7   0          3.70          2.05         0.82 o                         
  12   7   0         33.28         28.03         1.99 o                         
  13   7   0         59.46         52.16         5.54 o                         
  14   7   0          6.51          3.05         1.03 o                         
  15   7   0          6.01          5.13         1.53 o                         
  16   7   0         38.75         49.02         1.78 o                         
  17   7   0         12.31         19.91         2.16 o                         
  18   7   0          1.10          3.45         1.91 o                         
  19   7   0          1.93          1.95         1.87 o                         
  20   7   0          0.91          3.51         4.21 o                         
  21   7   0          0.82          0.96         1.69 o                         
  22   7   0          0.08          1.01         1.67 o                         
   0   8   0         11.71         19.69         1.48 o                         
   1   8   0          0.13          0.33         0.89 o                         
   2   8   0          1.31          0.38         0.81 o                         
   3   8   0         20.98         17.02         1.13 o                         
   4   8   0         36.23         43.68         2.82 o                         
   5   8   0          0.33          0.21         0.94 o                         
   6   8   0          0.67          0.34         1.23 o                         
   7   8   0          1.88          0.86         0.84 o                         
   8   8   0         13.08         15.10         1.78 o                         
   9   8   0         11.87          6.98         0.84 o                         
  10   8   0          0.88          2.52         0.72 o                         
  11   8   0          0.06          0.58         1.04 o                         
  12   8   0         41.46         40.70         2.17 o                         
  13   8   0         11.18         12.79         0.99 o                         
  14   8   0          4.00          7.02         2.03 o                         
  15   8   0          3.51          3.77         1.98 o                         
  16   8   0         24.09         32.35         2.57 o                         
  17   8   0          8.09          8.19         2.07 o                         
  18   8   0          1.02          2.10         1.96 o                         
  19   8   0          0.71          0.45         1.93 o                         
   1   9   0         32.90         25.97         3.55 o                         
   2   9   0          0.65          1.07         1.10 o                         
   3   9   0          0.35          1.29         1.20 o                         
   4   9   0          9.54          7.63         0.95 o                         
   5   9   0          0.24          1.52         1.11 o                         
   6   9   0          0.34          1.44         1.13 o                         
   7   9   0          7.83         10.30         1.18 o                         
   8   9   0          5.98          4.44         1.21 o                         
   9   9   0         11.99         11.14         1.87 o                         
  10   9   0          2.31          1.17         1.34 o                         
  11   9   0          0.24          0.64         1.26 o                         
  12   9   0         27.61         26.63         2.43 o                         
  13   9   0          1.67          2.66         2.18 o                         
  14   9   0          0.08         -0.23         2.51 o                         
  15   9   0          4.98         11.68         2.15 o                         
  16   9   0          6.80          8.75         2.53 o                         
  17   9   0         14.27         14.02         2.31 o                         
   0  10   0         63.44        103.47         5.59 o                         
   1  10   0          5.50          1.89         2.98 o                         
   2  10   0          0.00          2.76         2.95 o                         
   3  10   0          0.26          1.59         2.86 o                         
   4  10   0          0.08         -0.12         1.84 o                         
   5  10   0          0.57          0.91         1.33 o                         
   6  10   0          0.06          0.42         1.29 o                         
   7  10   0          3.54          4.53         1.33 o                         
   8  10   0          1.76          5.05         1.41 o                         
   9  10   0          8.18          6.41         4.32 o                         
  10  10   0          0.12         -0.62         2.34 o                         
  11  10   0          7.34          8.78         2.31 o                         
  12  10   0          0.52          0.70         2.23 o                         
  13  10   0         11.61         13.75         2.43 o                         
  14  10   0          0.03          1.64         2.22 o                         
   7  11   0          0.20          2.02         2.99 o                         
   8  11   0        311.83        371.50         9.52 o                         
   9  11   0          7.60          7.98         2.65 o                         
  10  11   0          2.31          2.59         2.58 o                         
  11  11   0          0.36         -0.24         2.51 o                         
   2   0   1       2373.95       2777.82       104.28 o                         
   4   0   1       4134.70       3943.60        54.70 o                         
   6   0   1        229.26        265.58         7.85 o                         
   8   0   1       2122.26       2039.96        54.42 o                         
  10   0   1         10.67         11.86         0.57 o                         
  14   0   1        485.18        402.43        13.62 o                         
  16   0   1         66.38        112.51         2.43 o                         
  18   0   1        111.83        126.95         9.44 o                         
  20   0   1          9.58          8.62         0.65 o                         
  22   0   1        174.27        152.65        25.80 o                         
   0   1   1       5921.52       7282.82       265.30 o                         
   1   1   1       4411.56       3798.69        90.47 o                         
   2   1   1       2645.38       3015.97        68.45 o                         
   3   1   1        189.13        180.58         3.10 o                         
   4   1   1       3016.56       3034.76        25.82 o                         
   5   1   1        798.23        715.28        10.88 o                         
   6   1   1        128.97        146.39         3.34 o                         
   7   1   1       5205.44       5335.57        72.35 o                         
   8   1   1         11.29         13.18         0.41 o                         
   9   1   1        393.27        425.82         9.72 o                         
  10   1   1        123.10        107.59         2.18 o                         
  11   1   1         88.33         75.15         2.06 o                         
  12   1   1         16.16          8.54         0.39 o                         
  13   1   1         37.24         35.98         0.78 o                         
  14   1   1        385.67        347.91         5.79 o                         
  15   1   1        298.19        287.02         5.49 o                         
  16   1   1        338.90        292.98         5.93 o                         
  17   1   1        135.39        134.98         3.69 o                         
  18   1   1         24.13         23.19         0.99 o                         
  19   1   1         59.87         71.69         5.59 o                         
  20   1   1        111.84        105.88         2.96 o                         
  21   1   1          3.02          3.27         0.25 o                         
  22   1   1         63.98         59.99         7.87 o                         
  23   1   1          9.20         11.67         0.49 o                         
   1   2   1        564.77        545.29        11.07 o                         
   2   2   1       3298.81       4468.61        71.04 o                         
   3   2   1        907.71        711.96        11.90 o                         
   4   2   1        125.79        163.92         3.39 o                         
   5   2   1        445.86        421.03        11.35 o                         
   6   2   1        214.46        192.68         3.21 o                         
   7   2   1       2170.11       2112.92        27.20 o                         
   8   2   1        116.98        101.25         1.33 o                         
   9   2   1        797.06       1003.48        17.75 o                         
  10   2   1       1157.31       1170.85        18.42 o                         
  11   2   1        128.91        130.89         5.24 o                         
  12   2   1        217.65        206.20         3.18 o                         
  13   2   1         25.53         23.95         0.59 o                         
  14   2   1         69.19         50.86         1.08 o                         
  15   2   1         38.29         45.87         1.21 o                         
  16   2   1         27.99         27.39         0.96 o                         
  17   2   1         89.38        125.74         3.10 o                         
  18   2   1         15.43         17.42         0.78 o                         
  19   2   1         31.07         32.36         1.40 o                         
  20   2   1         48.06         49.72         2.40 o                         
  21   2   1         83.05         90.80         4.43 o                         
  22   2   1         14.67         13.36         1.30 o                         
  23   2   1         14.35         23.97         1.64 o                         
  24   2   1          7.23          9.19         0.57 o                         
  25   2   1         13.19          9.98         0.46 o                         
   0   3   1          7.71         11.80         0.50 o                         
   1   3   1       1693.77       1704.89        46.13 o                         
   2   3   1         38.63         23.89         0.55 o                         
   3   3   1        206.88        210.10         5.74 o                         
   4   3   1        807.34        910.50        18.11 o                         
   5   3   1        262.29        315.41         6.67 o                         
   6   3   1         30.64         37.54         0.80 o                         
   7   3   1        112.99        117.72         2.27 o                         
   8   3   1         56.28         35.08         0.57 o                         
   9   3   1        218.41        242.43         4.03 o                         
  10   3   1        770.15        731.42         6.23 o                         
  11   3   1         84.16         95.77         2.56 o                         
  12   3   1         31.73         27.23         0.70 o                         
  13   3   1        158.00        209.53         5.64 o                         
  14   3   1         84.73         46.04         1.88 o                         
  15   3   1         50.66         50.17         0.88 o                         
  16   3   1         42.02         40.16         0.75 o                         
  17   3   1         86.67         81.55         2.46 o                         
  18   3   1         92.63         86.82         2.76 o                         
  19   3   1          7.29          8.94         0.48 o                         
  20   3   1          2.33          2.19         0.40 o                         
  21   3   1          6.85          7.10         0.45 o                         
  22   3   1          0.33          0.73         0.44 o                         
  23   3   1         43.52         51.64         3.84 o                         
  24   3   1          4.21          4.72         0.58 o                         
  25   3   1          9.88          8.95         1.92 o                         
  26   3   1          1.98          3.58         0.50 o                         
   1   4   1        101.80         90.83         2.03 o                         
   2   4   1       2029.82       2872.35        42.10 o                         
   3   4   1        515.57        467.27         7.85 o                         
   4   4   1        172.30        247.88         2.87 o                         
   5   4   1        224.41        237.26         2.25 o                         
   6   4   1       1083.48       1109.31        20.44 o                         
   7   4   1        620.27        563.70        14.75 o                         
   8   4   1         21.17         15.82         0.49 o                         
   9   4   1         66.26         76.08         1.66 o                         
  10   4   1         88.67         78.14         0.98 o                         
  11   4   1          8.72         10.66         0.39 o                         
  12   4   1          6.87          4.33         0.52 o                         
  13   4   1        346.40        337.29         3.72 o                         
  14   4   1         39.29         41.51         1.10 o                         
  15   4   1         20.78         28.96         0.67 o                         
  16   4   1         19.02         19.81         0.58 o                         
  17   4   1          7.52          6.85         0.51 o                         
  18   4   1          6.88          9.18         0.71 o                         
  19   4   1         22.52         27.28         1.28 o                         
  20   4   1         86.51         96.50         3.42 o                         
  21   4   1         27.85         31.39         1.65 o                         
  22   4   1         16.37         17.65         1.79 o                         
  23   4   1         75.94         74.93        11.78 o                         
  24   4   1          1.84          2.25         0.65 o                         
  25   4   1          2.64          3.02         0.74 o                         
  26   4   1          1.27          1.97         0.68 o                         
  27   4   1          0.23          0.43         0.42 o                         
   0   5   1          1.72          0.47         1.01 o                         
   1   5   1        106.78        103.20         2.93 o                         
   2   5   1         16.41         28.72         0.89 o                         
   3   5   1          2.87          2.91         0.55 o                         
   4   5   1       2176.99       2805.72        41.97 o                         
   5   5   1        154.60        135.02         2.04 o                         
   6   5   1       1160.68       1255.87        21.17 o                         
   7   5   1        110.12        100.84         1.75 o                         
   8   5   1          6.35          7.59         0.68 o                         
   9   5   1         46.80         56.10         1.46 o                         
  10   5   1        358.39        358.42         7.78 o                         
  11   5   1         40.22         32.34         0.82 o                         
  12   5   1        358.15        294.00        11.63 o                         
  13   5   1         40.52         57.40         2.42 o                         
  14   5   1         62.17         58.91         3.31 o                         
  15   5   1         22.50         26.77         2.66 o                         
  16   5   1         62.96         57.46         6.22 o                         
  17   5   1          4.29          4.60         0.60 o                         
  18   5   1         48.23         55.45         4.04 o                         
  19   5   1          4.70          6.83         0.85 o                         
  20   5   1         82.58         98.48        10.55 o                         
  21   5   1         35.91         48.06        11.86 o                         
  22   5   1         82.15         87.19        15.79 o                         
  23   5   1          9.32          8.01         2.82 o                         
  24   5   1          0.57          1.26         1.04 o
[truncated: 357,535 more chars]
